# Supplementary material for: Functional and structural insights into activation of TRPV2 by weak acids
Source: EMBO J. 2024 Apr 26;43(11):8. doi: 10.1038/s44318-024-00106-4 (PMC11148119; doi:10.1038/s44318-024-00106-4)
Supplement: Supplementary file 2 — Source data Fig. 1 [file 44318_2024_106_MOESM2_ESM.xlsx]

## Sheet: Fig. 1A
Cells	pH 5	1 mM 2-APB	Cap- pF	Current Density pH 5	Current Density 2-APB
1	-2.54	-3896.4	7.051	0.36023	552.603
2	-6.75	-5644.47	12.78	0.52817	441.664
3	-16.04	-5456.26	15.39	1.04224	354.533
4	20.26	-3855.21	11.05	-1.83348	348.888
5	-6.754	-5288.67	9.477	0.71267	558.053

## Sheet: Fig. 1B
Cells 1	30 mM HOAc - pH 5	1 mM 2-APB	Cap-pF	Current Density HOAc	Current Density 2-APB
1	-199.223	-4334.43	13.97	14.2608	310.267
2	-621.4	-6466.69	21.66	28.6888	298.554
3	-180.7	-5121.19	21.25	8.50353	240.997
4	-261.689	-6068	11.89	22.0092	510.345
5	-982.73	-6901	20.56	47.7981	335.652
6	-1000.3	-5989.38	22.45	44.557	266.788
7	-535.24	-8592.94	20.25	26.4316	424.343
8	-1256.88	-8628.88	24	52.37	359.537
9	-315.241	-5385.65	17.43	18.0861	308.987
10	-828.25	-5855.53	33.24	24.9173	176.159

## Sheet: Fig. 1C
Cells	Control		HOAc
	Minus 100 mV	Plus 100 mV	Minus 100 mV	Plus 100 mV
1	-8.3	528	-419	1090
2	-13	387	-56	1430
3	-49	311	-1050	2730
4	-166	368	-672	1700
5	-10	412	-3166	5942
6	-28	206	-1110	2290
No statistics calculated, only trace demonstrated

## Sheet: Fig. 1D, E
Control Solution
Vm	Cell 1	Cell 2	Cell 3	Cell 4	Cell 5	Cell 6	Mean	SEM
-60	-0.01959	-0.00468	-0.00966	-0.00361	-0.00739	-0.00336	-0.00805	0.00251
-40	-0.01278	-0.00312	-0.0067	-0.00248	-0.00528	0.00467	-0.00428	0.00234
-20	0.01022	0.00711	0.0071	0.00406	0.0197	0.00747	0.00928	0.00223
0	0.0707	0.02704	0.03589	0.01411	0.05593	0.03919	0.04048	0.00827
20	0.15034	0.04923	0.06665	0.01862	0.10482	0.07036	0.07667	0.01869
40	0.19974	0.06188	0.08381	0.02178	0.12979	0.09295	0.09833	0.02497
60	0.23296	0.0787	0.09702	0.02912	0.16496	0.1103	0.11884	0.02908
80	0.27257	0.09135	0.10471	0.0316	0.17341	0.13158	0.1342	0.03363
100	0.28832	0.09516	0.10471	0.03431	0.17974	0.12841	0.13844	0.03565
120	0.26703	0.09066	0.09426	0.02968	0.15758	0.11683	0.12601	0.03292
--	--	--	--	--	--	--	--	--
10 mM HOAc - pH 5.0
Vm	Cell 1	Cell 2	Cell 3	Cell 4	Cell 5	Cell 6	Mean	SEM
-60	-0.14864	-0.16797	-0.17965	-0.15574	-0.13085	-0.13737	-0.15337	0.00752
-40	-0.09753	-0.11059	-0.11378	-0.09999	-0.08372	-0.08921	-0.09914	0.00478
-20	-0.05196	-0.05876	-0.05206	-0.04176	-0.05206	-0.04274	-0.04989	0.00264
0	0.03194	0.00641	0.00887	0.02787	0.01301	0.02296	0.01851	0.00431
20	0.12053	0.08424	0.08558	0.11353	0.08723	0.1006	0.09862	0.00636
40	0.23424	0.18756	0.18418	0.21837	0.1931	0.20306	0.20342	0.00796
60	0.35306	0.31982	0.30862	0.36791	0.29159	0.32157	0.32709	0.01158
80	0.51873	0.48397	0.48865	0.5224	0.47731	0.48396	0.49584	0.00797
100	0.72785	0.69527	0.7308	0.74654	0.69119	0.69895	0.7151	0.00935
120	1	1	1	1	1	1	1	1.43329e-17

## Sheet: Fig. 1F, G
Cells	Amplitude HOAC	Amplitude RR + HOAC	Cap- pF	Inhibition x100%
1	-331.741	-18.821	18.23	0.94327
2	-295.265	-15.295	18.55	0.9482
3	-77.64	1.18	17.66	1.0152
4	-260.01	-14.12	28.35	0.94569
5	-142.39	2.36	17.49	1.01657
6	-355.33	-23.53	19.81	0.93378

## Sheet: Fig. 1H, I
	Amplitudes in pA	Amplitudes in pA
Cells	Heat	Heat + HOAc	Cap - pF	Current Density Heat	Current Density Heat + HOAc
1	-96.26	-7332.46	9.921	9.70265	739.085
2	-32.931	-7105.7	12.85	2.56272	552.973
3	-49.46	-6186.5	12.78	3.87011	484.077
4	-33.771	-5214.5	10.29	3.28192	506.754
5	-62.48	-4754.6	10.14	6.16174	468.895
6	-43.058	-8888.5	10.44	4.12433	851.389
	Amplitudes in pA	Amplitudes in pA
Cells	Heat	Heat + pH 5.0
1	-65	-52
2	-132	-70
3	-38	-96
4	-69	-37
5	-132	-67
6	-58	-340

## Sheet: Fig. 1J, K, L
Cells HoAC	CBD	CBD + HOAc		Curent Density CBD	Current Density CBD + HOAC	Fold Increase		Cap - pF
1	-870.52	-2310.82		153.504	407.48			5.671
2	-607	-4179		81.7508	562.828	6.88468		7.425
3	-479.99	-8060.53		40.2002	675.086	16.7931		11.94
4	-560.5	-1776		31.1043	98.5572	3.1686		18.02
5	-548.22	-2670.41		38.9637	189.795	4.87106		14.07
6	-663.47	-2160.18		43.4777	141.558	3.25588		15.26
Cells pH 5	CBD	CBD + pH 5		Curent Density CBD	Current Density CBD + pH 5	Fold Increase		Cap - pF
1	-468.19	-242.34		33.0176	17.0903	0.51761		14.18
2	-421.19	-117.63		41.3743	11.555	0.27928		10.18
3	-496.45	-364.68		31.7626	23.332	0.73458		15.63
4	-428.18	-437.68		31.6233	32.325	1.02219		13.54
5	-550.59	-616.49		35.0471	39.2419	1.11969		15.71
6	-522.34	-148.26		43.4559	12.3344	0.28384		12.02
7	-254.09	-80.01		10.7757	3.39313	0.31489		23.58
8	-362.34	-4.71		23.9801	0.31171	0.013		15.11
9	-270.57	-162.36		11.769	7.0622	0.60007		22.99
