# Supplementary material for: Functional and structural insights into activation of TRPV2 by weak acids
Source: EMBO J. 2024 Apr 26;43(11):8. doi: 10.1038/s44318-024-00106-4 (PMC11148119; doi:10.1038/s44318-024-00106-4)
Supplement: Supplementary file 3 — Source data Fig. 2 [file 44318_2024_106_MOESM3_ESM.xlsx]

## Sheet: Fig. 2A-B 
	Current Densities pA/pF
Cells	30 pH5	20 pH5	10 pH5	30 pH6	20 pH6	10 pH6	30 pH7.4
1	14.2608	28.9052	3.24526	18.4144	3.37854	0.22204	0.14054
2	28.6888	15.1084	6.99301	13.8186	8.60732	0.68977	0.06438
3	8.50353	11.3891	9.17821	23.4026	12.3254	0.87451	0.06984
4	22.0092	7.33462	11.0723	34.8905	6.46308	1.44051	0
5	47.7981	44.813	1.25	10.2006	2.67071	2.58901	0.11358
6	44.557	34.883	3.7633	15.4231	10.9878	0.99674
7	26.4316	33.08	4.73832	10.7932	7.926	1.67627
8	52.37	33.7338	8.89857	8.18272	12.2527	0.3484
9	18.0861	46.8095	13.3731	5.92802	3.80035
10	24.9173		46.3482	5.62251	4.2495
11				3.85728	3.55351
12				29.3621
(Only 1 test solution was applied on each cell)

## Sheet: Fig. 2C
time	pH 5.0	Cells	Mean	SEM	pH 6.0	Cells	Mean	SEM	pH 7.4	Cells	Mean	SEM	HEK293-T ES 10 20 30 pH5	time	ROI 2	ROI 5	ROI 6	ROI 12	ROI 13	ROI 15	ROI 17	ROI 18	ROI 20	ROI 23	ROI 24	ROI 25	ROI 26	ROI 30	ROI 31	ROI 32	ROI 40	ROI 44	ROI 46	ROI 51	ROI 52	ROI 54	ROI 56	ROI 57	ROI 58	ROI 60	ROI 62	ROI 65	ROI 66	ROI 67	ROI 68	ROI 69	ROI 74	ROI 78	ROI 81
0	--	439	0.11743	0.00258	--	254	0.1807	0.0056	--	202	0.15483	0.0028		0	0.16114	0.17605	0.14066	0.15361	0.16112	0.17455	0.17005	0.16226	0.16305	0.16034	0.16635	0.16403	0.1674	0.16291	0.14968	0.19171	0.1532	0.13677	0.15119	0.15201	0.15861	0.1333	0.15001	0.1413	0.14256	0.14643	0.1372	0.17798	0.15175	0.1588	0.13325	0.15816	0.15827	0.17662	0.17798
1.02	--	439	0.11595	0.0025	--	254	0.18102	0.00568	--	202	0.15084	0.00275		1.005	0.16231	0.17231	0.13385	0.15362	0.16686	0.17627	0.16293	0.18063	0.16063	0.16176	0.16195	0.16882	0.15996	0.14881	0.15363	0.18433	0.15336	0.13482	0.14687	0.14502	0.14935	0.14734	0.15141	0.15033	0.13372	0.1519	0.16023	0.16659	0.14855	0.14704	0.14284	0.1614	0.15944	0.16156	0.18382
2.0201	--	439	0.1137	0.00243	--	254	0.17496	0.00573	--	202	0.15284	0.00306		2.014	0.14117	0.17391	0.13132	0.13087	0.16217	0.18466	0.16296	0.16171	0.14995	0.15346	0.15181	0.16389	0.16169	0.16027	0.14627	0.18249	0.1667	0.12001	0.13062	0.12664	0.13296	0.13844	0.15061	0.14091	0.13983	0.1402	0.13452	0.15872	0.15137	0.14196	0.13384	0.14579	0.17061	0.16231	0.15636
3.0231	--	439	0.1162	0.0025	--	254	0.18054	0.00572	--	202	0.14901	0.00284		3.009	0.15343	0.17714	0.1272	0.14509	0.14119	0.15282	0.16045	0.17759	0.15729	0.17264	0.16352	0.15095	0.16849	0.14798	0.15086	0.18632	0.15024	0.12743	0.12954	0.14571	0.14935	0.14352	0.15506	0.14252	0.14466	0.15976	0.13356	0.15567	0.1634	0.15814	0.13699	0.14685	0.15043	0.17191	0.1818
4.0253	--	439	0.11423	0.00239	--	254	0.1817	0.00566	--	202	0.14721	0.00299		4.007	0.16309	0.16498	0.12585	0.13771	0.15621	0.16572	0.15652	0.15988	0.13914	0.16021	0.15804	0.15716	0.17642	0.14789	0.14494	0.17374	0.16427	0.13387	0.12298	0.12549	0.145	0.13555	0.14628	0.13875	0.1349	0.14416	0.13901	0.16107	0.1477	0.13784	0.12909	0.15027	0.14813	0.18173	0.18007
5.0232	--	439	0.11489	0.00243	--	254	0.18182	0.00572	--	202	0.15139	0.0031		5	0.15659	0.1648	0.1292	0.14552	0.16727	0.17275	0.17126	0.17552	0.16929	0.15192	0.154	0.16418	0.14736	0.14909	0.1526	0.17593	0.15697	0.12548	0.14281	0.12819	0.13886	0.13653	0.14552	0.14786	0.13548	0.13763	0.14961	0.15479	0.16426	0.13578	0.13524	0.14482	0.16117	0.17703	0.1787
6.0453	--	439	0.11773	0.00256	--	254	0.18122	0.00567	--	202	0.14779	0.00284		6.018	0.16837	0.17593	0.13239	0.16265	0.14604	0.18232	0.17525	0.16527	0.15869	0.16799	0.167	0.15511	0.16718	0.16631	0.15141	0.19178	0.16931	0.14063	0.14609	0.14129	0.15999	0.13577	0.15756	0.13116	0.14066	0.14336	0.13867	0.15974	0.17716	0.15556	0.14648	0.14985	0.16307	0.17266	0.18197
7.0068	--	439	0.11648	0.0025	--	254	0.17922	0.00567	--	202	0.14802	0.00303		7.007	0.17123	0.16253	0.12362	0.14142	0.15697	0.16091	0.15236	0.18094	0.16421	0.16724	0.1614	0.14018	0.17069	0.15491	0.15121	0.18777	0.15275	0.13984	0.15778	0.14288	0.15919	0.13768	0.15495	0.15579	0.1435	0.1463	0.14251	0.16425	0.15671	0.14338	0.14273	0.15128	0.16179	0.18314	0.1834
8.0224	--	439	0.11586	0.00249	--	254	0.18223	0.00557	--	202	0.15035	0.00324		8.003	0.16103	0.17182	0.12911	0.14531	0.15999	0.17578	0.15203	0.17347	0.15355	0.17216	0.1481	0.1778	0.19812	0.16913	0.1474	0.18123	0.1621	0.1367	0.14644	0.13919	0.14081	0.13141	0.1428	0.12937	0.14218	0.14811	0.1436	0.18297	0.14996	0.13955	0.1279	0.14079	0.1589	0.16583	0.18243
9.038	--	439	0.11524	0.00249	--	254	0.18115	0.00575	--	202	0.14808	0.00313		9.016	0.14924	0.14723	0.13178	0.14595	0.1591	0.17699	0.15636	0.16777	0.15526	0.17321	0.16248	0.15205	0.18579	0.1613	0.14669	0.18396	0.15672	0.13378	0.14222	0.1379	0.15103	0.14546	0.17097	0.16669	0.142	0.14663	0.1552	0.17946	0.15397	0.14567	0.13297	0.14699	0.17044	0.16336	0.18467
10.0375	--	439	0.11476	0.00245	--	254	0.17943	0.00591	--	202	0.14761	0.00317		10	0.17207	0.16664	0.12936	0.14673	0.15413	0.14777	0.16029	0.15893	0.13364	0.15638	0.1654	0.15068	0.17178	0.16549	0.13729	0.18001	0.14991	0.12255	0.13467	0.13853	0.12356	0.12976	0.14789	0.14823	0.14297	0.14575	0.15389	0.15687	0.16378	0.1472	0.13698	0.14713	0.15867	0.17839	0.15667
11.0285	--	439	0.11721	0.00257	--	254	0.18058	0.00547	--	202	0.14592	0.00314		11.011	0.19098	0.18491	0.13098	0.14818	0.15448	0.15712	0.16751	0.2002	0.16895	0.16231	0.17207	0.18718	0.16457	0.16938	0.15173	0.1775	0.16299	0.14137	0.1464	0.13626	0.15843	0.14905	0.13419	0.15447	0.13494	0.14412	0.1456	0.18322	0.15929	0.14703	0.14113	0.14984	0.16493	0.17601	0.17945
12.0116	--	439	0.11527	0.00251	--	254	0.18068	0.00582	--	202	0.14581	0.00309		12.01	0.15657	0.17386	0.13276	0.14609	0.15527	0.16539	0.15627	0.15321	0.14537	0.16588	0.14969	0.16551	0.18245	0.16607	0.14502	0.18034	0.15684	0.13731	0.14313	0.13367	0.14294	0.14386	0.15265	0.12735	0.14124	0.13835	0.14761	0.17072	0.16107	0.14142	0.1422	0.15681	0.16174	0.16521	0.18527
13.0656	--	439	0.11512	0.00251	--	254	0.17741	0.00565	--	202	0.14733	0.00325		13.002	0.14863	0.18603	0.14137	0.14852	0.15135	0.1616	0.14778	0.18896	0.15204	0.15181	0.15191	0.15204	0.15908	0.15025	0.14707	0.18178	0.14842	0.1332	0.13228	0.13134	0.15746	0.13131	0.14354	0.14649	0.14214	0.15489	0.13809	0.1532	0.15826	0.14548	0.13713	0.1531	0.15384	0.16134	0.18134
14.1089	--	439	0.11676	0.00249	--	254	0.18258	0.00586	--	202	0.14401	0.00302		14.017	0.16108	0.17473	0.13172	0.14647	0.14831	0.17517	0.16777	0.17339	0.1621	0.17453	0.16103	0.15316	0.19432	0.15495	0.15244	0.18232	0.14774	0.12925	0.13728	0.13674	0.15914	0.14242	0.14801	0.14836	0.14931	0.15831	0.16577	0.17676	0.16528	0.14146	0.12444	0.13685	0.16667	0.17037	0.17377
15.0228	--	439	0.11606	0.0025	--	254	0.18371	0.00582	--	202	0.14802	0.0034		15.003	0.16088	0.17003	0.13303	0.1426	0.16308	0.16454	0.15728	0.17638	0.17854	0.16911	0.16084	0.1393	0.17542	0.16206	0.14038	0.18485	0.16114	0.13482	0.14092	0.13535	0.1608	0.13809	0.15861	0.12742	0.13046	0.14396	0.14522	0.18294	0.15906	0.15327	0.13778	0.14688	0.16097	0.18153	0.18277
16.0417	--	439	0.11567	0.00249	--	254	0.18086	0.00583	--	202	0.1462	0.00328		16.005	0.15746	0.16908	0.13241	0.14	0.14769	0.16132	0.16388	0.15776	0.14857	0.15879	0.14598	0.15861	0.1597	0.15681	0.149	0.1859	0.14952	0.13699	0.12954	0.14232	0.16936	0.14634	0.14772	0.14647	0.13835	0.14896	0.13619	0.16427	0.17163	0.13264	0.13981	0.14114	0.14634	0.17261	0.17359
17.0148	--	439	0.11692	0.00248	--	254	0.18424	0.00579	--	202	0.14472	0.00329		17.006	0.16067	0.17115	0.13299	0.15425	0.14218	0.16867	0.16233	0.18662	0.16391	0.16274	0.18769	0.17049	0.15946	0.14302	0.1498	0.18528	0.15246	0.13922	0.14226	0.13775	0.16354	0.13122	0.16704	0.14265	0.13913	0.15364	0.14851	0.18284	0.15755	0.15615	0.14172	0.1419	0.16402	0.17221	0.16918
18.0778	--	439	0.11417	0.00247	--	254	0.18115	0.00565	--	202	0.14485	0.00335		18.01	0.18299	0.1644	0.14038	0.14383	0.14922	0.14754	0.14834	0.17037	0.14714	0.15572	0.18101	0.14236	0.16702	0.15599	0.14371	0.18135	0.1572	0.12945	0.15698	0.13612	0.13004	0.13481	0.14433	0.14478	0.1357	0.15765	0.14613	0.1824	0.16263	0.13933	0.1391	0.14448	0.16722	0.15655	0.16456
19.0429	--	439	0.11581	0.00251	--	254	0.18052	0.00584	--	202	0.14024	0.00317		19.014	0.15065	0.16964	0.13874	0.1525	0.15428	0.15687	0.15875	0.19126	0.16137	0.16406	0.16155	0.14459	0.1618	0.15383	0.15295	0.18586	0.15939	0.13324	0.15153	0.1407	0.14988	0.14597	0.1628	0.14679	0.15019	0.14167	0.13688	0.16903	0.15891	0.14847	0.13149	0.1565	0.16664	0.16889	0.17702
20.0729	--	439	0.11798	0.00255	--	254	0.18258	0.00573	--	202	0.14356	0.0034		20.009	0.15533	0.16809	0.12918	0.15341	0.16779	0.15695	0.16873	0.16498	0.17874	0.17121	0.1677	0.15689	0.14471	0.15728	0.15246	0.18907	0.16586	0.13328	0.15034	0.14182	0.16196	0.14834	0.14627	0.15236	0.1547	0.15115	0.1561	0.19345	0.17017	0.14514	0.13844	0.14651	0.16131	0.16308	0.16678
21.0274	--	439	0.11725	0.0026	--	254	0.18557	0.00588	--	202	0.14263	0.00346		21.006	0.16641	0.1768	0.13666	0.15649	0.16082	0.19286	0.1605	0.20035	0.14878	0.16725	0.16734	0.1629	0.17321	0.15705	0.14689	0.188	0.16869	0.14141	0.14545	0.1496	0.16024	0.14499	0.15294	0.14115	0.14112	0.14398	0.15332	0.17404	0.17822	0.15899	0.14611	0.15639	0.17093	0.1673	0.19063
22.043	--	439	0.11721	0.00253	--	254	0.18412	0.00593	--	202	0.14622	0.00336		22.012	0.17455	0.16907	0.13743	0.14626	0.14752	0.18149	0.16012	0.17068	0.17325	0.17085	0.16074	0.14802	0.16506	0.1631	0.14133	0.1854	0.16971	0.1442	0.14165	0.14373	0.16637	0.14696	0.15486	0.1453	0.13576	0.14207	0.15058	0.15959	0.16438	0.15338	0.13541	0.1419	0.15374	0.18292	0.17866
23.0205	--	439	0.11624	0.00246	--	254	0.17928	0.0057	--	202	0.13935	0.00321		22.999	0.15556	0.16584	0.13108	0.15717	0.15427	0.17214	0.1583	0.17126	0.14505	0.16491	0.16441	0.14033	0.16695	0.16729	0.14926	0.17973	0.16706	0.13136	0.14887	0.12681	0.13984	0.13048	0.16219	0.14771	0.13818	0.15538	0.13076	0.17568	0.15967	0.15048	0.14752	0.15777	0.14182	0.1673	0.18281
24.0451	--	439	0.11434	0.00248	--	254	0.18491	0.0058	--	202	0.14128	0.00326		24.002	0.15841	0.15586	0.1342	0.14499	0.15198	0.16931	0.14676	0.17745	0.15148	0.16036	0.14558	0.12904	0.1584	0.16126	0.1451	0.17784	0.13224	0.13203	0.14729	0.14477	0.14004	0.13111	0.14524	0.14821	0.15483	0.1484	0.15217	0.17524	0.16415	0.14962	0.14437	0.14712	0.15411	0.16957	0.18628
25.0071	--	439	0.11323	0.00244	--	254	0.18017	0.00574	--	202	0.14396	0.00331		25.004	0.15915	0.16696	0.12885	0.13522	0.1519	0.16739	0.16188	0.16124	0.16676	0.15518	0.16966	0.13203	0.16282	0.15466	0.14568	0.18652	0.16095	0.13109	0.13956	0.1444	0.15387	0.1421	0.15698	0.15056	0.12876	0.1519	0.15716	0.14981	0.14496	0.14511	0.13589	0.14613	0.15045	0.16098	0.17521
26.0592	--	439	0.11584	0.00249	--	254	0.18353	0.00615	--	202	0.13896	0.0034		26.008	0.16124	0.17345	0.12696	0.15153	0.15917	0.1697	0.16314	0.18257	0.14732	0.15913	0.15534	0.1508	0.16919	0.15933	0.15373	0.18879	0.15482	0.14321	0.1411	0.14236	0.14835	0.13411	0.15272	0.14228	0.15364	0.14623	0.15173	0.17812	0.14927	0.14083	0.14217	0.14974	0.15837	0.1573	0.17588
27.0222	--	439	0.115	0.00249	--	254	0.18284	0.00589	--	202	0.13974	0.00324		27.006	0.15506	0.18284	0.12845	0.14405	0.15336	0.16511	0.16985	0.16741	0.15487	0.16201	0.1463	0.14019	0.15178	0.15603	0.14224	0.17983	0.13432	0.13439	0.14735	0.13805	0.13915	0.1324	0.15278	0.14521	0.14631	0.16355	0.14016	0.1729	0.16381	0.14502	0.14816	0.15047	0.15625	0.18114	0.18866
28.0404	--	439	0.11569	0.00251	--	254	0.18228	0.00573	--	202	0.13959	0.00351		28.009	0.15879	0.17784	0.13135	0.13182	0.14989	0.15666	0.14988	0.16409	0.16079	0.17357	0.16777	0.17386	0.16843	0.15241	0.1396	0.17717	0.15996	0.14226	0.14216	0.13282	0.16141	0.13382	0.1478	0.15485	0.13801	0.15235	0.15386	0.18593	0.17599	0.14897	0.14264	0.14292	0.14621	0.16411	0.16392
29.0113	--	439	0.11767	0.00252	--	254	0.18812	0.00575	--	202	0.13802	0.00332		29.115	0.15918	0.16933	0.14395	0.15378	0.17643	0.1637	0.17582	0.16622	0.15153	0.17791	0.16198	0.17069	0.19259	0.1676	0.1434	0.18574	0.14591	0.1472	0.14418	0.15058	0.15185	0.15109	0.15922	0.15057	0.13253	0.1507	0.151	0.17101	0.16061	0.16053	0.14121	0.1564	0.17523	0.1784	0.17077
30.0293	--	439	0.11498	0.00251	--	254	0.18566	0.00594	--	202	0.14129	0.00351		30.005	0.16462	0.16088	0.13569	0.13767	0.15253	0.15704	0.16467	0.16037	0.14711	0.16689	0.15795	0.15622	0.18975	0.14266	0.14708	0.18159	0.15575	0.12906	0.13884	0.13978	0.14329	0.14116	0.17051	0.15521	0.12547	0.14301	0.14262	0.16696	0.14944	0.15087	0.12949	0.1503	0.17967	0.17635	0.17727
31.0536	--	439	0.11537	0.00247	--	254	0.18899	0.00564	--	202	0.14152	0.00357		31.003	0.15761	0.17355	0.13709	0.14198	0.14013	0.16776	0.17147	0.1802	0.15229	0.14952	0.15475	0.14769	0.16042	0.15201	0.14543	0.18164	0.15868	0.13056	0.12544	0.1413	0.14827	0.14542	0.1649	0.14649	0.12669	0.15012	0.14738	0.16118	0.15433	0.14559	0.14135	0.14874	0.17384	0.15951	0.15813
32.0345	--	439	0.11533	0.00249	--	254	0.18497	0.0056	--	202	0.1381	0.00357		32.011	0.16859	0.16554	0.13104	0.1448	0.15316	0.18078	0.15865	0.17201	0.15498	0.15281	0.15656	0.13874	0.16231	0.16189	0.15359	0.17966	0.16409	0.13141	0.13659	0.13724	0.13898	0.13456	0.15297	0.13245	0.14204	0.15135	0.14973	0.17659	0.15166	0.1384	0.14	0.13792	0.15699	0.17169	0.18406
33.0335	--	439	0.11851	0.00259	--	254	0.18612	0.00576	--	202	0.13581	0.00353		32.998	0.18861	0.18781	0.14136	0.14513	0.14749	0.17683	0.17065	0.18477	0.15808	0.15644	0.1803	0.14871	0.16813	0.16112	0.15346	0.18843	0.15539	0.14211	0.14361	0.14661	0.15207	0.1415	0.16288	0.1698	0.14427	0.15813	0.16149	0.16289	0.15826	0.1498	0.14953	0.15807	0.17618	0.17417	0.18437
34.0396	--	439	0.11535	0.00245	--	254	0.18519	0.00581	--	202	0.13952	0.00354		34.007	0.16649	0.19075	0.13588	0.14023	0.15217	0.16252	0.16901	0.17394	0.17636	0.15683	0.15945	0.14991	0.15759	0.14928	0.14124	0.1871	0.15483	0.1261	0.14382	0.12762	0.14771	0.13266	0.16232	0.15059	0.15088	0.14781	0.14659	0.16518	0.15035	0.14382	0.15211	0.14284	0.14859	0.16823	0.17501
35.0136	--	439	0.11458	0.00246	--	254	0.18641	0.00562	--	202	0.14231	0.00345		35.004	0.17658	0.16755	0.1314	0.15438	0.15083	0.16548	0.15813	0.17019	0.14253	0.1617	0.18178	0.15697	0.15838	0.15007	0.1494	0.17725	0.17035	0.13234	0.14376	0.13809	0.14348	0.12631	0.16898	0.14728	0.13866	0.15338	0.1479	0.1727	0.15858	0.14008	0.13702	0.13904	0.15882	0.15992	0.16468
36.0326	--	439	0.11587	0.00249	--	254	0.18519	0.00562	--	202	0.14246	0.00372		36	0.15484	0.16771	0.12956	0.15654	0.14426	0.15374	0.161	0.16913	0.16121	0.14879	0.15237	0.15723	0.1545	0.15705	0.13859	0.18458	0.14245	0.12637	0.13578	0.14511	0.15429	0.15255	0.17735	0.13643	0.14767	0.15782	0.15221	0.16935	0.16245	0.15107	0.13957	0.14065	0.16527	0.15965	0.16827
37.0056	--	439	0.11991	0.0026	--	254	0.1873	0.00577	--	202	0.14072	0.00366		37.008	0.18275	0.17778	0.14412	0.15183	0.16846	0.1727	0.14835	0.17905	0.16728	0.16455	0.17016	0.15405	0.17505	0.1706	0.15871	0.18955	0.15872	0.14292	0.15422	0.14401	0.1547	0.14913	0.15216	0.14746	0.13495	0.15591	0.16902	0.17673	0.1713	0.1578	0.15243	0.15571	0.17156	0.17763	0.18458
38.0097	--	439	0.11573	0.00247	--	254	0.18546	0.00583	--	202	0.13954	0.00364		37.999	0.16743	0.16048	0.12703	0.14597	0.16118	0.16583	0.14532	0.18214	0.14362	0.15959	0.1631	0.15231	0.17418	0.15287	0.15066	0.18387	0.15789	0.12446	0.13623	0.13956	0.14941	0.14528	0.13914	0.15913	0.13599	0.16337	0.14141	0.17708	0.151	0.14022	0.13223	0.14185	0.16283	0.17557	0.18231
39.0218	--	439	0.11537	0.00252	--	254	0.18348	0.00574	--	202	0.14193	0.00361		39.009	0.15969	0.17659	0.13128	0.1424	0.16986	0.17731	0.16616	0.16675	0.16103	0.16422	0.14992	0.15827	0.16648	0.15777	0.1482	0.18169	0.1686	0.12821	0.15623	0.13968	0.14837	0.14313	0.16438	0.15111	0.15173	0.14485	0.14592	0.1566	0.15708	0.15031	0.14192	0.13206	0.16945	0.17427	0.16778
40.0108	--	439	0.11786	0.00256	--	254	0.18422	0.00582	--	202	0.14177	0.00383		39.997	0.17489	0.17816	0.13959	0.14429	0.16505	0.1631	0.16279	0.18121	0.1528	0.16606	0.16439	0.14257	0.16096	0.16227	0.15604	0.18338	0.15864	0.13725	0.14408	0.14467	0.14618	0.15524	0.15426	0.14731	0.14638	0.15719	0.15939	0.19188	0.16571	0.14731	0.14048	0.15491	0.17316	0.16685	0.17846
41.0058	--	439	0.11704	0.00253	--	254	0.18372	0.00559	--	202	0.14292	0.00371		41.005	0.1584	0.16579	0.12793	0.14659	0.15771	0.17681	0.15714	0.18618	0.15724	0.15652	0.16028	0.15269	0.16956	0.15926	0.15047	0.18869	0.16639	0.14135	0.13949	0.13181	0.16761	0.13243	0.16168	0.15245	0.13898	0.15601	0.14829	0.16805	0.15806	0.14779	0.13357	0.13829	0.18044	0.19187	0.17862
42.0029	--	439	0.11479	0.0025	--	254	0.1803	0.00593	--	202	0.14184	0.00378		42.007	0.15238	0.17018	0.13021	0.15523	0.15886	0.17228	0.15387	0.17601	0.16999	0.15174	0.15374	0.13792	0.16872	0.15619	0.14406	0.17827	0.15688	0.14157	0.13079	0.13594	0.14777	0.13161	0.15657	0.14478	0.14293	0.14198	0.14007	0.1622	0.16294	0.1546	0.12853	0.14754	0.1551	0.19182	0.16968
43.021	--	439	0.11497	0.00247	--	254	0.17958	0.00585	--	202	0.13723	0.00362		43.008	0.16165	0.16221	0.1287	0.144	0.13002	0.17023	0.14322	0.15624	0.13977	0.15965	0.16321	0.17317	0.17215	0.15937	0.13643	0.18445	0.1481	0.12318	0.14063	0.13302	0.15171	0.13126	0.14727	0.14541	0.13218	0.14454	0.14125	0.15807	0.15191	0.15222	0.14115	0.14808	0.15477	0.16822	0.17643
44.0241	--	439	0.11635	0.00248	--	254	0.18315	0.00553	--	202	0.13912	0.00359		44.002	0.17127	0.16243	0.13503	0.15091	0.16667	0.16409	0.17029	0.18684	0.14259	0.16378	0.16168	0.13947	0.16351	0.15194	0.14693	0.1815	0.15166	0.14369	0.14401	0.13014	0.14936	0.13746	0.16953	0.14203	0.14345	0.14014	0.14546	0.16836	0.16183	0.148	0.13949	0.14711	0.15555	0.16779	0.20576
45.022	--	439	0.1147	0.0025	--	254	0.18208	0.00563	--	202	0.13849	0.00368		44.998	0.16612	0.17677	0.13297	0.14296	0.16957	0.16645	0.15409	0.17281	0.15163	0.16217	0.17741	0.1444	0.16422	0.15767	0.14222	0.18092	0.15603	0.13257	0.14889	0.14225	0.15718	0.15662	0.15308	0.14139	0.13726	0.13965	0.15104	0.15949	0.16848	0.14146	0.12749	0.13921	0.14314	0.17575	0.19035
46.0271	--	439	0.11765	0.00249	--	254	0.18277	0.00563	--	202	0.14365	0.00372		46.01	0.16588	0.15882	0.13808	0.15272	0.17926	0.17399	0.16406	0.16545	0.15517	0.16064	0.17476	0.14814	0.14758	0.15722	0.15089	0.18049	0.1472	0.13441	0.1487	0.14851	0.15429	0.13419	0.16129	0.15554	0.14323	0.15617	0.16051	0.16257	0.15231	0.14434	0.13919	0.15446	0.16722	0.15493	0.16582
47.0081	--	439	0.115	0.00246	--	254	0.18422	0.00582	--	202	0.13843	0.00356		47.005	0.1704	0.17125	0.12684	0.14312	0.15232	0.16171	0.15953	0.17456	0.15255	0.16567	0.15834	0.16629	0.16063	0.16404	0.14862	0.18066	0.167	0.12251	0.14477	0.12972	0.14542	0.14877	0.16608	0.13338	0.1529	0.16125	0.13321	0.16834	0.1615	0.14614	0.13356	0.1485	0.15371	0.16471	0.16834
48.0132	--	439	0.11719	0.00256	--	254	0.18259	0.00558	--	202	0.13953	0.00349		48.007	0.16514	0.17689	0.12813	0.15626	0.1611	0.16681	0.14894	0.18358	0.15409	0.1692	0.1588	0.14475	0.16374	0.1517	0.15485	0.18211	0.14847	0.12879	0.14435	0.1433	0.15093	0.13419	0.15147	0.15068	0.14079	0.14274	0.13578	0.17686	0.17661	0.15393	0.13109	0.14602	0.16095	0.16559	0.1692
49.0113	--	439	0.11682	0.00245	--	254	0.18361	0.00597	--	202	0.14143	0.00375		48.998	0.15675	0.1686	0.12871	0.15148	0.13648	0.15894	0.16527	0.16852	0.1703	0.14987	0.1556	0.14875	0.16169	0.15267	0.15198	0.18266	0.15437	0.12998	0.1378	0.13624	0.17534	0.14113	0.13821	0.14495	0.14216	0.13952	0.14093	0.18061	0.15446	0.15615	0.139	0.13813	0.1574	0.17723	0.16734
50.0093	--	439	0.11765	0.00255	--	254	0.18144	0.00561	--	202	0.14097	0.00373		50.009	0.16936	0.17712	0.14277	0.14564	0.15939	0.15152	0.16075	0.17461	0.13501	0.16237	0.1705	0.15202	0.15978	0.16448	0.15506	0.17682	0.16663	0.15434	0.12879	0.13748	0.1401	0.14467	0.16729	0.15674	0.15074	0.15848	0.1488	0.18091	0.17072	0.1498	0.13927	0.15512	0.16463	0.16693	0.19087
51.0085	--	439	0.11579	0.00252	--	254	0.18477	0.00545	--	202	0.13815	0.00358		51.007	0.15569	0.18191	0.14095	0.1539	0.14782	0.16088	0.15206	0.17039	0.16292	0.155	0.16992	0.16673	0.16698	0.1673	0.15991	0.18285	0.15927	0.12324	0.1417	0.13173	0.14397	0.1473	0.1719	0.13721	0.14742	0.14371	0.14924	0.17508	0.1587	0.14188	0.1372	0.14877	0.16149	0.16676	0.17431
52.0244	--	439	0.1158	0.00253	--	254	0.18224	0.00563	--	202	0.13923	0.00359		52.013	0.15882	0.16099	0.129	0.15033	0.1633	0.1726	0.17793	0.16895	0.16399	0.15606	0.16162	0.16695	0.17637	0.15484	0.15286	0.17831	0.16144	0.13925	0.12814	0.13368	0.14034	0.13508	0.16556	0.14324	0.12753	0.15912	0.1419	0.17765	0.14779	0.15794	0.13251	0.14985	0.17638	0.18063	0.17779
53.0324	--	439	0.11534	0.00245	--	254	0.18512	0.00586	--	202	0.13682	0.00359		53.008	0.15478	0.14861	0.13163	0.14827	0.15421	0.1726	0.14597	0.18584	0.16265	0.16266	0.14845	0.15333	0.17877	0.15318	0.14964	0.18177	0.15088	0.12502	0.13744	0.13482	0.14573	0.13611	0.16424	0.14022	0.13972	0.14438	0.14576	0.15129	0.15413	0.15099	0.14173	0.13784	0.15227	0.16899	0.16424
54.0235	--	439	0.11596	0.00245	--	254	0.18394	0.00578	--	202	0.13811	0.00364		54.015	0.15948	0.16492	0.12946	0.15696	0.15575	0.16432	0.16895	0.17577	0.15654	0.15677	0.1532	0.16135	0.18993	0.15833	0.15367	0.18056	0.1664	0.13519	0.14107	0.13093	0.14411	0.13344	0.15491	0.14548	0.14145	0.14516	0.14117	0.15555	0.15602	0.12995	0.14245	0.14121	0.15935	0.15739	0.16871
55.0205	--	439	0.11576	0.0025	--	254	0.18721	0.00556	--	202	0.13975	0.0038		55.007	0.15901	0.1783	0.13199	0.14089	0.14117	0.17122	0.15868	0.17889	0.16762	0.16549	0.1704	0.1488	0.17939	0.15406	0.15269	0.18552	0.1807	0.12306	0.14549	0.13904	0.14978	0.13782	0.1447	0.14452	0.14858	0.14899	0.14817	0.15929	0.17466	0.14973	0.13195	0.15421	0.16049	0.18943	0.18033
56.0146	--	439	0.11563	0.0025	--	254	0.18307	0.00557	--	202	0.13882	0.00349		56.018	0.16232	0.17808	0.13768	0.13646	0.15582	0.16373	0.16868	0.17098	0.15149	0.15737	0.16076	0.17894	0.17689	0.15209	0.15479	0.18743	0.15931	0.14546	0.14521	0.12849	0.1582	0.13297	0.14851	0.1627	0.1386	0.16146	0.14792	0.16104	0.16418	0.13983	0.1328	0.14653	0.16491	0.17174	0.15207
57.0276	--	439	0.11659	0.00255	--	254	0.18378	0.00604	--	202	0.14181	0.00365		57.005	0.15983	0.17366	0.14377	0.14708	0.16554	0.16403	0.15853	0.18074	0.15522	0.17347	0.16502	0.1684	0.16967	0.15755	0.14053	0.19296	0.17146	0.13934	0.14411	0.13991	0.14698	0.14013	0.13744	0.15181	0.13236	0.14796	0.1595	0.17235	0.17891	0.15177	0.14058	0.14871	0.15863	0.17061	0.18547
58.0407	--	439	0.11766	0.00251	--	254	0.18166	0.0058	--	202	0.1369	0.00351		57.998	0.168	0.17325	0.13731	0.14959	0.14352	0.16353	0.17409	0.17975	0.15905	0.1527	0.15193	0.16234	0.17883	0.16294	0.14921	0.18263	0.17301	0.14048	0.14609	0.13424	0.15456	0.14674	0.16419	0.14189	0.1453	0.14065	0.14585	0.17225	0.14242	0.14847	0.14719	0.14228	0.17982	0.1684	0.17351
59.0507	--	439	0.11708	0.00255	--	254	0.18345	0.00571	--	202	0.14204	0.00374		59.007	0.16729	0.16536	0.13884	0.16586	0.15383	0.15441	0.15946	0.1712	0.17743	0.17317	0.16667	0.1647	0.18456	0.16994	0.14811	0.18976	0.1718	0.1353	0.13609	0.14579	0.14946	0.13954	0.14585	0.16302	0.14064	0.15973	0.14755	0.18254	0.16156	0.15005	0.14422	0.15628	0.17182	0.17	0.20128
60.0657	--	439	0.11538	0.00245	--	254	0.18285	0.00577	--	202	0.13898	0.00366		60.009	0.15215	0.1753	0.12788	0.14826	0.15551	0.15965	0.15881	0.16963	0.15906	0.15589	0.16621	0.14489	0.18685	0.15074	0.13939	0.1811	0.16017	0.12857	0.15225	0.14026	0.14506	0.14377	0.14769	0.13849	0.13835	0.14344	0.14528	0.16881	0.15226	0.14487	0.1356	0.13752	0.1499	0.18066	0.17795
61.0158	--	439	0.11436	0.00242	--	254	0.18429	0.00566	--	202	0.14009	0.00365		61.01	0.14946	0.16443	0.13221	0.14903	0.12874	0.15555	0.14987	0.15807	0.15522	0.15297	0.15922	0.15312	0.17019	0.16589	0.15258	0.18012	0.14749	0.13735	0.12798	0.13721	0.14896	0.13708	0.16186	0.14727	0.13969	0.13656	0.15063	0.15682	0.15953	0.14096	0.13473	0.14192	0.1535	0.16292	0.16697
62.0088	--	439	0.1167	0.0024	--	254	0.18963	0.00598	--	202	0.14082	0.0038		62.007	0.16115	0.1674	0.14086	0.14684	0.15782	0.16033	0.14218	0.1597	0.15416	0.1583	0.16979	0.13765	0.17577	0.15166	0.15264	0.17433	0.13523	0.13922	0.13929	0.12874	0.15337	0.14343	0.14532	0.14623	0.1309	0.14964	0.13897	0.17655	0.15849	0.15988	0.12806	0.13564	0.15491	0.17753	0.17217
63.0209	--	439	0.11939	0.00247	--	254	0.20139	0.00642	--	202	0.14719	0.00406		63.01	0.18304	0.17245	0.12875	0.16174	0.1596	0.16311	0.17077	0.177	0.16028	0.15373	0.16072	0.15023	0.18285	0.16545	0.14543	0.18392	0.16687	0.13163	0.13711	0.1512	0.15234	0.13802	0.15249	0.15157	0.14334	0.14407	0.1412	0.17686	0.15687	0.14595	0.14114	0.1423	0.17009	0.17179	0.17497
64.045	--	439	0.13996	0.00258	--	254	0.20502	0.00676	--	202	0.14613	0.00412		64.015	0.17423	0.17189	0.14038	0.1652	0.15756	0.16677	0.1826	0.1675	0.17533	0.17352	0.17227	0.15389	0.18519	0.17212	0.15587	0.19049	0.1637	0.14342	0.14456	0.14676	0.15662	0.15421	0.1621	0.15713	0.14459	0.15476	0.16325	0.17226	0.15843	0.15744	0.14455	0.15015	0.16356	0.17947	0.17503
65.028	--	439	0.18274	0.0031	--	254	0.2177	0.00724	--	202	0.15207	0.00409		65.001	0.21526	0.21605	0.15855	0.19541	0.1997	0.21111	0.19969	0.20623	0.18222	0.20277	0.20555	0.20195	0.23406	0.18997	0.17523	0.2152	0.22559	0.19155	0.19493	0.17006	0.18039	0.16669	0.19539	0.1736	0.17344	0.17142	0.20167	0.20873	0.18756	0.18285	0.15152	0.16884	0.19915	0.18781	0.19272
66.0291	--	439	0.2447	0.00387	--	254	0.22754	0.00748	--	202	0.15181	0.00401		66.007	0.25194	0.26959	0.2167	0.29397	0.29699	0.26479	0.23321	0.29808	0.21648	0.24422	0.26985	0.23119	0.33486	0.23559	0.22151	0.25312	0.26939	0.26869	0.30574	0.22718	0.26764	0.20174	0.27229	0.22944	0.24815	0.24206	0.27026	0.28262	0.21598	0.22138	0.2334	0.20281	0.24665	0.27026	0.2652
67.0273	--	439	0.30693	0.00473	--	254	0.2332	0.0077	--	202	0.15178	0.00388		67.007	0.33333	0.3736	0.32582	0.39766	0.32911	0.33212	0.2792	0.35366	0.32362	0.34463	0.39382	0.28994	0.42405	0.30118	0.31307	0.34141	0.36078	0.36517	0.36482	0.28409	0.31359	0.25641	0.32971	0.29275	0.32081	0.32213	0.37607	0.37452	0.31143	0.30835	0.27818	0.27165	0.33166	0.35806	0.35495
68.0332	--	439	0.35781	0.00535	--	254	0.24517	0.00774	--	202	0.15613	0.004		68.003	0.43577	0.45435	0.38189	0.49678	0.45693	0.42279	0.36152	0.43393	0.33386	0.4227	0.5031	0.37503	0.4948	0.40595	0.38653	0.39925	0.44345	0.47659	0.40499	0.34067	0.41877	0.35404	0.38244	0.32969	0.39115	0.42485	0.46974	0.38386	0.40775	0.35984	0.3835	0.37694	0.38121	0.3903	0.38807
69.0112	--	439	0.39842	0.00567	--	254	0.25285	0.00823	--	202	0.15983	0.00408		69.01	0.45897	0.52106	0.43603	0.49874	0.49217	0.48792	0.36399	0.52215	0.42396	0.41733	0.50595	0.39722	0.5697	0.416	0.43104	0.46852	0.45964	0.52573	0.4755	0.37172	0.48326	0.40121	0.47632	0.39499	0.44927	0.43187	0.48703	0.48274	0.41567	0.40421	0.45402	0.42465	0.45976	0.49144	0.47238
70.0343	--	439	0.41428	0.00586	--	254	0.25742	0.00853	--	202	0.1591	0.00412		70.012	0.50976	0.53664	0.46237	0.53269	0.52475	0.49881	0.47459	0.52033	0.50132	0.48228	0.46084	0.57556	0.5951	0.43949	0.45044	0.49878	0.4905	0.5273	0.46916	0.45861	0.56223	0.40918	0.43507	0.41787	0.45867	0.50746	0.45732	0.53082	0.43345	0.42367	0.49486	0.46916	0.52315	0.50139	0.50738
71.0372	--	439	0.44777	0.00598	--	254	0.2648	0.00885	--	202	0.16529	0.00425		71.009	0.53549	0.53761	0.51081	0.57149	0.49923	0.53363	0.48101	0.58786	0.49415	0.4693	0.5427	0.55425	0.67283	0.49112	0.43393	0.5396	0.55971	0.54669	0.52125	0.46503	0.56381	0.43971	0.50773	0.467	0.53953	0.52002	0.46288	0.5707	0.50843	0.44935	0.54702	0.5106	0.51224	0.60351	0.49055
72.0313	--	439	0.45243	0.00633	--	254	0.27068	0.00906	--	202	0.16482	0.00434		71.999	0.55007	0.56204	0.50171	0.60694	0.53055	0.54103	0.53402	0.53648	0.49494	0.5715	0.59102	0.59406	0.56659	0.51187	0.49109	0.57344	0.56119	0.55467	0.48659	0.5	0.53009	0.46454	0.51707	0.52002	0.52317	0.59411	0.49166	0.53938	0.54507	0.50695	0.52231	0.51866	0.56066	0.54276	0.61643
73.0223	--	439	0.45886	0.00624	--	254	0.27371	0.00906	--	202	0.16582	0.0041		73.011	0.60377	0.54972	0.5211	0.58784	0.53425	0.56948	0.51746	0.57487	0.55523	0.546	0.52992	0.59415	0.55629	0.49961	0.49079	0.56968	0.57025	0.54476	0.4995	0.49539	0.50771	0.46095	0.50508	0.47285	0.5166	0.57584	0.5017	0.59377	0.44583	0.47194	0.49169	0.54392	0.51179	0.50202	0.57458
74.0405	--	439	0.47268	0.00641	--	254	0.28856	0.00982	--	202	0.16925	0.004		74.001	0.56509	0.57709	0.57155	0.53966	0.58021	0.57161	0.55446	0.64915	0.57888	0.58356	0.57161	0.56546	0.63732	0.54875	0.51545	0.59151	0.615	0.51869	0.54587	0.47566	0.54894	0.46736	0.49966	0.54718	0.54104	0.53876	0.50406	0.59316	0.56261	0.49452	0.54818	0.53097	0.525	0.6825	0.59155
75.0554	--	439	0.47747	0.00638	--	254	0.29379	0.00952	--	202	0.16448	0.00418		75.014	0.5749	0.55962	0.55339	0.56244	0.59194	0.61712	0.495	0.65193	0.55549	0.5194	0.61032	0.64503	0.57983	0.56386	0.52206	0.61037	0.50282	0.60163	0.52334	0.52498	0.55675	0.5242	0.63379	0.5225	0.51172	0.49787	0.50884	0.5582	0.58191	0.54474	0.50491	0.54383	0.51537	0.64589	0.60911
76.0405	--	439	0.4743	0.00608	--	254	0.29735	0.00943	--	202	0.16749	0.00409		76.015	0.55356	0.52079	0.51583	0.56068	0.5886	0.62509	0.54032	0.55116	0.54119	0.5474	0.57849	0.58446	0.61644	0.48172	0.51709	0.62519	0.4765	0.50044	0.57663	0.50246	0.55437	0.56753	0.56856	0.52274	0.5246	0.52707	0.49376	0.58657	0.54032	0.50042	0.50363	0.48826	0.5278	0.56825	0.56209
77.0532	--	439	0.48065	0.00626	--	254	0.30191	0.00957	--	202	0.17006	0.00424		77.013	0.58604	0.5611	0.56766	0.54137	0.52821	0.60583	0.58569	0.57994	0.55623	0.56898	0.61976	0.57112	0.53534	0.51054	0.5522	0.62149	0.54687	0.54458	0.54973	0.51605	0.55691	0.5853	0.5354	0.57173	0.50674	0.54694	0.52262	0.54319	0.53905	0.5031	0.51966	0.48198	0.53447	0.51756	0.61018
78.0526	--	439	0.48322	0.00673	--	254	0.30068	0.01009	--	202	0.1696	0.00398		78.01	0.57018	0.5933	0.57584	0.58859	0.56755	0.61599	0.62691	0.61396	0.60747	0.55422	0.5877	0.53309	0.62904	0.53814	0.52271	0.60722	0.58109	0.53778	0.55108	0.50022	0.55275	0.52724	0.6175	0.56704	0.51737	0.51721	0.52127	0.63643	0.54203	0.52115	0.5237	0.56805	0.5954	0.63242	0.62325
78.9936	--	439	0.48257	0.00645	--	254	0.31468	0.01024	--	202	0.17498	0.00436		79.006	0.58688	0.60186	0.57188	0.54349	0.58246	0.64477	0.61028	0.55506	0.57205	0.58251	0.57288	0.56371	0.61653	0.52634	0.53528	0.60019	0.59688	0.53762	0.53751	0.5118	0.57546	0.58105	0.53212	0.54458	0.50631	0.53187	0.56195	0.53537	0.59581	0.5652	0.52832	0.55446	0.59312	0.59688	0.60912
80.0136	--	439	0.48589	0.00654	--	254	0.3191	0.00971	--	202	0.17184	0.00412		80.008	0.59912	0.52607	0.55246	0.56832	0.54771	0.55055	0.56399	0.65335	0.61439	0.61408	0.63834	0.54513	0.54971	0.53515	0.53093	0.60389	0.59803	0.54263	0.5438	0.52298	0.56787	0.58699	0.54222	0.50533	0.56757	0.56782	0.49151	0.57365	0.56359	0.53912	0.5119	0.55418	0.5803	0.63458	0.65189
81.0107	--	439	0.48076	0.00644	--	254	0.31566	0.00987	--	202	0.17155	0.00417		81.004	0.57214	0.62458	0.57244	0.56149	0.57503	0.61611	0.60826	0.62435	0.60037	0.61637	0.59194	0.62308	0.54846	0.53657	0.53502	0.62905	0.5632	0.53551	0.50322	0.55801	0.56005	0.53461	0.58231	0.47415	0.56911	0.503	0.50734	0.57382	0.54626	0.53657	0.56504	0.52194	0.5262	0.58116	0.61364
82.0179	--	439	0.48063	0.00626	--	254	0.31373	0.00983	--	202	0.17572	0.00434		82.009	0.56006	0.58597	0.5771	0.5589	0.53762	0.58408	0.53185	0.60304	0.62597	0.52068	0.59665	0.59404	0.64725	0.559	0.51141	0.60688	0.56071	0.5787	0.5419	0.54188	0.57249	0.49616	0.50966	0.44809	0.52158	0.51552	0.52404	0.57424	0.51733	0.46619	0.46172	0.55018	0.53203	0.53254	0.59537
83.0188	--	439	0.48981	0.00651	--	254	0.32098	0.01009	--	202	0.17507	0.00418		83.008	0.60479	0.60394	0.54858	0.53142	0.53696	0.62188	0.62575	0.63728	0.60516	0.57486	0.53491	0.59272	0.6978	0.55418	0.54199	0.64275	0.58885	0.51045	0.58902	0.54929	0.56549	0.53223	0.56419	0.58875	0.53502	0.51556	0.6127	0.62578	0.55381	0.52678	0.52848	0.61298	0.59651	0.57512	0.66539
84.0299	--	439	0.48697	0.00674	--	254	0.32011	0.00999	--	202	0.17479	0.00443		84.008	0.65084	0.5936	0.58142	0.59387	0.56444	0.64382	0.59203	0.63466	0.62604	0.54561	0.60655	0.56227	0.60346	0.58114	0.53318	0.64534	0.57268	0.57912	0.55951	0.51923	0.56632	0.5086	0.49357	0.52604	0.52547	0.56715	0.57866	0.53297	0.5347	0.50162	0.51289	0.57431	0.61736	0.56948	0.56822
85.0278	--	439	0.48386	0.00668	--	254	0.33	0.00994	--	202	0.17693	0.00449		85.016	0.60748	0.57689	0.52557	0.56905	0.58283	0.66359	0.52945	0.5647	0.53874	0.61773	0.56821	0.5446	0.64989	0.5789	0.52336	0.62262	0.61861	0.58713	0.56312	0.52313	0.54517	0.53628	0.57228	0.55624	0.57649	0.56285	0.54112	0.56402	0.55789	0.5338	0.52358	0.52801	0.54104	0.59027	0.61033
86.0219	--	439	0.49339	0.00662	--	254	0.32763	0.00966	--	202	0.17631	0.00425		86.011	0.57016	0.55009	0.61162	0.59564	0.59661	0.63401	0.58891	0.66442	0.63576	0.5868	0.55576	0.65798	0.59896	0.55157	0.52933	0.61971	0.5408	0.56639	0.6182	0.55524	0.52168	0.58905	0.61798	0.56184	0.5398	0.56608	0.56667	0.54052	0.55751	0.51444	0.56456	0.57699	0.55447	0.63625	0.5971
87.0109	--	439	0.4816	0.00652	--	254	0.33478	0.00996	--	202	0.17571	0.00411		87.01	0.6168	0.60143	0.4859	0.54081	0.58442	0.54893	0.61954	0.54372	0.62299	0.5232	0.57763	0.65168	0.58465	0.52042	0.51481	0.6037	0.58657	0.4962	0.50919	0.49433	0.53558	0.50492	0.55632	0.59157	0.55509	0.54035	0.47961	0.57133	0.59112	0.53204	0.50352	0.47259	0.54452	0.58672	0.63491
88.042	--	439	0.48916	0.00631	--	254	0.329	0.01022	--	202	0.17518	0.00419		88.012	0.50727	0.6095	0.58906	0.55047	0.58351	0.56502	0.58776	0.57463	0.56847	0.59811	0.52324	0.6456	0.57097	0.59374	0.55939	0.64473	0.52351	0.54268	0.49153	0.57677	0.54692	0.5206	0.5476	0.56676	0.48385	0.52399	0.56079	0.61681	0.55821	0.53705	0.50036	0.51977	0.60416	0.57471	0.62094
89.0071	--	439	0.48953	0.00625	--	254	0.33393	0.01051	--	202	0.17506	0.00409		89.01	0.49966	0.56863	0.62665	0.54005	0.55038	0.53806	0.52323	0.59672	0.57582	0.52103	0.57012	0.65082	0.69989	0.56779	0.48105	0.60493	0.53727	0.504	0.53573	0.53304	0.54151	0.49159	0.57183	0.58133	0.56002	0.58144	0.53952	0.64449	0.51022	0.53878	0.53311	0.52495	0.55793	0.61826	0.66808
90.0082	--	439	0.49641	0.00669	--	254	0.3359	0.01013	--	202	0.17723	0.00434		90.012	0.61147	0.58164	0.57759	0.56339	0.5978	0.60619	0.62741	0.63224	0.58441	0.56958	0.57352	0.65371	0.58942	0.52492	0.55494	0.60569	0.61544	0.56181	0.56143	0.56263	0.57606	0.55861	0.62434	0.56389	0.53357	0.56461	0.60459	0.56493	0.55271	0.54256	0.54784	0.54598	0.59826	0.63824	0.59285
91.0151	--	439	0.48188	0.00619	--	254	0.33946	0.01041	--	202	0.17735	0.00435		91.01	0.63812	0.59867	0.53884	0.5419	0.59137	0.56157	0.61159	0.52297	0.53391	0.57117	0.56452	0.5813	0.55924	0.54417	0.51464	0.62097	0.54971	0.51726	0.55297	0.58631	0.57365	0.44303	0.54315	0.48639	0.51523	0.58454	0.52935	0.52566	0.5526	0.53323	0.50037	0.55749	0.54919	0.53661	0.65654
92.0052	--	439	0.48233	0.00634	--	254	0.34496	0.01056	--	202	0.17622	0.00423		92.011	0.5688	0.6379	0.52248	0.53673	0.544	0.57431	0.56392	0.58593	0.63573	0.61826	0.63736	0.60439	0.63671	0.54125	0.52286	0.62092	0.50499	0.54995	0.56819	0.57407	0.5157	0.51267	0.5168	0.57228	0.56944	0.51245	0.49954	0.5576	0.49182	0.51797	0.50788	0.51709	0.5357	0.61869	0.60854
93.0123	--	439	0.49223	0.00656	--	254	0.35575	0.01101	--	202	0.18012	0.00447		93.01	0.55017	0.61905	0.64273	0.53946	0.5517	0.63629	0.58244	0.64313	0.5891	0.59748	0.54987	0.61565	0.63853	0.59808	0.56961	0.63881	0.64308	0.51857	0.54212	0.59007	0.56242	0.53952	0.62518	0.56181	0.54323	0.56506	0.56646	0.59586	0.51782	0.56789	0.53951	0.56798	0.56886	0.65476	0.58333
94.0112	--	439	0.48229	0.00653	--	254	0.35872	0.01091	--	202	0.18563	0.00457		94.011	0.58789	0.60158	0.55526	0.54779	0.48735	0.57004	0.60311	0.58233	0.56459	0.58611	0.59849	0.62836	0.63022	0.55348	0.51232	0.64463	0.60321	0.53611	0.53353	0.55968	0.55188	0.49288	0.54493	0.507	0.50998	0.54041	0.55876	0.50249	0.52012	0.51292	0.52845	0.54043	0.566	0.61433	0.6116
95.0104	--	439	0.48823	0.0066	--	254	0.36744	0.01133	--	202	0.17987	0.00451		95.005	0.60332	0.60381	0.58818	0.5515	0.55991	0.65797	0.62674	0.6062	0.58682	0.60585	0.55308	0.61535	0.60885	0.58312	0.52713	0.61445	0.57558	0.54296	0.53258	0.50969	0.65419	0.55117	0.55916	0.54448	0.57356	0.50754	0.5498	0.59685	0.52303	0.50784	0.53509	0.56008	0.59208	0.59171	0.65762
96.0074	--	439	0.49598	0.00645	--	254	0.37143	0.01101	--	202	0.18432	0.0044		96.011	0.53415	0.64114	0.6036	0.51168	0.5942	0.60324	0.53589	0.54101	0.61986	0.5697	0.61502	0.54311	0.58943	0.54643	0.53406	0.62305	0.58805	0.5044	0.47809	0.58754	0.57027	0.52527	0.60448	0.53112	0.54034	0.50663	0.48718	0.53655	0.50783	0.52731	0.50673	0.55198	0.58541	0.65579	0.64015
97.0094	--	439	0.48631	0.00643	--	254	0.38619	0.01145	--	202	0.18825	0.00439		97.01	0.53587	0.55925	0.55175	0.59857	0.4973	0.6241	0.54545	0.66105	0.64531	0.62284	0.59336	0.62439	0.60511	0.51277	0.53906	0.63872	0.54444	0.50814	0.58709	0.58354	0.55373	0.481	0.54374	0.5224	0.48793	0.51473	0.53598	0.57827	0.53842	0.5287	0.53461	0.56304	0.56622	0.54775	0.67488
98.0084	--	439	0.48251	0.00678	--	254	0.39	0.0109	--	202	0.18395	0.00428		98.007	0.57684	0.57953	0.59397	0.55503	0.60775	0.65694	0.59584	0.63538	0.60719	0.61959	0.6573	0.62761	0.63297	0.58973	0.57429	0.61886	0.55797	0.57638	0.50407	0.59939	0.60387	0.504	0.57684	0.54575	0.5324	0.52603	0.59843	0.60041	0.59595	0.54498	0.54041	0.56459	0.60111	0.65412	0.68321
99.0165	--	439	0.49314	0.00655	--	254	0.40025	0.0113	--	202	0.18995	0.00458		99.009	0.62472	0.53857	0.54265	0.55439	0.54493	0.57983	0.56232	0.62471	0.58654	0.60924	0.57314	0.62995	0.6291	0.55491	0.55387	0.64511	0.5552	0.54466	0.59558	0.56947	0.54336	0.52341	0.5815	0.53293	0.56554	0.50558	0.60145	0.63567	0.57664	0.54029	0.56109	0.56282	0.57655	0.59844	0.64903
100.001	--	439	0.48302	0.00676	--	254	0.40127	0.0114	--	202	0.18655	0.00441		100.004	0.66691	0.58972	0.60894	0.57388	0.55061	0.60458	0.54929	0.6049	0.64038	0.59339	0.58595	0.6355	0.65246	0.57701	0.54294	0.63746	0.57996	0.55184	0.55833	0.52973	0.53513	0.547	0.56228	0.50584	0.52019	0.53356	0.52107	0.56455	0.55405	0.50986	0.50919	0.51188	0.55575	0.64199	0.60071
101.011	--	439	0.48666	0.00667	--	254	0.40486	0.01152	--	202	0.19116	0.00449		101.011	0.6427	0.61429	0.59814	0.55667	0.54437	0.59711	0.58993	0.5644	0.62357	0.61121	0.58736	0.60548	0.56761	0.58899	0.55014	0.66232	0.54228	0.5398	0.57074	0.50925	0.58462	0.54978	0.61161	0.55259	0.52962	0.59688	0.56884	0.56556	0.60187	0.59181	0.5426	0.56931	0.5876	0.59415	0.65864
102.012	--	439	0.48695	0.00673	--	254	0.41258	0.01118	--	202	0.19487	0.00486		102.01	0.60108	0.5768	0.67026	0.59126	0.67316	0.65103	0.53333	0.57862	0.57394	0.57432	0.60105	0.59743	0.70327	0.57668	0.54438	0.64871	0.56511	0.61758	0.51717	0.54008	0.56753	0.50254	0.56537	0.56741	0.55258	0.53805	0.5502	0.59639	0.49559	0.50404	0.53085	0.53193	0.55906	0.57465	0.67278
103.008	--	439	0.48336	0.00653	--	254	0.42103	0.0112	--	202	0.1916	0.00478		103.011	0.62127	0.52718	0.54093	0.60888	0.53624	0.61304	0.54247	0.53963	0.54551	0.59091	0.62015	0.66553	0.67037	0.57233	0.53707	0.62131	0.53738	0.50047	0.50281	0.56605	0.56346	0.5047	0.55341	0.54729	0.5176	0.5005	0.55249	0.57023	0.55841	0.52438	0.48599	0.52574	0.53322	0.58711	0.64141
104.005	--	439	0.4844	0.00651	--	254	0.43393	0.01155	--	202	0.19564	0.00465		104.011	0.63279	0.62464	0.59238	0.62261	0.55619	0.59821	0.56853	0.63911	0.53875	0.64245	0.60768	0.61074	0.58405	0.50882	0.53839	0.6045	0.57901	0.52721	0.52755	0.53972	0.62523	0.54748	0.56305	0.51563	0.5344	0.48622	0.51692	0.56568	0.54734	0.5337	0.53864	0.53177	0.55856	0.59608	0.67519
105.005	--	439	0.48707	0.00665	--	254	0.42402	0.01088	--	202	0.19666	0.00477		105.01	0.62306	0.59097	0.60108	0.54785	0.53072	0.62857	0.55133	0.64096	0.54876	0.61064	0.59574	0.62429	0.65157	0.57481	0.51794	0.66346	0.58468	0.53285	0.54604	0.53285	0.57744	0.56777	0.55852	0.47611	0.60139	0.54391	0.54066	0.57895	0.53547	0.56104	0.52386	0.5582	0.54775	0.69124	0.67191
106.007	--	439	0.48675	0.00659	--	254	0.43125	0.01092	--	202	0.19466	0.00448		106.001	0.60197	0.61956	0.65176	0.54033	0.55461	0.67233	0.58507	0.68868	0.63943	0.61261	0.58578	0.57162	0.66411	0.58964	0.54895	0.63229	0.59158	0.50406	0.57527	0.59228	0.61204	0.60694	0.53989	0.58947	0.55131	0.53711	0.58668	0.57963	0.55975	0.5202	0.55006	0.55481	0.61456	0.60164	0.58104
107.012	--	439	0.50125	0.00663	--	254	0.43376	0.01083	--	202	0.19515	0.00463		107.013	0.55836	0.61853	0.56483	0.58428	0.58664	0.65603	0.61349	0.55187	0.58685	0.6076	0.6068	0.57082	0.60668	0.5492	0.56385	0.63896	0.5929	0.62777	0.61487	0.5446	0.55731	0.64239	0.61858	0.53956	0.54036	0.59893	0.56535	0.58927	0.61277	0.55467	0.50653	0.57615	0.60548	0.58091	0.58697
108.012	--	439	0.49497	0.00651	--	254	0.43885	0.01086	--	202	0.19805	0.00443		108.017	0.53039	0.56208	0.57404	0.61283	0.57909	0.6174	0.64231	0.5189	0.5602	0.58529	0.57208	0.5724	0.6383	0.56164	0.52423	0.6217	0.6061	0.56694	0.53044	0.56753	0.54716	0.54038	0.59506	0.53521	0.56325	0.52529	0.5427	0.56263	0.58817	0.51939	0.51614	0.55292	0.55707	0.6115	0.6065
109.004	--	439	0.49061	0.00673	--	254	0.44289	0.01098	--	202	0.19841	0.00452		109.013	0.62491	0.58314	0.60353	0.58279	0.59718	0.6657	0.60376	0.60189	0.55612	0.62242	0.61735	0.58753	0.61547	0.545	0.55303	0.63703	0.54528	0.55312	0.5334	0.4953	0.55612	0.53758	0.54472	0.55014	0.49708	0.52739	0.61953	0.59461	0.57604	0.56556	0.52135	0.57408	0.59631	0.58029	0.63849
110.008	--	439	0.48219	0.00652	--	254	0.43927	0.01121	--	202	0.19911	0.00464		110.011	0.66385	0.54852	0.5655	0.57052	0.51076	0.63073	0.60336	0.58191	0.55862	0.57621	0.56832	0.55321	0.67993	0.55419	0.50853	0.61144	0.51446	0.51925	0.51188	0.49857	0.52706	0.51577	0.58533	0.54643	0.53429	0.56714	0.50518	0.57895	0.57682	0.48085	0.48604	0.57494	0.57669	0.66044	0.64965
111.01	--	439	0.49326	0.00652	--	254	0.4471	0.01073	--	202	0.19702	0.00441		111.013	0.57941	0.56872	0.60926	0.55806	0.58962	0.58218	0.54074	0.63018	0.66358	0.57688	0.61911	0.54431	0.60726	0.54068	0.55848	0.63532	0.5335	0.51482	0.52102	0.55371	0.58665	0.53963	0.57367	0.50707	0.56185	0.5844	0.5199	0.56913	0.54567	0.51305	0.48983	0.55374	0.53681	0.63912	0.67868
112.015	--	439	0.48599	0.00666	--	254	0.44804	0.01103	--	202	0.19912	0.00443		112.009	0.61686	0.58832	0.5667	0.58268	0.50393	0.65885	0.65279	0.60031	0.60985	0.58251	0.58487	0.53539	0.61355	0.58431	0.51194	0.65038	0.5129	0.55725	0.52727	0.54187	0.58387	0.51667	0.5769	0.53805	0.52889	0.54392	0.57328	0.59906	0.51937	0.48127	0.56152	0.54652	0.56854	0.60857	0.60029
113.011	--	439	0.47978	0.00676	--	254	0.4456	0.01054	--	202	0.19618	0.00436		113.013	0.62643	0.60639	0.58556	0.55611	0.55627	0.589	0.62203	0.59935	0.57215	0.5799	0.60692	0.57782	0.57136	0.58412	0.526	0.6298	0.59603	0.52051	0.51226	0.50497	0.51835	0.55931	0.53218	0.53404	0.54481	0.52301	0.57804	0.5772	0.5317	0.5191	0.50741	0.54127	0.56179	0.64688	0.67152
113.993	--	439	0.48064	0.00674	--	254	0.44514	0.01105	--	202	0.19604	0.00425		114.008	0.55188	0.56164	0.54914	0.56446	0.64688	0.61947	0.58368	0.64766	0.57683	0.59691	0.58271	0.56102	0.61279	0.50763	0.5792	0.65916	0.57549	0.54931	0.56158	0.5045	0.58232	0.5565	0.56433	0.52604	0.56274	0.52464	0.53842	0.54161	0.55434	0.49459	0.50167	0.52745	0.57848	0.54296	0.60882
115.006	--	439	0.49146	0.00676	--	254	0.45117	0.01076	--	202	0.19932	0.00429		115.016	0.67622	0.57519	0.54076	0.58119	0.64101	0.64286	0.58064	0.5634	0.58232	0.64586	0.58878	0.56541	0.64738	0.57318	0.55764	0.61909	0.57836	0.56116	0.58529	0.53435	0.52771	0.5549	0.58736	0.54736	0.52972	0.57898	0.54441	0.56366	0.49888	0.5445	0.53064	0.542	0.64345	0.62844	0.67154
116.005	--	439	0.48819	0.00693	--	254	0.45385	0.0108	--	202	0.19902	0.00432		116.019	0.63981	0.5669	0.59527	0.5572	0.55766	0.60398	0.61132	0.59594	0.61297	0.57458	0.63127	0.62742	0.62541	0.56943	0.5447	0.66041	0.60219	0.53465	0.54546	0.56414	0.54757	0.53823	0.6424	0.53049	0.48433	0.58006	0.5513	0.55403	0.55707	0.52854	0.48746	0.56796	0.56883	0.61101	0.69545
117.005	--	439	0.4958	0.00694	--	254	0.45179	0.01069	--	202	0.19768	0.00451		117.009	0.71451	0.57939	0.64785	0.57471	0.60212	0.65927	0.64849	0.68922	0.63642	0.547	0.61705	0.61809	0.72254	0.60405	0.52589	0.64945	0.58839	0.61381	0.55657	0.59529	0.6	0.56172	0.57628	0.63596	0.57679	0.59905	0.58915	0.5799	0.59028	0.53234	0.51656	0.55873	0.60249	0.62755	0.68746
118.004	--	439	0.48234	0.00671	--	254	0.45392	0.01011	--	202	0.19822	0.00441		118.016	0.60555	0.61149	0.59498	0.58382	0.52872	0.61664	0.63178	0.57372	0.50643	0.59193	0.66377	0.64557	0.611	0.56938	0.53737	0.62557	0.54562	0.55845	0.5173	0.5595	0.56593	0.59267	0.55197	0.56539	0.51353	0.47775	0.53937	0.57271	0.55193	0.51034	0.53338	0.56845	0.58953	0.64352	0.64494
119.01	--	439	0.48517	0.00656	--	254	0.45093	0.01081	--	202	0.20029	0.0045		119.011	0.61023	0.58604	0.57721	0.54854	0.58974	0.53744	0.53456	0.62722	0.64051	0.55928	0.54997	0.59882	0.64839	0.61447	0.56315	0.63963	0.58867	0.49293	0.53471	0.50983	0.51312	0.58394	0.51327	0.57364	0.54463	0.55791	0.54998	0.52582	0.52209	0.54622	0.52461	0.50797	0.59799	0.58831	0.64607
120.008	--	439	0.48837	0.00647	--	254	0.44715	0.01072	--	202	0.19806	0.00448		120.008	0.55493	0.5859	0.59298	0.59172	0.57569	0.5783	0.57751	0.67691	0.61025	0.60047	0.6449	0.53983	0.62017	0.55734	0.54804	0.61258	0.57448	0.51315	0.56188	0.50964	0.50384	0.53772	0.50393	0.54236	0.53762	0.52927	0.51837	0.54172	0.54326	0.53983	0.53595	0.5096	0.55221	0.56514	0.55773
121.013	--	439	0.4847	0.00672	--	254	0.45651	0.0113	--	202	0.20064	0.00445		121.008	0.5376	0.57755	0.61774	0.57866	0.5358	0.6606	0.55186	0.54945	0.60823	0.59811	0.60277	0.59305	0.62829	0.56261	0.52649	0.62672	0.59114	0.55051	0.55726	0.52795	0.60635	0.52471	0.53095	0.49767	0.52715	0.54307	0.55262	0.53668	0.59806	0.5371	0.51782	0.55815	0.60576	0.56231	0.63053
122.021	--	439	0.52832	0.00701	--	254	0.45208	0.01102	--	202	0.20026	0.00427		122.027	0.58447	0.64209	0.62049	0.67573	0.63119	0.6687	0.64228	0.64045	0.67657	0.68758	0.68054	0.67263	0.76519	0.67525	0.55232	0.68966	0.64541	0.66813	0.56072	0.57698	0.56801	0.55462	0.58509	0.55343	0.55569	0.58625	0.57079	0.59064	0.53611	0.58069	0.55858	0.62079	0.59057	0.61305	0.75848
123.009	--	439	0.55479	0.0071	--	254	0.46195	0.01059	--	202	0.20119	0.00446		123.011	0.70382	0.59105	0.62328	0.67243	0.60053	0.66338	0.71115	0.66815	0.71682	0.62078	0.67975	0.67499	0.73342	0.62179	0.62335	0.68673	0.66345	0.65743	0.56016	0.61405	0.58941	0.6034	0.63216	0.6073	0.57517	0.61052	0.65585	0.62323	0.57609	0.62089	0.55652	0.61243	0.62724	0.61654	0.70638
124.008	--	439	0.5546	0.00755	--	254	0.45473	0.01057	--	202	0.19888	0.00425		124.011	0.69085	0.72844	0.64067	0.67394	0.66739	0.6744	0.7075	0.69142	0.76324	0.66538	0.69676	0.70873	0.7108	0.64888	0.6455	0.69727	0.65828	0.61188	0.53512	0.63182	0.63264	0.59323	0.64408	0.57266	0.64261	0.65633	0.57333	0.64824	0.62561	0.59186	0.62539	0.62169	0.64674	0.71417	0.64783
125.007	--	439	0.56193	0.00721	--	254	0.44171	0.01106	--	202	0.20027	0.00456		125.011	0.68159	0.65494	0.6964	0.6467	0.65598	0.62648	0.63561	0.68434	0.68222	0.72817	0.6509	0.67762	0.68901	0.64368	0.64186	0.70394	0.63441	0.6248	0.6372	0.59354	0.63441	0.562	0.65432	0.69478	0.59329	0.60374	0.62807	0.6412	0.66869	0.60224	0.62222	0.58645	0.66958	0.67689	0.65432
125.996	--	439	0.57494	0.00729	--	254	0.44693	0.01069	--	202	0.20259	0.00443		126.014	0.68949	0.66105	0.70698	0.66911	0.72143	0.71099	0.715	0.72019	0.71797	0.77993	0.72532	0.7045	0.75823	0.74404	0.6415	0.704	0.65007	0.66051	0.6733	0.67498	0.65268	0.66761	0.65366	0.65007	0.59134	0.66942	0.63862	0.65838	0.66384	0.57052	0.62253	0.6358	0.65026	0.74047	0.67044
127.009	--	439	0.5711	0.00757	--	254	0.44046	0.01131	--	202	0.2049	0.00438		127.025	0.66906	0.6583	0.72718	0.69945	0.70617	0.64711	0.67899	0.69224	0.70739	0.64462	0.69922	0.70143	0.76282	0.69541	0.637	0.73862	0.72096	0.62388	0.57994	0.7103	0.63406	0.60215	0.64341	0.60999	0.62719	0.65593	0.61743	0.62946	0.6646	0.63095	0.63496	0.68719	0.67554	0.64939	0.83005
128.006	--	439	0.58137	0.00727	--	254	0.45041	0.01147	--	202	0.20613	0.00477		128.031	0.72378	0.64875	0.6915	0.63697	0.71001	0.69929	0.62399	0.64522	0.67246	0.67583	0.69323	0.77933	0.6489	0.66786	0.65776	0.74806	0.65542	0.66296	0.68803	0.64706	0.66619	0.5736	0.60671	0.61911	0.6045	0.64368	0.65047	0.60124	0.5892	0.60773	0.65175	0.66777	0.63298	0.68127	0.77908
129.043	--	439	0.58103	0.00706	--	254	0.44019	0.01118	--	202	0.20599	0.00437		129.017	0.70008	0.70998	0.69081	0.62868	0.71975	0.74695	0.61517	0.75279	0.66223	0.64286	0.61364	0.66059	0.72498	0.64948	0.62339	0.69404	0.62603	0.65098	0.64604	0.61136	0.63579	0.58926	0.63774	0.64456	0.66443	0.64286	0.63396	0.61897	0.60039	0.63564	0.62409	0.66792	0.66067	0.73416	0.7646
130.011	--	439	0.57308	0.00744	--	254	0.44559	0.01089	--	202	0.20451	0.00448		130.012	0.6913	0.66667	0.64616	0.65154	0.65427	0.75039	0.64735	0.71902	0.7145	0.66858	0.81276	0.72877	0.68871	0.67266	0.65243	0.77063	0.7145	0.59023	0.6268	0.60395	0.65983	0.65212	0.69417	0.59632	0.62051	0.58857	0.61006	0.63622	0.66069	0.67969	0.62228	0.65329	0.67228	0.67298	0.73366
131.035	--	439	0.58088	0.00727	--	254	0.44736	0.01103	--	202	0.20528	0.00452		131.014	0.63129	0.63213	0.65843	0.71699	0.66039	0.65774	0.63701	0.70152	0.66456	0.69873	0.70739	0.7957	0.80351	0.66968	0.67109	0.74826	0.71222	0.6766	0.65935	0.63108	0.64939	0.61743	0.64793	0.5387	0.63959	0.64587	0.6305	0.69689	0.67514	0.65654	0.66527	0.62294	0.65473	0.74816	0.77316
132.023	--	439	0.58213	0.00716	--	254	0.44942	0.01141	--	202	0.20647	0.00457		132.016	0.66693	0.61833	0.73047	0.67795	0.66689	0.70857	0.78665	0.74886	0.65401	0.68265	0.68882	0.66836	0.67255	0.66833	0.6136	0.68168	0.61901	0.60906	0.58095	0.677	0.60113	0.62756	0.60678	0.5836	0.64468	0.61777	0.66339	0.61638	0.65926	0.65096	0.6135	0.62024	0.67267	0.77642	0.73679
133.042	--	439	0.57569	0.00701	--	254	0.44255	0.01111	--	202	0.20414	0.00433		133.009	0.6881	0.64607	0.68076	0.64077	0.63982	0.70769	0.62247	0.72183	0.69452	0.67043	0.64362	0.62843	0.75967	0.62162	0.58836	0.71666	0.69149	0.60773	0.6255	0.6427	0.64843	0.64567	0.56657	0.62762	0.60976	0.68595	0.59783	0.65078	0.62705	0.55208	0.6524	0.6457	0.63349	0.72046	0.63681
134.023	--	439	0.58906	0.00711	--	254	0.44296	0.01124	--	202	0.20825	0.00447		134.027	0.77009	0.69806	0.70979	0.68964	0.73456	0.73616	0.70714	0.77601	0.69742	0.70671	0.61617	0.70652	0.80685	0.67557	0.69334	0.70999	0.67728	0.65955	0.62854	0.69747	0.64428	0.59041	0.66405	0.65309	0.59007	0.64211	0.62018	0.69063	0.65398	0.63717	0.59175	0.60196	0.63759	0.64667	0.76045
135.007	--	439	0.57046	0.00745	--	254	0.43632	0.01098	--	202	0.20785	0.00472		135.026	0.72395	0.64135	0.67898	0.69823	0.66262	0.76066	0.72419	0.75091	0.63921	0.62828	0.72318	0.62873	0.68833	0.73777	0.66116	0.7518	0.67819	0.65836	0.64345	0.62073	0.65553	0.62341	0.69659	0.61726	0.69007	0.63188	0.66843	0.64314	0.64539	0.60133	0.66126	0.63968	0.64518	0.77276	0.69311
136.001	--	439	0.56947	0.0069	--	254	0.43846	0.0117	--	202	0.20979	0.00462		136.012	0.65707	0.69726	0.66987	0.58488	0.62474	0.6784	0.58284	0.64323	0.62719	0.68081	0.68395	0.69969	0.71124	0.65432	0.6261	0.69542	0.55623	0.59683	0.56944	0.61632	0.69351	0.67029	0.68934	0.5973	0.61256	0.64386	0.63114	0.60097	0.67083	0.58815	0.54641	0.58369	0.60383	0.67957	0.64647
137.008	--	439	0.57586	0.00735	--	254	0.44097	0.01154	--	202	0.20661	0.00459		137.016	0.73689	0.64026	0.67846	0.70378	0.64349	0.64914	0.68755	0.77051	0.70606	0.75598	0.68189	0.7	0.69654	0.62296	0.64913	0.7486	0.622	0.74576	0.66954	0.6659	0.65191	0.63402	0.58724	0.60912	0.6782	0.64185	0.56441	0.65402	0.55702	0.5964	0.61855	0.67463	0.63163	0.69465	0.73773
138.008	--	439	0.57741	0.00707	--	254	0.43668	0.01145	--	202	0.20858	0.00448		138.01	0.61653	0.67072	0.67837	0.62135	0.6226	0.66106	0.63202	0.65798	0.70096	0.60915	0.7691	0.76716	0.66415	0.67228	0.60534	0.72157	0.57153	0.61364	0.62561	0.61468	0.56811	0.6212	0.63281	0.59694	0.61879	0.66961	0.59932	0.65694	0.62193	0.6281	0.60494	0.61744	0.64254	0.68528	0.70191
138.992	--	439	0.57575	0.00729	--	254	0.43086	0.0116	--	202	0.2083	0.00458		139.01	0.76083	0.71509	0.64296	0.63453	0.64603	0.68726	0.65782	0.64996	0.64023	0.67214	0.70716	0.70733	0.67186	0.65393	0.63985	0.67909	0.57876	0.63709	0.63818	0.66266	0.69044	0.65413	0.59463	0.69262	0.6345	0.69508	0.63709	0.64668	0.63897	0.58584	0.59008	0.57836	0.6591	0.75762	0.71329
140.022	--	439	0.59231	0.00705	--	254	0.44027	0.01174	--	202	0.20358	0.00453		140.014	0.61834	0.66418	0.70869	0.6182	0.76819	0.81703	0.71041	0.73631	0.69115	0.7734	0.64112	0.77532	0.78348	0.62028	0.65298	0.71651	0.68369	0.71269	0.64414	0.60704	0.68369	0.68032	0.6306	0.61821	0.57986	0.60901	0.6322	0.66535	0.63686	0.64355	0.66873	0.64853	0.67886	0.72146	0.77217
140.994	--	439	0.57521	0.00724	--	254	0.43307	0.01191	--	202	0.20459	0.00451		141.01	0.73722	0.73307	0.68223	0.61268	0.60116	0.67189	0.6204	0.71416	0.69459	0.7186	0.66488	0.69168	0.7495	0.67645	0.65279	0.7218	0.75909	0.65376	0.60319	0.6	0.70274	0.6283	0.66962	0.67476	0.64026	0.65673	0.59803	0.75298	0.64052	0.58699	0.6442	0.62834	0.59745	0.66102	0.67948
142.047	--	439	0.57814	0.00722	--	254	0.43059	0.01161	--	202	0.20299	0.00449		142.009	0.68818	0.6773	0.69733	0.65809	0.60521	0.65149	0.67589	0.68868	0.67643	0.68054	0.64291	0.77095	0.63713	0.66129	0.65504	0.6832	0.63378	0.66597	0.64363	0.57818	0.65933	0.63892	0.5908	0.62138	0.66379	0.60728	0.65371	0.68003	0.61141	0.5836	0.62199	0.60948	0.63736	0.71025	0.73344
143.026	--	439	0.58596	0.00748	--	254	0.4397	0.01209	--	202	0.20819	0.00463		143.011	0.71904	0.72036	0.74179	0.7139	0.70944	0.71789	0.76084	0.72866	0.70354	0.70333	0.78868	0.73704	0.71971	0.71711	0.65443	0.75368	0.70428	0.71975	0.62813	0.65769	0.62051	0.58653	0.65456	0.61761	0.5818	0.63418	0.63274	0.67137	0.59826	0.61898	0.61014	0.63658	0.66667	0.65832	0.66416
144.038	--	439	0.57356	0.00707	--	254	0.43572	0.01238	--	202	0.2081	0.00448		144.008	0.71034	0.65096	0.7123	0.63412	0.69184	0.64996	0.66758	0.76938	0.71157	0.67882	0.67669	0.61734	0.72407	0.58931	0.62586	0.7125	0.64763	0.63524	0.64359	0.59762	0.57943	0.61878	0.61364	0.64167	0.54119	0.63285	0.59178	0.67965	0.64791	0.63993	0.5952	0.63264	0.70159	0.63963	0.70403
145.021	--	439	0.58228	0.00724	--	254	0.43981	0.012	--	202	0.20813	0.00433		145.014	0.7452	0.7587	0.64606	0.6489	0.69912	0.69822	0.69652	0.79201	0.75757	0.69161	0.73463	0.69692	0.75084	0.70483	0.67555	0.71027	0.62702	0.67003	0.67227	0.67926	0.63662	0.61261	0.64054	0.67049	0.60301	0.65915	0.62083	0.64357	0.68169	0.60198	0.59061	0.64458	0.70332	0.72137	0.77485
145.997	--	439	0.58428	0.00724	--	254	0.43033	0.01217	--	202	0.20729	0.00458		146.009	0.61738	0.62037	0.74211	0.61147	0.67155	0.66766	0.69471	0.61644	0.63491	0.66375	0.68559	0.71504	0.77617	0.71236	0.61678	0.72786	0.64464	0.59671	0.67995	0.66064	0.68768	0.68361	0.71855	0.63024	0.64967	0.65866	0.67473	0.62591	0.69554	0.61749	0.62889	0.69712	0.63195	0.7107	0.69584
147.036	--	439	0.57342	0.00748	--	254	0.42298	0.01189	--	202	0.20986	0.00449		147.013	0.69331	0.66969	0.71846	0.68044	0.74064	0.65555	0.76307	0.65564	0.65354	0.68699	0.69728	0.64224	0.69264	0.67814	0.63224	0.72541	0.66198	0.65477	0.6702	0.72586	0.64115	0.64332	0.69051	0.63241	0.67481	0.65911	0.60363	0.66864	0.62609	0.67085	0.60609	0.66092	0.6593	0.79635	0.69454
148.024	--	439	0.57084	0.00737	--	254	0.43621	0.0124	--	202	0.20518	0.0045		148.016	0.70395	0.681	0.69267	0.66003	0.70614	0.63529	0.70322	0.62643	0.7377	0.68191	0.67592	0.69961	0.78863	0.66177	0.63399	0.73269	0.62206	0.58303	0.63121	0.64212	0.55936	0.61582	0.6384	0.64764	0.67855	0.57259	0.6105	0.66845	0.60077	0.57761	0.63237	0.66635	0.62308	0.73973	0.74538
149.027	--	439	0.58092	0.00713	--	254	0.43622	0.01289	--	202	0.20672	0.00458		149.027	0.70025	0.69918	0.67547	0.68461	0.61626	0.71383	0.65838	0.65565	0.66422	0.64	0.75134	0.71668	0.7155	0.69824	0.64813	0.72941	0.67953	0.66955	0.66987	0.65905	0.6705	0.60742	0.66155	0.52855	0.69551	0.60957	0.64356	0.59399	0.65653	0.63491	0.64627	0.64439	0.70662	0.78491	0.70322
149.995	--	439	0.57234	0.00745	--	254	0.42847	0.01267	--	202	0.20495	0.00451		150.018	0.71477	0.6962	0.7039	0.63756	0.7138	0.74375	0.66063	0.7028	0.69293	0.66457	0.71567	0.7641	0.74342	0.58786	0.62014	0.72671	0.68995	0.625	0.60115	0.61391	0.6363	0.57024	0.5933	0.67017	0.70081	0.6123	0.65745	0.65289	0.67056	0.60433	0.6305	0.59842	0.67087	0.67673	0.79247
150.994	--	439	0.57859	0.00705	--	254	0.42283	0.01229	--	202	0.20896	0.00437		151.027	0.6934	0.7152	0.65924	0.73052	0.67562	0.62443	0.76213	0.73352	0.65684	0.71371	0.71363	0.78328	0.73846	0.64157	0.6383	0.70307	0.70551	0.61897	0.6163	0.68631	0.64644	0.55791	0.63741	0.67486	0.56788	0.54908	0.59217	0.66964	0.71822	0.60411	0.60238	0.58669	0.64793	0.65854	0.6815
152.041	--	439	0.57551	0.00708	--	254	0.42095	0.01208	--	202	0.2014	0.00439		152.014	0.66592	0.6018	0.64254	0.65886	0.56215	0.6433	0.64916	0.63785	0.63093	0.70992	0.69133	0.73256	0.66783	0.6338	0.61554	0.73874	0.6882	0.58196	0.6172	0.54	0.68499	0.58034	0.71492	0.55304	0.61861	0.60383	0.59077	0.65011	0.62764	0.62584	0.63755	0.60679	0.66074	0.62705	0.65247
153.026	--	439	0.52858	0.00649	--	254	0.39674	0.0113	--	202	0.20309	0.00424		153.028	0.65198	0.57904	0.60135	0.53407	0.62443	0.58867	0.58831	0.60092	0.61433	0.61411	0.54405	0.60208	0.5315	0.56806	0.51522	0.63537	0.60304	0.5853	0.49827	0.6083	0.61793	0.57956	0.52192	0.52484	0.56344	0.52264	0.50927	0.62981	0.6097	0.51881	0.53261	0.59821	0.52579	0.54462	0.70487
154.044	--	439	0.4946	0.00628	--	254	0.37663	0.01085	--	202	0.20557	0.00464		154.01	0.53617	0.485	0.48532	0.52411	0.58543	0.56742	0.59192	0.65418	0.55096	0.66251	0.49694	0.58523	0.51857	0.59731	0.51413	0.6302	0.55096	0.49792	0.46046	0.50635	0.56242	0.52294	0.49048	0.52505	0.53523	0.47015	0.45578	0.49421	0.53266	0.51669	0.53333	0.52504	0.56574	0.56275	0.66591
155.024	--	439	0.4625	0.00584	--	254	0.36456	0.00985	--	202	0.20588	0.00471		155.011	0.53915	0.48234	0.53807	0.43868	0.47539	0.57525	0.52129	0.5396	0.49915	0.53371	0.53374	0.51687	0.49358	0.52274	0.47924	0.58102	0.51856	0.40235	0.45469	0.46471	0.49921	0.48495	0.5297	0.4517	0.46092	0.5013	0.43952	0.47813	0.50151	0.48493	0.45205	0.50107	0.52792	0.55679	0.5587
156.019	--	439	0.43296	0.00554	--	254	0.33953	0.00897	--	202	0.20541	0.00425		156.007	0.58435	0.45292	0.4775	0.42597	0.44835	0.52845	0.51539	0.52662	0.54903	0.48354	0.46872	0.48581	0.48622	0.46766	0.44566	0.55757	0.4666	0.40401	0.39318	0.4948	0.46071	0.46141	0.49542	0.47132	0.42135	0.4275	0.38722	0.4911	0.45031	0.45129	0.4235	0.45545	0.50203	0.514	0.52805
157.026	--	439	0.37694	0.00525	--	254	0.32366	0.00819	--	202	0.20608	0.00474		157.011	0.46064	0.39116	0.40858	0.35538	0.4374	0.48219	0.47079	0.47975	0.45282	0.41873	0.41961	0.46352	0.37703	0.40498	0.38561	0.47603	0.4058	0.35038	0.32069	0.41654	0.42327	0.3985	0.47081	0.41441	0.38333	0.35829	0.36649	0.39807	0.4123	0.36928	0.40233	0.34483	0.3981	0.43738	0.5026
158.026	--	439	0.36777	0.00517	--	254	0.31526	0.00762	--	202	0.19999	0.00425		158.011	0.47045	0.38072	0.43165	0.35367	0.3915	0.43569	0.4726	0.45174	0.49974	0.44573	0.35403	0.49649	0.37866	0.42248	0.40421	0.4883	0.37268	0.355	0.3194	0.43219	0.42137	0.42077	0.39195	0.40905	0.39872	0.38216	0.34968	0.41993	0.44913	0.37016	0.36405	0.42577	0.40398	0.42445	0.4858
159.018	--	439	0.33905	0.00481	--	254	0.30169	0.00731	--	202	0.20145	0.00434		159.005	0.44849	0.39709	0.36271	0.34509	0.33102	0.44381	0.42026	0.40355	0.42262	0.39626	0.37988	0.38284	0.37227	0.37485	0.35088	0.44931	0.38238	0.31959	0.30683	0.37445	0.39129	0.37482	0.3965	0.37309	0.34205	0.36509	0.31685	0.35862	0.36765	0.37645	0.31942	0.40442	0.41633	0.39983	0.40546
160.02	--	439	0.31451	0.00464	--	254	0.29188	0.00668	--	202	0.19921	0.00458		160.014	0.39323	0.39077	0.36063	0.32421	0.3211	0.36783	0.33862	0.36438	0.39171	0.42384	0.36132	0.36586	0.33467	0.33753	0.30853	0.43593	0.32371	0.28564	0.30127	0.3227	0.3123	0.35485	0.32384	0.35769	0.33888	0.31355	0.28782	0.32773	0.36112	0.31295	0.32156	0.32102	0.34938	0.39927	0.394
161.025	--	439	0.29099	0.00443	--	254	0.28254	0.00671	--	202	0.19838	0.00487		161.012	0.35637	0.32153	0.33966	0.29323	0.29364	0.36593	0.38891	0.34706	0.37727	0.36727	0.31875	0.3471	0.31168	0.34241	0.30851	0.3993	0.32903	0.26862	0.27578	0.32806	0.3266	0.35995	0.28788	0.36126	0.30827	0.31783	0.29341	0.28933	0.33668	0.25652	0.29293	0.31391	0.31412	0.36761	0.40164
162.023	--	439	0.2766	0.00431	--	254	0.27048	0.00624	--	202	0.19553	0.0049		162.016	0.36038	0.31697	0.33686	0.29399	0.26214	0.35918	0.34927	0.37448	0.34942	0.35729	0.28017	0.33109	0.32442	0.33613	0.28989	0.39086	0.28904	0.26322	0.23221	0.30443	0.34541	0.34547	0.31725	0.32141	0.29577	0.31082	0.27949	0.29201	0.27658	0.29472	0.27586	0.30193	0.33161	0.37128	0.38019
163.028	--	439	0.26541	0.00421	--	254	0.26767	0.00605	--	202	0.19673	0.00496		163.01	0.38583	0.32691	0.30965	0.2839	0.27607	0.33062	0.31236	0.31642	0.37977	0.32719	0.29265	0.27747	0.25896	0.29914	0.26801	0.38482	0.31275	0.25682	0.23981	0.3158	0.32859	0.29504	0.26765	0.32128	0.3057	0.26624	0.26241	0.28749	0.30645	0.28201	0.25219	0.28875	0.29118	0.3238	0.3318
163.997	--	439	0.25305	0.00402	--	254	0.25611	0.00566	--	202	0.19335	0.00528		164.009	0.30938	0.28317	0.27709	0.27012	0.23687	0.33791	0.32882	0.33681	0.37332	0.31059	0.27534	0.29137	0.26079	0.27973	0.25992	0.3591	0.25355	0.21525	0.20863	0.28015	0.29299	0.28095	0.30041	0.27519	0.24793	0.27028	0.24468	0.30354	0.28675	0.25818	0.26188	0.26192	0.30889	0.32286	0.34185
165.028	--	439	0.23858	0.00384	--	254	0.25217	0.00575	--	202	0.18856	0.00514		165.021	0.33765	0.27945	0.28395	0.23532	0.26313	0.31496	0.29164	0.28873	0.29038	0.32442	0.23406	0.29666	0.25792	0.27756	0.24876	0.35125	0.25795	0.23521	0.24082	0.2908	0.3203	0.29536	0.24705	0.28711	0.27122	0.25343	0.22713	0.23426	0.27501	0.24782	0.23821	0.24799	0.29591	0.28192	0.31818
166.013	--	439	0.22602	0.00367	--	254	0.24529	0.00554	--	202	0.19129	0.0052		166.017	0.27155	0.29096	0.25907	0.21168	0.22643	0.30482	0.27718	0.31756	0.27036	0.31418	0.2137	0.24403	0.25442	0.2562	0.22786	0.31995	0.26822	0.22257	0.19188	0.26608	0.26743	0.27046	0.24907	0.24168	0.24259	0.24462	0.23497	0.25623	0.28019	0.21623	0.21792	0.25158	0.25644	0.26539	0.30469
167.021	--	439	0.21777	0.00357	--	254	0.24074	0.00524	--	202	0.18561	0.0054		167.012	0.28143	0.23927	0.25341	0.2074	0.18805	0.29803	0.26343	0.28284	0.26525	0.25927	0.24916	0.24567	0.2361	0.24558	0.22686	0.31857	0.23168	0.19208	0.20504	0.24197	0.2608	0.25036	0.25497	0.26827	0.22901	0.21515	0.22792	0.21774	0.26013	0.21703	0.22918	0.22745	0.25672	0.27118	0.28697
168.003	--	439	0.20656	0.00343	--	254	0.23346	0.00499	--	202	0.18748	0.00589		168.009	0.29634	0.25342	0.23529	0.19342	0.22879	0.2848	0.29715	0.26514	0.27015	0.26743	0.21989	0.26118	0.20789	0.23427	0.20987	0.3047	0.23052	0.19729	0.19814	0.23481	0.23954	0.24752	0.23378	0.25297	0.22583	0.2008	0.21315	0.2255	0.23322	0.19067	0.20079	0.21348	0.23943	0.25766	0.28791
169.011	--	439	0.19833	0.00331	--	254	0.2332	0.00483	--	202	0.18421	0.00547		169.009	0.26776	0.23688	0.22031	0.18711	0.20276	0.26204	0.26562	0.22468	0.22759	0.27089	0.22052	0.23358	0.19776	0.20819	0.1954	0.28557	0.20831	0.16979	0.19803	0.21377	0.23081	0.24145	0.22621	0.22663	0.18529	0.20233	0.20363	0.20016	0.22167	0.1958	0.18849	0.20494	0.2297	0.2451	0.27072
170.026	--	439	0.19115	0.00316	--	254	0.22834	0.00483	--	202	0.18083	0.00525		170.015	0.2189	0.20868	0.20648	0.18489	0.18963	0.2456	0.26129	0.25165	0.23522	0.2333	0.20657	0.22679	0.20247	0.19313	0.19765	0.27515	0.21541	0.18347	0.19724	0.21443	0.2237	0.21771	0.19875	0.19255	0.19497	0.21974	0.18015	0.215	0.22635	0.17996	0.17256	0.20222	0.22367	0.24156	0.25091
171.023	--	439	0.18551	0.00319	--	254	0.22404	0.00464	--	202	0.18288	0.00581		171.013	0.25965	0.22605	0.21028	0.186	0.18899	0.25531	0.26148	0.25205	0.224	0.2276	0.20175	0.2089	0.18984	0.19896	0.18484	0.2696	0.18867	0.17613	0.17474	0.20387	0.2253	0.20553	0.20398	0.20458	0.18944	0.20797	0.20301	0.20911	0.21003	0.17783	0.18034	0.18986	0.21817	0.22842	0.2414
172.003	--	439	0.17982	0.00312	--	254	0.2259	0.00463	--	202	0.18086	0.00558		172.014	0.25038	0.21881	0.20654	0.18542	0.19813	0.23535	0.23787	0.25443	0.21082	0.21369	0.20402	0.22163	0.20937	0.19264	0.17842	0.25896	0.19699	0.16565	0.18261	0.1949	0.22802	0.20501	0.21615	0.21182	0.19916	0.20152	0.17371	0.21943	0.20525	0.16293	0.17455	0.18545	0.2025	0.2445	0.25759
173.037	--	439	0.17708	0.00304	--	254	0.21667	0.00467	--	202	0.17605	0.00552		173.03	0.23772	0.22294	0.19376	0.18447	0.18581	0.22592	0.22919	0.22051	0.21801	0.20604	0.18667	0.20842	0.17566	0.17857	0.17111	0.26017	0.1697	0.17026	0.1771	0.18467	0.20097	0.20458	0.20422	0.19826	0.18036	0.20101	0.18317	0.1922	0.18486	0.18127	0.15674	0.18555	0.20398	0.21522	0.23018
174.052	--	439	0.16684	0.00289	--	254	0.2144	0.00479	--	202	0.17909	0.00581		174.012	0.19295	0.19074	0.1986	0.17514	0.17088	0.21366	0.21935	0.16894	0.18671	0.20617	0.1831	0.19917	0.20152	0.19184	0.17206	0.23327	0.18164	0.16896	0.17685	0.17109	0.18789	0.19094	0.19023	0.19857	0.16757	0.17639	0.18798	0.18911	0.2057	0.16054	0.16489	0.17075	0.21197	0.19562	0.22322
175.042	--	439	0.16111	0.00286	--	254	0.2146	0.00488	--	202	0.17372	0.00554		175.013	0.21337	0.20766	0.1826	0.15914	0.18134	0.21527	0.22336	0.21353	0.21734	0.20004	0.17619	0.1906	0.18219	0.16973	0.16361	0.24246	0.18249	0.14994	0.15431	0.18193	0.20397	0.18678	0.20142	0.1677	0.17931	0.1874	0.17005	0.17429	0.19807	0.1517	0.16304	0.16562	0.20711	0.22565	0.2169
176.041	--	439	0.16204	0.00285	--	254	0.21472	0.00463	--	202	0.17774	0.00564		176.007	0.23941	0.19769	0.16102	0.15166	0.15681	0.21176	0.21638	0.20729	0.2089	0.1854	0.17801	0.19747	0.19896	0.1895	0.18101	0.23806	0.16639	0.15962	0.16694	0.16988	0.20296	0.18917	0.16886	0.1867	0.18692	0.18248	0.18933	0.18702	0.20462	0.16106	0.16355	0.1622	0.18624	0.20298	0.22273
177.007	--	439	0.15659	0.00275	--	254	0.21101	0.00477	--	202	0.17399	0.0056		177.012	0.1874	0.19444	0.16678	0.15323	0.17247	0.20134	0.21018	0.20202	0.19209	0.20142	0.15985	0.18465	0.18027	0.16085	0.16313	0.23348	0.17216	0.16612	0.16805	0.17166	0.18615	0.18064	0.17845	0.16574	0.16297	0.17434	0.16656	0.18635	0.19677	0.14994	0.15255	0.16753	0.18949	0.19836	0.20974
178.018	--	439	0.15074	0.00268	--	254	0.21532	0.00444	--	202	0.16919	0.00525		178.008	0.20413	0.19147	0.16043	0.14555	0.16298	0.20095	0.18972	0.19775	0.18225	0.1878	0.16797	0.19496	0.16506	0.17119	0.15577	0.22436	0.16192	0.14207	0.15207	0.15833	0.16577	0.16338	0.15898	0.15882	0.16624	0.15361	0.15275	0.17007	0.18554	0.14934	0.15293	0.15631	0.18295	0.18534	0.19837
179.024	--	439	0.14877	0.00267	--	254	0.21576	0.00447	--	202	0.17051	0.00553		179.019	0.18987	0.18521	0.1708	0.14864	0.15001	0.20044	0.1984	0.19859	0.16915	0.19436	0.15858	0.17337	0.16552	0.17822	0.14762	0.22174	0.17066	0.14348	0.15437	0.14952	0.18817	0.16093	0.16494	0.16753	0.16095	0.16113	0.16419	0.17262	0.17565	0.139	0.15238	0.15743	0.18707	0.19467	0.20286
180.024	--	439	0.14463	0.00262	--	254	0.21113	0.00456	--	202	0.17009	0.00563		180.01	0.20466	0.16739	0.14805	0.14136	0.1594	0.19028	0.15596	0.20589	0.16617	0.17566	0.17009	0.17997	0.1882	0.16371	0.15035	0.21645	0.17067	0.13841	0.13769	0.16023	0.17206	0.16747	0.17162	0.15355	0.15202	0.16353	0.14742	0.17191	0.15892	0.13779	0.13866	0.14899	0.1745	0.16343	0.202
181.007	--	439	0.1426	0.00263	--	254	0.20771	0.00468	--	202	0.16714	0.00537		181.01	0.18736	0.17595	0.16389	0.14162	0.15757	0.16861	0.19853	0.1738	0.16862	0.17025	0.17902	0.15885	0.15876	0.16159	0.14446	0.21039	0.16004	0.15256	0.1469	0.16035	0.16247	0.16297	0.17091	0.15437	0.15182	0.15357	0.15855	0.16847	0.16289	0.13334	0.14709	0.14672	0.1765	0.1949	0.21
182.023	--	439	0.14099	0.00264	--	254	0.20987	0.00458	--	202	0.16079	0.00502		182.008	0.17993	0.17724	0.14609	0.15585	0.15571	0.17212	0.20324	0.18207	0.15701	0.18844	0.17216	0.15684	0.16839	0.15746	0.14721	0.21188	0.16357	0.14711	0.15809	0.14275	0.17179	0.15846	0.17297	0.16007	0.15957	0.15749	0.16351	0.17192	0.18305	0.13958	0.1417	0.14885	0.16313	0.18634	0.18625
183.03	--	439	0.13609	0.00256	--	254	0.21109	0.00439	--	202	0.16174	0.00499		183.01	0.18897	0.15821	0.14442	0.13351	0.15324	0.17169	0.1749	0.19231	0.15122	0.17648	0.1698	0.16645	0.15464	0.15315	0.14354	0.20339	0.14684	0.13853	0.15393	0.14809	0.15089	0.15076	0.16524	0.14705	0.14393	0.16281	0.14965	0.14998	0.16957	0.13148	0.13692	0.14242	0.1638	0.16368	0.19733
184.028	--	439	0.13801	0.00264	--	254	0.20715	0.00448	--	202	0.16073	0.00513		184.004	0.1936	0.17965	0.15101	0.15629	0.14905	0.17383	0.18622	0.19093	0.1631	0.18464	0.16305	0.17136	0.16889	0.16994	0.15203	0.21234	0.17038	0.13872	0.15513	0.13373	0.18294	0.14573	0.16053	0.15279	0.15305	0.14895	0.14941	0.17998	0.19166	0.14563	0.1493	0.14849	0.17557	0.18604	0.17014
185.029	--	439	0.13651	0.00266	--	254	0.20385	0.00448	--	202	0.16058	0.00524		185.012	0.21387	0.17413	0.14575	0.14262	0.16786	0.17725	0.20858	0.21367	0.17849	0.17617	0.16959	0.16655	0.17343	0.17368	0.14453	0.20666	0.156	0.15632	0.15982	0.14897	0.16583	0.15529	0.19132	0.15006	0.15533	0.15276	0.14976	0.16399	0.16557	0.13065	0.14809	0.15004	0.19888	0.18508	0.1854
185.999	--	439	0.13335	0.00258	--	254	0.20642	0.00453	--	202	0.16086	0.00516		186.002	0.1999	0.18133	0.15711	0.14421	0.16268	0.18221	0.17995	0.18098	0.18066	0.16814	0.16309	0.14853	0.16905	0.15323	0.14718	0.20824	0.15727	0.13048	0.15536	0.14452	0.16513	0.1436	0.17444	0.15223	0.15643	0.14673	0.14506	0.14339	0.18063	0.13755	0.14353	0.15049	0.18448	0.19036	0.18749
187.036	--	439	0.13196	0.00258	--	254	0.20417	0.00448	--	202	0.15837	0.00494		187.011	0.17318	0.18211	0.14845	0.14317	0.15308	0.15888	0.17532	0.18771	0.17409	0.1761	0.15181	0.16068	0.18185	0.14908	0.14022	0.20668	0.15699	0.14459	0.14958	0.14142	0.16731	0.14121	0.15696	0.14715	0.16133	0.14321	0.16987	0.16386	0.17942	0.12987	0.13246	0.1482	0.18171	0.17996	0.18491
188.027	--	439	0.1306	0.0025	--	254	0.21113	0.00439	--	202	0.15744	0.0049		188.014	0.15531	0.1725	0.14044	0.14151	0.1543	0.16304	0.16765	0.18277	0.17797	0.18637	0.17204	0.15485	0.17081	0.15004	0.14437	0.19246	0.16256	0.13335	0.14505	0.13601	0.1689	0.14011	0.15509	0.1486	0.13657	0.1434	0.13216	0.15789	0.16423	0.1274	0.13976	0.14541	0.17192	0.17557	0.18173
189.01	--	439	0.12801	0.00248	--	254	0.20346	0.00459	--	202	0.15925	0.00503		189.006	0.17572	0.16777	0.13476	0.1481	0.14389	0.15784	0.17421	0.1919	0.15651	0.15886	0.16486	0.18468	0.19844	0.15611	0.14559	0.18744	0.15172	0.13376	0.14841	0.1314	0.17019	0.13237	0.16698	0.14958	0.15249	0.16329	0.14259	0.16595	0.16304	0.1319	0.1357	0.13527	0.16406	0.16571	0.17758
190.022	--	439	0.12772	0.00247	--	254	0.20762	0.00429	--	202	0.15429	0.00484		190.011	0.17586	0.16421	0.13501	0.1468	0.15721	0.17093	0.16732	0.17708	0.16621	0.17446	0.16016	0.15512	0.15439	0.15825	0.13753	0.18554	0.17114	0.1284	0.1487	0.14486	0.16941	0.13788	0.14905	0.14373	0.14689	0.14982	0.13621	0.17206	0.17492	0.12742	0.12822	0.13444	0.16149	0.17291	0.17054
191.009	--	439	0.12572	0.00238	--	254	0.2051	0.00453	--	202	0.1538	0.00488		191.009	0.16484	0.156	0.135	0.13362	0.14613	0.15164	0.1631	0.16155	0.13998	0.15116	0.15183	0.16973	0.16504	0.14883	0.14276	0.18609	0.14528	0.1244	0.14875	0.12799	0.15513	0.13241	0.1387	0.14269	0.14024	0.14739	0.14195	0.16681	0.16452	0.12911	0.1224	0.12784	0.16633	0.16199	0.1728
192.034	--	439	0.12631	0.00241	--	254	0.20425	0.00452	--	202	0.15324	0.00486		192.005	0.14982	0.16294	0.13681	0.12692	0.1365	0.16764	0.17646	0.15138	0.15074	0.17174	0.14108	0.16769	0.1733	0.14947	0.14054	0.18717	0.14205	0.1444	0.1455	0.1311	0.14852	0.13918	0.168	0.14277	0.13244	0.13979	0.1407	0.16575	0.16466	0.11957	0.12162	0.13668	0.16782	0.16092	0.17331
193.038	--	439	0.12639	0.00249	--	254	0.2038	0.0044	--	202	0.1563	0.005		193.012	0.17813	0.17498	0.14549	0.13237	0.16023	0.17235	0.17574	0.17555	0.15291	0.16229	0.15508	0.17818	0.15517	0.15573	0.14296	0.19277	0.15855	0.12692	0.1448	0.14095	0.1708	0.14831	0.16145	0.13133	0.14917	0.15371	0.14876	0.16029	0.17348	0.1334	0.13114	0.12947	0.1625	0.17157	0.21504
194.022	--	439	0.12557	0.0024	--	254	0.2028	0.00463	--	202	0.15139	0.00445		194.01	0.16994	0.16458	0.13944	0.14473	0.15106	0.16261	0.16869	0.1706	0.14944	0.16947	0.15915	0.15763	0.15448	0.15054	0.13578	0.19675	0.1475	0.13845	0.1459	0.1383	0.14104	0.13979	0.15275	0.13404	0.14633	0.14152	0.14842	0.16975	0.16923	0.12567	0.12569	0.13039	0.17775	0.16885	0.15599
195.026	--	439	0.12581	0.00243	--	254	0.20663	0.00419	--	202	0.15261	0.00459		195.012	0.16892	0.17841	0.13566	0.14434	0.14834	0.1595	0.14818	0.18786	0.15735	0.16189	0.14606	0.15648	0.15687	0.16069	0.14228	0.18785	0.12645	0.13278	0.14006	0.13077	0.14997	0.14737	0.16663	0.14536	0.13862	0.15542	0.14883	0.15897	0.20032	0.12394	0.13166	0.13136	0.1729	0.16463	0.18049
196.014	--	439	0.1225	0.00241	--	254	0.2034	0.00425	--	202	0.15287	0.00477		196.001	0.15455	0.16498	0.1375	0.13391	0.15226	0.17468	0.16066	0.17767	0.15929	0.16389	0.14983	0.17123	0.14622	0.15465	0.13966	0.19011	0.15253	0.13304	0.1345	0.14003	0.15305	0.13146	0.16403	0.13131	0.1406	0.14604	0.14175	0.17096	0.16779	0.12132	0.12372	0.14022	0.16119	0.16116	0.18467
196.991	--	439	0.12225	0.00241	--	254	0.20163	0.00462	--	202	0.14982	0.00475		197.009	0.15718	0.16536	0.14155	0.12743	0.15613	0.15375	0.15798	0.19811	0.14984	0.16981	0.15153	0.14806	0.15741	0.15478	0.14349	0.18599	0.14762	0.14015	0.13744	0.12347	0.15205	0.14103	0.14892	0.12494	0.1432	0.13054	0.14054	0.14442	0.17626	0.11773	0.13531	0.13571	0.15328	0.16429	0.1875
198.008	--	439	0.12404	0.00242	--	254	0.20419	0.00441	--	202	0.14833	0.00484		198.007	0.17344	0.1801	0.13105	0.14686	0.14755	0.17051	0.1629	0.15925	0.16107	0.15462	0.15973	0.13811	0.14976	0.14916	0.13162	0.18637	0.15888	0.13404	0.15626	0.12706	0.15131	0.13911	0.14608	0.13812	0.14232	0.14032	0.14102	0.15685	0.15856	0.13885	0.13127	0.13949	0.16272	0.15741	0.18924
199.012	--	439	0.12127	0.00237	--	254	0.20207	0.00452	--	202	0.15401	0.0047		199.008	0.14686	0.16462	0.12642	0.13565	0.15591	0.15986	0.15931	0.15179	0.15641	0.14691	0.13847	0.15832	0.15357	0.15369	0.1359	0.17894	0.15002	0.13056	0.15015	0.11715	0.13679	0.13031	0.15475	0.13723	0.13602	0.13467	0.13599	0.1483	0.15399	0.1204	0.11866	0.13185	0.16909	0.16913	0.17049
199.992	--	439	0.12136	0.00238	--	254	0.20584	0.00442	--	202	0.15134	0.00478		200.005	0.15892	0.15072	0.13466	0.12984	0.15574	0.16101	0.16057	0.15923	0.13192	0.14205	0.16422	0.17258	0.14408	0.14758	0.13798	0.17841	0.14896	0.12828	0.13908	0.12823	0.15024	0.13388	0.15177	0.12543	0.13331	0.14872	0.1492	0.15007	0.15737	0.12091	0.12304	0.12907	0.16744	0.16356	0.16423
201.021	--	439	0.12047	0.00238	--	254	0.20758	0.00431	--	202	0.15438	0.0048		201.01	0.16343	0.15727	0.11671	0.14148	0.14717	0.15736	0.16897	0.17911	0.1499	0.13825	0.14483	0.16729	0.15121	0.15026	0.13947	0.18605	0.15101	0.13256	0.1464	0.12759	0.14651	0.13471	0.17788	0.12882	0.13676	0.12433	0.15038	0.16639	0.1713	0.13228	0.12624	0.13083	0.16316	0.16198	0.16802
201.993	--	439	0.11932	0.00235	--	254	0.20548	0.00464	--	202	0.14721	0.00453		202.006	0.15675	0.14142	0.13087	0.12249	0.15435	0.1609	0.16297	0.17173	0.14034	0.15483	0.155	0.16253	0.15456	0.14907	0.136	0.17451	0.1551	0.12997	0.1472	0.12655	0.14833	0.12278	0.1541	0.13501	0.13897	0.13401	0.14059	0.16342	0.16334	0.12216	0.11957	0.12627	0.15783	0.15293	0.16991
203.031	--	439	0.11994	0.00236	--	254	0.20868	0.00424	--	202	0.14954	0.00449		203.012	0.15039	0.15751	0.13001	0.13348	0.14595	0.17264	0.15731	0.1635	0.15224	0.15416	0.16143	0.15339	0.14103	0.1607	0.13838	0.17924	0.15111	0.11837	0.13965	0.12796	0.13886	0.12819	0.15253	0.13633	0.13095	0.13123	0.1452	0.15607	0.17748	0.11843	0.12175	0.13432	0.15296	0.15983	0.1741
204.027	--	439	0.12047	0.00234	--	254	0.20099	0.00466	--	202	0.14937	0.00443		204.01	0.17104	0.1593	0.12874	0.13823	0.15499	0.16242	0.15525	0.18545	0.14555	0.15409	0.14622	0.15228	0.15835	0.15287	0.1504	0.18836	0.15413	0.12661	0.1566	0.13392	0.14219	0.13091	0.13839	0.12397	0.1417	0.13564	0.14682	0.15032	0.15922	0.12745	0.12799	0.13597	0.16058	0.16022	0.17565
205.035	--	439	0.11845	0.00237	--	254	0.20056	0.0045	--	202	0.14923	0.00454		205.005	0.1595	0.1605	0.13106	0.1339	0.15474	0.15791	0.17147	0.18638	0.14839	0.15349	0.14686	0.15955	0.16499	0.1474	0.14304	0.18326	0.14938	0.12502	0.14733	0.11696	0.14893	0.13699	0.14921	0.12929	0.13238	0.13276	0.1417	0.14198	0.14526	0.11901	0.12159	0.1321	0.16453	0.16439	0.17873
206.031	--	439	0.11926	0.00241	--	254	0.20425	0.00458	--	202	0.14973	0.00454		206.007	0.15877	0.16048	0.12238	0.13014	0.14684	0.16468	0.14909	0.16682	0.14615	0.15423	0.15217	0.16907	0.15587	0.14557	0.13292	0.18133	0.15669	0.13662	0.14138	0.13012	0.13955	0.13614	0.15703	0.14343	0.12446	0.13229	0.14492	0.15975	0.16338	0.13207	0.12477	0.12143	0.15735	0.16877	0.17749
207.031	--	439	0.11998	0.00233	--	254	0.20265	0.00429	--	202	0.15001	0.00463		206.999	0.15119	0.15307	0.12873	0.12237	0.13579	0.16777	0.14599	0.1729	0.15817	0.15033	0.14533	0.16504	0.17274	0.13552	0.14286	0.1804	0.15604	0.12351	0.15473	0.12729	0.14665	0.13453	0.1506	0.11927	0.13527	0.13633	0.13151	0.15269	0.14895	0.12136	0.12187	0.12563	0.14561	0.16283	0.16853
208.016	--	439	0.11764	0.00234	--	254	0.20669	0.0044	--	202	0.14785	0.00437		208.007	0.15165	0.15163	0.12908	0.13308	0.1329	0.1628	0.16342	0.1544	0.14621	0.14432	0.13596	0.14611	0.13683	0.15226	0.13741	0.17703	0.13871	0.11123	0.15128	0.12971	0.15761	0.11855	0.1513	0.13616	0.13216	0.14868	0.1309	0.15007	0.14412	0.11489	0.12251	0.13695	0.16889	0.17059	0.16677
209.006	--	439	0.12068	0.00241	--	254	0.2036	0.00431	--	202	0.14351	0.00422		209.009	0.15876	0.16954	0.13919	0.12123	0.15601	0.16639	0.15676	0.16891	0.1412	0.15829	0.15933	0.16727	0.17459	0.15709	0.13767	0.17838	0.15879	0.14629	0.14462	0.14575	0.15032	0.13821	0.16702	0.13266	0.13271	0.13285	0.14877	0.16796	0.17119	0.12751	0.12419	0.14171	0.17361	0.16641	0.16903
210.018	--	439	0.1181	0.00239	--	254	0.2057	0.00415	--	202	0.14799	0.00445		210.007	0.1443	0.15307	0.12397	0.13324	0.15129	0.1619	0.15828	0.16291	0.14298	0.15801	0.15165	0.15965	0.1484	0.14382	0.13575	0.17525	0.12323	0.12223	0.1464	0.13699	0.15225	0.12884	0.13936	0.12281	0.13267	0.13423	0.13555	0.15323	0.1583	0.12692	0.12265	0.11833	0.16494	0.18294	0.1737
[truncated: 864 more columns]

## Sheet: Fig. 2D
One specimens demonstrated, no statistics
rTRPV2_WT On-Cell - 30 mM HOAc-pH 5
Vh60
1	15.4 pA
2	47 pA
3	16 pA
4	26 pA
5	28 pA
Vh-60
1	51,4 pA
2	99,3 pA
3	61,6 pA
4	48,6pA
5	61pA

## Sheet: Fig. 2E_F
	Amplitude pA	Amplitude pA
Celle	CBD	CBD+HOAc
1	5	502
2	5	1160
3	17	1460
4	9	1180
5	5	1740

## Sheet: Fig. 2G
One specimens demonstrated, no statistics
rTRPV2_WT Inside Out - 30 mM HOAc-pH 5
Vh-60	HOAC	CBD
1	< 5 pA	-
2	< 5 pA	13 pA
3	10 pA	16pA
4	15 pA	13 pA
5	7,8pA	15 pA

## Sheet: Fig. 2H-K
Single Channel Recordings at +60 mV - rTRPV2
		30 mM HOAc - pH 5.0		30 mM HOAc - pH 5.0
Cell:		Amplitude (pA)		Conductance (pS) (Amplitude/Vm)
JR121223-0001		4.87028		81.1714
JR121223-0013		4.43594		73.9323
JR121223-0015		4.30292		71.7153
JR131223-0000		4.27053		71.1755
JR131223-0001		3.92648		65.4413
JR131223-0003		3.96472		66.0786

## Sheet: Fig 2L
One specimens demonstrated, no statistics
rTRPV2_WT Inside Out - CBD + 10 mM HOAc - pH 5
		Amplitudes
Vh60		CBD	CBD + HoAc
1		0	312
2		0	1062
3		6	359
4		5	473

## Sheet: Fig. 2M
One specimens demonstrated, no statistics
rTRPV2_WT Inside Out - CBD + pH 5
Vh60	CBD + pH 5
1	inhibition
2	inhibition
3	inhibition
4	inhibition

## Sheet: Fig. 2N
One specimens demonstrated, no statistics
rTRPV2_WT Inside Out - CBD + pH 5 in and out
Vh60	CBD + pH 5
1	inhibition
2	inhibition
3	inhibition
4	inhibition
