# Supplementary material for: Functional and structural insights into activation of TRPV2 by weak acids
Source: EMBO J. 2024 Apr 26;43(11):8. doi: 10.1038/s44318-024-00106-4 (PMC11148119; doi:10.1038/s44318-024-00106-4)
Supplement: Supplementary file 4 — Source data Fig. 3 [file 44318_2024_106_MOESM4_ESM.xlsx]

## Sheet: Fig3_D_F
rTRPV2_E561Q
Cells	Amplitude HOAC (pA)	Amplitude 2-APB (pA)	Cap - pF	Current Density HOAC	Current Density 2-APB	HOAc/2-APB
1	-133.603	-4431.12	7.679	17.3985	577.044	0.03015
2	-240.041	-3653.78	7.598	31.5927	480.887	0.0657
3	-127.05	-1872.61	10.01	12.6923	187.074	0.06785
4	-123.48	-2499.49	18.2	6.78462	137.335	0.0494
5	-98.86	-2731.02	12.63	7.8274	216.233	0.0362
6	-97.63	-2239.31	17.4	5.61092	128.696	0.0436
7	-297.64	-5576.38	8.43	35.3072	661.492	0.05338
rTRPV2_E495Q	Amplitude HOAC (pA)	Amplitude 2-APB (pA)	Cap - pF	Current Density HOAC	Current Density 2-APB	HOAc/2-APB
1	148	5760	16.1	9.19255	357.764	0.02569
2	59	2430	17	2.48824	142.941	0.01741
3	187	4310	13.6	11.0294	316.912	0.0348
4	92	3130	13.87	5.50829	225.667	0.02441
5	162	4890	9.97	13.7412	490.471	0.02802
6	100	3890	23.52	3.69898	165.391	0.02237
7	38	654	14.3	2.65734	45.7343	0.0581
8	131	4100	12.2	6.39344	336.066	0.01902
9	184	2790	18.1	9.28177	154.144	0.06022
Figure: HOAc / 2-APB for all 3 genotypes
WT	E495	E561
0.04596	0.02569	0.03015
0.09609	0.01741	0.0657
0.03528	0.0348	0.06785
0.04313	0.02441	0.0494
0.1424	0.02802	0.0362
0.16701	0.02237	0.0436
0.06229	0.0581	0.05338
0.14566	0.01902	--
0.05853	0.06022	--
0.14145

## Sheet: Fig.3G_I
rTRPV2_E561Q
Cells	Amplitude Heat	Amplitude Heat + HOAC	Cap - pF	Current Density HOAC
1	-10.763	-830.79	8.838	94.002
2	-9.29	-239.78	14.9	16.0926
3	-8.44	-410.31	11.02	37.2332
4	-13.51	-237.87	19.6	12.1362
5	-11.83	-1171.81	9.957	117.687
6	-9.708	-2276.3	7.757	293.451
rTRPV2_E495Q
Cells	Amplitude Heat	Amplitude Heat + HOAC	Cap - pF	Current Density HOAC
1	7	121	15.9	7.6
2	22	910	13.3	66.7669
3	40	200	11.2	14.2857
4	22	2820	15.9	175.975
5	31	1570	15.6	98.6539
Figure: Current Densities all genotypes
WT	E495	E561
739.085	7.6	94.002
552.973	66.7669	16.0926
484.077	14.2857	37.2332
506.754	175.975	12.1362
468.895	98.6539	117.687
851.389	--	293.451
