# Supplementary material for: Functional and structural insights into activation of TRPV2 by weak acids
Source: EMBO J. 2024 Apr 26;43(11):8. doi: 10.1038/s44318-024-00106-4 (PMC11148119; doi:10.1038/s44318-024-00106-4)
Supplement: Supplementary file 5 — Source data Fig. 4 [file 44318_2024_106_MOESM5_ESM.xlsx]

## Sheet: Fig4_G_J
rTRPV2_H521A									Figure: HOAc / 2-APB for all 3 genotypes
Cells	Amplitude HOAC (pA)	Amplitude 2-APB (pA)	Cap - pF	Current Density HOAC	Current Density 2-APB	HOAc/2-APB			WT	H521A	R535A	R539A	H521N
1	-5	-3502.75	8.668	0.57683	404.101	0.00143			0.04596	0.00143	0.01442	0.00108	0.05114
2	-14.17	-2745.33	9.492	1.49284	289.226	0.00516			0.09609	0.00516	0.01955	0.00578	0.0141
3	-2.5	-3416.58	11.38	-0.21968	300.227	0.000731726			0.03528	-0.000731726	0.00894	0.00187	0.04246
4	-1.67	-923.319	9.393	-0.17779	98.2986	0.00181			0.04313	0.00181	0.00829	0.01601	0.06895
5	-12.92	-2073.92	7.881	1.63939	263.154	0.00623			0.1424	0.00623	0.02098	0.01278	0.01082
6	-10.417	-1871.5	8.824	1.18053	212.092	0.00557			0.16701	0.00557	0.01553	0.01514	0.00534
									0.06229		--	0.01695	0.03046
rTRPV2_R535A	Amplitude HOAC (pA)	Amplitude 2-APB (pA)	Cap - pF	Current Density HOAC	Current Density 2-APB	HOAc/2-APB			0.14566		--	0.01203	0.01301
1	-50.82	-3523.59	19.88	2.55634	177.243	0.01442			0.05853
2	-105.46	-5393.24	14.6	7.22329	369.4	0.01955			0.14145
3	-42.36	-4740.15	11.9	3.55966	398.332	0.00894
4	-51.76	-6244.27	13.2	3.92121	473.051	0.00829
5	-87.53	-4172.68	10.22	8.56458	408.286	0.02098
6	-84.7	-5452.85	23.57	3.59355	231.347	0.01553
rTRPV2_R539A	Amplitude HOAC (pA)	Amplitude 2-APB (pA)	Cap - pF	Current Density HOAC	Current Density 2-APB	HOAc/2-APB
1	-5.7	-5268.4	21.85	0.26087	241.117	0.00108
2	-21.6	-3737.2	11.5	1.87826	324.974	0.00578
3	-5.6	-2986.8	8.89	0.62992	335.973	0.00187
4	-66.5	-4154.7	8.28	8.0314	501.775	0.01601
5	-33.7	-2637.6	12.54	2.6874	210.335	0.01278
6	35.5	-2345.5	15.43	-2.30071	152.009	-0.01514
7	-48.1	-2838	11.25	4.27556	252.267	0.01695
8	-26.39	-2193	8.867	2.9762	247.322	0.01203
rTRPV2_H521A
Cells	Amplitude HOAC (pA)	Amplitude 2-APB (pA)	Cap - pF	Current Density HOAC	Current Density 2-APB	HOAc/2-APB
1	-11.2	-572.9	6.171	0.05114	-1.81494	-92.8375
2	-26.9	-2821.9	38.44	0.0141	-0.69979	-73.4105
3	-4.7	-1102.3	15.33	0.04246	-0.30659	-71.9048
4	-28.66	-449.6	8.537	0.06895	-3.35715	-52.6649
5	-17.5	-3566.2	19.15	0.01082	-0.91384	-186.225
6	-14.6	-4809.8	14.48	0.00534	-1.00829	-332.169
7	-45.6	-2324.1	11.89	0.03046	-3.83516	-195.467
8	-3.5	-2921	13.51	0.01301	-0.25907	-216.21

## Sheet: Fig. K
rTRPV2_H521A
Cells	Amplitude 30 mM HOAC (pA)		Cap - pF
	Minus100mV	Plus100mV
1	no current	165	14.6
2	no current	Block of basal current	7.6
3	no current	Block of basal current	13
4	no current	Block of basal current	14
5	no current	Block of basal current	14.4
6	no current	Block of basal current	8.9
No Statistisc, only specimen shown

## Sheet: Fig. L
rTRPV2_H521A
Cells	Amplitude 100 mM HOAC (pA)	Cap - pF
1	no current	9.3
2	no current	9.2
3	no current	14.8
4	no current	10.9
5	no current	17.4
6	no current	14.9
7	no current	13.2
8	no current	13.89
9	no current	10.8
No Statistisc, only specimen shown

## Sheet: Fig4M_N
rTRPV2_H521A							Figure: Current Densities all genotypes
Cells	Amplitude Heat	Amplitude Heat + HOAC	Cap - pF	Current Density HOAC			WT	H521A	R535A	R539A
1	-16.664	-18.332	14.5	1.26428			739.085	1.26428	15.9758	4.93713
2	-21.67	-36.667	13.62	2.69214			552.973	2.69214	72.2294	41.1265
3	-28.753	-29.16	7.707	3.78357			484.077	3.78357	3.47553	17.7122
4	-36	-110	12.23	8.99428			506.754	8.99428	56.5864	7.63766
5	-25.42	-29.587	22.25	1.32975			468.895	1.32975	6.8544	111.651
6	-25.83	-215.87	14.47	14.9184			851.389	14.9184	--	59.6448
7	-21.05	-235	13.94	16.858				16.858	--	27.5612
8	-14.17	-59.577	8.633	6.90108				6.90108	--	8.73684
rTRPV2_R535A
Cells	Amplitude Heat	Amplitude Heat + HOAC	Cap - pF	Current Density HOAC
1	-28.7	-283.73	17.76	15.9758
2	-21.11	-413.73	5.728	72.2294
3	-18.362	-60.37	17.37	3.47553
4	-28.7	-986.3	17.43	56.5864
5	-14.14	-139.35	20.33	6.8544
rTRPV2_R539A
Cells	Amplitude Heat	Amplitude Heat + HOAC	Cap - pF	Current Density HOAC
1	-31.7	-58.9	11.93	4.93713
2	-27.7	-445.4	10.83	41.1265
3	-57.89	-246.2	13.9	17.7122
4	-38.9	-86	11.26	7.63766
5	-133.4	-1825.5	16.35	111.651
6	-65.3	-772.4	12.95	59.6448
7	-45.7	-383.1	13.9	27.5612
8	-45.5	-107.9	12.35	8.73684
