# Supplementary material for: Functional and structural insights into activation of TRPV2 by weak acids
Source: EMBO J. 2024 Apr 26;43(11):8. doi: 10.1038/s44318-024-00106-4 (PMC11148119; doi:10.1038/s44318-024-00106-4)
Supplement: Supplementary file 6 — Source data Fig. 5 [file 44318_2024_106_MOESM6_ESM.xlsx]

## Sheet: Fig. 5A
N-Cells rTRPV2	Mean	SEM		N-Cell HEK 293	Mean	SEM			rTRPV2 - Single Cells
237	0.34198	0.00513		433	0.3178	0.00426			time	ROI 4	ROI 7	ROI 8	ROI 47	ROI 54	ROI 67	ROI 68	ROI 90	ROI 100	ROI 126	ROI 128	ROI 133	ROI 134	ROI 135	ROI 193	ROI 214	ROI 218	ROI 231	ROI 233	ROI 244	ROI 6	ROI 7	ROI 16	ROI 21	ROI 28	ROI 29	ROI 32	ROI 36	ROI 50	ROI 52	ROI 55	ROI 56	ROI 58	ROI 61	ROI 64	ROI 68	ROI 74	ROI 75	ROI 83	ROI 104
237	0.34215	0.00512		433	0.31697	0.00428			0	0.29661	0.27596	0.36014	0.32275	0.39006	0.46375	0.4142	0.24908	0.29146	0.23527	0.31351	0.3443	0.32734	0.33649	0.37625	0.28746	0.30419	0.35536	0.32938	0.31155	0.27751	0.30053	0.23103	0.28546	0.30131	0.23112	0.29122	0.2873	0.30697	0.28186	0.22167	0.26737	0.31304	0.2236	0.24426	0.27559	0.27657	0.33078	0.28204	0.18296
237	0.34233	0.00503		433	0.3176	0.00427			1.1031	0.29911	0.28139	0.3604	0.32159	0.39582	0.44469	0.40805	0.24477	0.2881	0.23559	0.30807	0.34995	0.3255	0.33761	0.36774	0.29572	0.30476	0.36617	0.33013	0.31244	0.27541	0.30328	0.23181	0.28625	0.30714	0.23346	0.29217	0.28951	0.30487	0.28182	0.22927	0.26889	0.3124	0.22444	0.24058	0.2733	0.27638	0.33048	0.27924	0.18252
237	0.34186	0.00504		433	0.31742	0.00431			2.1031	0.2855	0.28436	0.36182	0.3267	0.38873	0.44917	0.42337	0.25152	0.2941	0.24177	0.30952	0.3447	0.32623	0.33847	0.37448	0.28821	0.30976	0.35529	0.33109	0.3019	0.27584	0.30655	0.23626	0.28543	0.29539	0.23687	0.29396	0.29105	0.30918	0.27921	0.23609	0.26762	0.31351	0.22284	0.23772	0.27934	0.27023	0.3348	0.29092	0.18461
237	0.34225	0.00508		433	0.31775	0.00435			3.1081	0.28356	0.27206	0.37075	0.32601	0.39267	0.43311	0.40971	0.24668	0.29324	0.24382	0.31142	0.34746	0.32084	0.34668	0.37586	0.29434	0.30501	0.35215	0.33461	0.30906	0.27833	0.3076	0.23455	0.28223	0.3053	0.23564	0.29	0.29942	0.30163	0.28998	0.23656	0.26926	0.3142	0.24133	0.23244	0.27341	0.27686	0.33245	0.27718	0.18929
237	0.3424	0.00499		433	0.32029	0.00434			4.1011	0.28535	0.2861	0.36272	0.3239	0.39187	0.46444	0.42349	0.25222	0.292	0.24271	0.31358	0.34206	0.32117	0.33813	0.37119	0.2941	0.30859	0.35571	0.33346	0.30871	0.28238	0.30173	0.23892	0.29038	0.30772	0.23406	0.29218	0.29878	0.30359	0.28156	0.22723	0.27131	0.31478	0.22475	0.23351	0.27528	0.27543	0.33593	0.28124	0.17741
237	0.34237	0.005		433	0.3182	0.00436			5.0992	0.28427	0.27575	0.36816	0.32683	0.39168	0.4604	0.40451	0.25177	0.29301	0.25107	0.31243	0.3576	0.32234	0.33427	0.376	0.28086	0.30632	0.36009	0.33107	0.30591	0.2774	0.30427	0.23321	0.2892	0.31836	0.23606	0.29124	0.30035	0.30909	0.29726	0.23953	0.27283	0.31626	0.23549	0.22951	0.2837	0.27042	0.33203	0.29349	0.18295
237	0.34366	0.00504		433	0.3182	0.00439			6.0992	0.29525	0.28199	0.36231	0.33055	0.40073	0.44157	0.41826	0.25479	0.29541	0.23424	0.31533	0.34566	0.31683	0.34087	0.37716	0.29492	0.31048	0.35944	0.33507	0.30657	0.27428	0.31213	0.24079	0.2828	0.30142	0.23798	0.29388	0.29301	0.31358	0.28283	0.23899	0.27511	0.31479	0.23054	0.25143	0.27864	0.27778	0.3365	0.28705	0.18644
237	0.3432	0.00508		433	0.32033	0.00437			7.1012	0.29237	0.27636	0.36787	0.32529	0.39594	0.44836	0.41718	0.24776	0.2952	0.24186	0.31407	0.35152	0.3338	0.3519	0.37836	0.30119	0.31051	0.36557	0.33404	0.30772	0.27739	0.30377	0.23793	0.28974	0.30771	0.23279	0.29306	0.28704	0.30252	0.29471	0.22968	0.27306	0.31901	0.23995	0.2475	0.27337	0.27668	0.33149	0.28374	0.18444
237	0.34248	0.005		433	0.32022	0.00439			8.1003	0.28543	0.27711	0.37107	0.33229	0.39565	0.47371	0.4389	0.24397	0.29432	0.24243	0.31286	0.35267	0.32373	0.34033	0.37639	0.29202	0.31041	0.35401	0.33113	0.30779	0.27716	0.3128	0.23607	0.28857	0.31575	0.23785	0.29191	0.28656	0.30821	0.28787	0.22804	0.2735	0.31597	0.23617	0.23803	0.27172	0.27512	0.33571	0.2845	0.18087
237	0.3421	0.00505		433	0.31965	0.00438			9.1013	0.29133	0.28292	0.36628	0.32792	0.40088	0.44108	0.41216	0.24768	0.28827	0.24378	0.31622	0.34841	0.32033	0.3503	0.37711	0.29384	0.30443	0.35748	0.33853	0.30577	0.27901	0.3119	0.23571	0.29017	0.3023	0.23625	0.29055	0.29082	0.30796	0.28684	0.22939	0.27141	0.3176	0.23611	0.25667	0.28356	0.27581	0.33678	0.29744	0.18287
237	0.34218	0.00497		433	0.31997	0.00434			10.1013	0.29058	0.27898	0.37216	0.32353	0.40229	0.43961	0.4188	0.2511	0.28763	0.24318	0.31485	0.35667	0.32849	0.34029	0.37633	0.29885	0.30679	0.35286	0.3374	0.31195	0.27765	0.31373	0.23795	0.28501	0.30342	0.2346	0.29186	0.28342	0.31164	0.2799	0.24088	0.277	0.31711	0.23191	0.2437	0.27935	0.27267	0.3319	0.29423	0.18321
237	0.34154	0.00494		433	0.31993	0.00439			11.1034	0.28938	0.28396	0.36744	0.33062	0.39206	0.42807	0.4291	0.24747	0.29316	0.24851	0.30971	0.34892	0.33307	0.34155	0.37035	0.29031	0.31287	0.35195	0.33525	0.30955	0.27801	0.30973	0.23822	0.29012	0.3001	0.23717	0.29252	0.29252	0.30767	0.28837	0.23398	0.27463	0.32099	0.23807	0.24209	0.27222	0.27411	0.33449	0.28972	0.18716
237	0.34224	0.00499		433	0.32076	0.00441			12.0994	0.29045	0.28829	0.36827	0.33064	0.3966	0.45752	0.45122	0.24489	0.28908	0.23967	0.30907	0.34983	0.33616	0.34267	0.38194	0.29977	0.30874	0.35732	0.34425	0.31063	0.27877	0.31022	0.23884	0.29118	0.31173	0.23743	0.29566	0.29749	0.31136	0.28743	0.24669	0.27184	0.3165	0.22266	0.23748	0.27796	0.2801	0.33911	0.29525	0.19347
237	0.34165	0.00496		433	0.32027	0.00443			13.1084	0.29152	0.28716	0.36852	0.32794	0.39763	0.45623	0.42475	0.24737	0.29531	0.25264	0.31039	0.34467	0.32112	0.34234	0.37633	0.30172	0.30278	0.35451	0.33733	0.30378	0.28117	0.31028	0.24623	0.28874	0.30706	0.2404	0.29237	0.28906	0.30979	0.28459	0.24235	0.2713	0.31816	0.23312	0.23675	0.27469	0.27656	0.33842	0.28892	0.18528
237	0.34189	0.00497		433	0.3198	0.00435			14.1264	0.28988	0.27982	0.37115	0.32685	0.39979	0.4474	0.41628	0.24765	0.29833	0.24764	0.31355	0.34968	0.32263	0.33758	0.38522	0.29732	0.30169	0.35463	0.33512	0.31079	0.28058	0.31833	0.23914	0.29148	0.31543	0.24039	0.28984	0.29101	0.30906	0.2884	0.23673	0.27497	0.31983	0.23124	0.24182	0.27681	0.27403	0.33404	0.30093	0.19126
237	0.34125	0.00489		433	0.32017	0.00445			15.1055	0.28364	0.28355	0.3657	0.31598	0.39626	0.47722	0.44027	0.2492	0.28645	0.24894	0.31599	0.3412	0.32475	0.35075	0.3821	0.28778	0.31185	0.35127	0.34832	0.30867	0.27966	0.30849	0.24903	0.29006	0.29583	0.24162	0.29294	0.28375	0.30855	0.29689	0.2314	0.27327	0.3216	0.22903	0.24369	0.27968	0.27473	0.3324	0.30238	0.19123
237	0.34042	0.00491		433	0.31961	0.00439			16.1255	0.28075	0.27971	0.3693	0.32476	0.39946	0.44577	0.42991	0.24468	0.29245	0.24099	0.30939	0.3436	0.32328	0.33982	0.3758	0.29481	0.30641	0.35266	0.33852	0.30801	0.28195	0.31607	0.24927	0.29017	0.3024	0.23934	0.2949	0.2913	0.31065	0.30263	0.24537	0.27815	0.32375	0.24028	0.24095	0.27842	0.27694	0.33946	0.29647	0.18037
237	0.34081	0.00494		433	0.31936	0.00438			17.1005	0.28845	0.27337	0.36957	0.32987	0.39452	0.44545	0.42552	0.2492	0.29351	0.24747	0.30915	0.35131	0.32006	0.33707	0.38598	0.28378	0.30878	0.34805	0.34012	0.31096	0.28357	0.31188	0.24995	0.292	0.31297	0.24081	0.29067	0.30437	0.30897	0.29664	0.25633	0.27486	0.32545	0.23783	0.24679	0.2801	0.28125	0.3328	0.29749	0.18571
237	0.34051	0.00485		433	0.31784	0.00437			18.1036	0.28804	0.29203	0.37539	0.32014	0.40236	0.43949	0.4532	0.25108	0.29141	0.24387	0.31308	0.34845	0.31738	0.35342	0.38241	0.29017	0.31117	0.35915	0.34115	0.30596	0.2864	0.31668	0.24967	0.29244	0.29327	0.24105	0.29249	0.2902	0.31431	0.29579	0.24427	0.27382	0.32332	0.23474	0.23018	0.28125	0.27456	0.33186	0.29571	0.17744
237	0.33952	0.00485		433	0.31708	0.00441			19.1037	0.28176	0.28353	0.37053	0.32705	0.39872	0.43586	0.4442	0.24804	0.29208	0.245	0.31176	0.34499	0.32216	0.34235	0.37585	0.28842	0.30332	0.34745	0.33941	0.30382	0.28621	0.31884	0.25351	0.28925	0.31217	0.24447	0.29019	0.29806	0.31379	0.29919	0.24771	0.27476	0.32375	0.23322	0.2493	0.27875	0.28484	0.34026	0.29945	0.19193
237	0.34051	0.00486		433	0.31843	0.0044			20.0996	0.2901	0.2791	0.35765	0.3295	0.39872	0.4094	0.44591	0.2469	0.29015	0.24922	0.30803	0.34287	0.31389	0.34251	0.37783	0.28667	0.29863	0.35268	0.33744	0.30799	0.28896	0.31617	0.24634	0.28549	0.31464	0.24267	0.29099	0.28709	0.31369	0.28813	0.23755	0.27675	0.32508	0.23637	0.25073	0.28871	0.27429	0.3346	0.30029	0.19337
237	0.33903	0.00489		433	0.31901	0.00438			21.1067	0.28488	0.26667	0.3749	0.32325	0.39916	0.43937	0.41989	0.24555	0.29054	0.24708	0.30591	0.34173	0.32225	0.335	0.3797	0.28718	0.30314	0.35052	0.33971	0.30493	0.28446	0.31983	0.2447	0.29754	0.30306	0.24394	0.2923	0.29296	0.30879	0.30264	0.24268	0.27872	0.32634	0.23633	0.24404	0.27225	0.27522	0.33578	0.29253	0.1907
237	0.33923	0.00489		433	0.31763	0.00438			22.1137	0.29659	0.28956	0.3635	0.32563	0.39807	0.43352	0.42496	0.24257	0.28146	0.24629	0.30856	0.35578	0.31951	0.34036	0.3788	0.29079	0.30439	0.3539	0.3424	0.3063	0.28908	0.31422	0.25401	0.29713	0.31449	0.23876	0.29512	0.29141	0.31486	0.28941	0.2464	0.27989	0.3238	0.23093	0.2479	0.28977	0.27698	0.33491	0.29339	0.1859
237	0.33828	0.00484		433	0.31791	0.00441			23.1028	0.28706	0.27511	0.36612	0.32859	0.38921	0.45152	0.44403	0.24562	0.29122	0.24912	0.30455	0.3511	0.32209	0.34051	0.37585	0.29688	0.30212	0.34805	0.33603	0.30561	0.28738	0.31788	0.24807	0.29573	0.31389	0.2425	0.29377	0.30363	0.31082	0.30349	0.24217	0.27998	0.33051	0.24666	0.25371	0.27722	0.27299	0.3358	0.2971	0.18751
237	0.33824	0.00477		433	0.31869	0.00441			24.1008	0.28305	0.28107	0.37225	0.33507	0.39696	0.41229	0.44301	0.24261	0.28611	0.25168	0.3073	0.34086	0.32159	0.33651	0.38061	0.29234	0.29893	0.35449	0.34106	0.30701	0.28462	0.3156	0.24961	0.2959	0.30621	0.24305	0.29023	0.29897	0.31366	0.29911	0.23474	0.28224	0.33081	0.24058	0.25502	0.28839	0.27115	0.33835	0.29486	0.18877
237	0.33819	0.0048		433	0.31886	0.0044			25.1084	0.28842	0.27799	0.36358	0.32228	0.39585	0.44171	0.43033	0.24091	0.29255	0.24063	0.30755	0.33983	0.31224	0.33541	0.37412	0.29429	0.30128	0.34296	0.34051	0.30588	0.28873	0.31595	0.24764	0.29663	0.30555	0.24142	0.29433	0.30138	0.31545	0.30169	0.25118	0.28124	0.32851	0.24785	0.25384	0.29262	0.27468	0.33645	0.29217	0.18875
237	0.33767	0.00488		433	0.31758	0.00433			26.0998	0.27753	0.28174	0.37389	0.329	0.39101	0.44106	0.41757	0.23852	0.2848	0.24423	0.30886	0.3591	0.32073	0.34234	0.3701	0.29463	0.30069	0.35422	0.34113	0.31338	0.28732	0.31751	0.25565	0.29517	0.30506	0.2448	0.29172	0.2801	0.31367	0.30343	0.24326	0.28013	0.33341	0.22834	0.26345	0.28156	0.27955	0.33721	0.30246	0.18959
237	0.33838	0.00482		433	0.31459	0.00438			27.1008	0.28208	0.27	0.36682	0.3317	0.39211	0.45703	0.42192	0.24425	0.29509	0.25158	0.30877	0.35518	0.32665	0.33426	0.37142	0.28732	0.30105	0.35253	0.34295	0.30612	0.29017	0.31152	0.24621	0.29078	0.31173	0.24583	0.29391	0.29739	0.31483	0.29499	0.2449	0.28159	0.33226	0.24273	0.25664	0.27825	0.26891	0.33072	0.2985	0.18097
237	0.33668	0.00481		433	0.316	0.0044			28.1029	0.28574	0.26772	0.35807	0.32998	0.39782	0.42946	0.43951	0.23688	0.28653	0.24516	0.30767	0.34657	0.32194	0.35003	0.37957	0.30031	0.29949	0.35614	0.33595	0.30931	0.28238	0.31407	0.25503	0.29273	0.3067	0.24648	0.29375	0.29837	0.31646	0.30777	0.23719	0.28053	0.33076	0.23834	0.25061	0.28355	0.26988	0.33407	0.30181	0.19214
237	0.3379	0.0048		433	0.31718	0.00438			29.1011	0.28483	0.27472	0.36911	0.32641	0.39684	0.43839	0.43706	0.24225	0.28871	0.24965	0.30478	0.34177	0.32165	0.33569	0.37499	0.29103	0.30776	0.3458	0.34229	0.30719	0.28286	0.3172	0.24202	0.30015	0.29719	0.24361	0.29353	0.29583	0.31376	0.28273	0.23911	0.28287	0.33325	0.22765	0.25517	0.2822	0.2767	0.33646	0.29855	0.19567
237	0.33685	0.00477		433	0.31401	0.00432			30.1001	0.28146	0.2726	0.36622	0.32646	0.40204	0.43909	0.42928	0.24736	0.28456	0.2445	0.30424	0.33753	0.32169	0.34593	0.36551	0.28235	0.30417	0.35996	0.34222	0.30287	0.28647	0.31447	0.24878	0.29569	0.30286	0.24083	0.29426	0.29392	0.31312	0.29683	0.24049	0.2868	0.33519	0.24433	0.26098	0.28988	0.27488	0.33576	0.30022	0.19635
237	0.3373	0.0048		433	0.31434	0.00435			31.1011	0.27782	0.287	0.35998	0.3225	0.3965	0.42249	0.43641	0.24047	0.28482	0.2462	0.30492	0.34778	0.3167	0.34627	0.36966	0.28413	0.30651	0.34479	0.33811	0.3069	0.28504	0.31789	0.25102	0.30092	0.31013	0.2456	0.29222	0.29094	0.30852	0.29293	0.24334	0.2847	0.33977	0.24091	0.25861	0.28258	0.28036	0.33777	0.30643	0.19312
237	0.33702	0.00475		433	0.31512	0.00436			32.1032	0.28613	0.26998	0.36325	0.33088	0.39907	0.45489	0.42668	0.23865	0.28149	0.24932	0.30259	0.35119	0.31725	0.34197	0.36656	0.27876	0.29307	0.34401	0.33906	0.3075	0.28525	0.31852	0.25568	0.29932	0.31311	0.24435	0.29744	0.29881	0.31483	0.2989	0.23968	0.28559	0.33543	0.23254	0.25603	0.28186	0.27437	0.33624	0.29751	0.18824
237	0.33668	0.00475		433	0.31159	0.00436			33.1121	0.28063	0.27789	0.36285	0.32211	0.39663	0.41688	0.42892	0.23669	0.2849	0.2464	0.30026	0.34039	0.31527	0.33634	0.3731	0.28527	0.30234	0.34593	0.33899	0.30653	0.29	0.31966	0.2541	0.29154	0.31096	0.24743	0.29315	0.29403	0.30768	0.29729	0.24833	0.27959	0.33547	0.22421	0.24724	0.28712	0.27625	0.33506	0.30406	0.19021
237	0.33745	0.00473		433	0.31403	0.00439			34.1021	0.28361	0.28019	0.35168	0.33389	0.39664	0.42406	0.44404	0.23622	0.28016	0.24578	0.3005	0.33342	0.32013	0.34598	0.37143	0.27368	0.30234	0.34178	0.33695	0.3049	0.28385	0.32485	0.25211	0.29761	0.31425	0.24712	0.29467	0.29257	0.31173	0.30251	0.24629	0.2836	0.33497	0.2415	0.25977	0.28449	0.27446	0.33203	0.30451	0.19993
237	0.33605	0.00478		433	0.313	0.00431			35.1012	0.28101	0.27831	0.36047	0.31908	0.39379	0.4424	0.4274	0.24045	0.29156	0.25396	0.29931	0.35308	0.31652	0.34136	0.36421	0.28661	0.29815	0.3489	0.34107	0.30264	0.28885	0.33043	0.25874	0.29818	0.30806	0.24927	0.29342	0.29478	0.31517	0.28912	0.2406	0.28327	0.3395	0.22593	0.26254	0.28366	0.27587	0.33049	0.30276	0.18889
237	0.33602	0.0048		433	0.31345	0.00437			36.1033	0.28645	0.27464	0.3524	0.32606	0.39479	0.45275	0.42711	0.24188	0.28459	0.24283	0.30577	0.34004	0.31595	0.33727	0.3664	0.28697	0.30317	0.35126	0.34286	0.30337	0.29032	0.32333	0.25093	0.30051	0.30954	0.24686	0.29392	0.295	0.3121	0.30271	0.24846	0.2877	0.33524	0.24844	0.24637	0.28789	0.2799	0.32842	0.29916	0.18973
237	0.33482	0.00471		433	0.31493	0.00437			37.1003	0.29047	0.26965	0.36404	0.3266	0.3866	0.4458	0.44139	0.23865	0.28301	0.2419	0.30213	0.3466	0.31507	0.34497	0.36841	0.28467	0.30723	0.34601	0.33869	0.3076	0.2891	0.32181	0.25789	0.30155	0.31278	0.2454	0.29326	0.30032	0.30827	0.28657	0.24727	0.28476	0.33766	0.23793	0.2542	0.28952	0.27598	0.33276	0.31062	0.19674
237	0.33468	0.00473		433	0.31078	0.00433			38.0994	0.27444	0.26676	0.34853	0.32305	0.37782	0.43394	0.43917	0.23784	0.27961	0.24746	0.29664	0.35108	0.32122	0.34468	0.36418	0.29218	0.29525	0.34118	0.33796	0.30366	0.28935	0.32277	0.25521	0.29582	0.32294	0.24869	0.29049	0.29302	0.31401	0.29292	0.24097	0.2851	0.33815	0.23657	0.25668	0.28262	0.27971	0.32714	0.29678	0.1896
237	0.33559	0.00474		433	0.31397	0.00433			39.0995	0.28864	0.2817	0.3578	0.32472	0.3867	0.4151	0.41404	0.23813	0.28341	0.24796	0.30282	0.34005	0.31909	0.32958	0.36364	0.27812	0.29967	0.34089	0.34033	0.30671	0.29064	0.31587	0.2524	0.30238	0.29779	0.2453	0.29852	0.30605	0.31573	0.29582	0.25073	0.28497	0.33728	0.23655	0.25765	0.29022	0.27678	0.33611	0.29992	0.19121
237	0.33494	0.00466		433	0.31205	0.00434			40.1024	0.28854	0.26216	0.35866	0.32579	0.38853	0.4201	0.40769	0.23517	0.28439	0.25046	0.30153	0.34476	0.32075	0.34034	0.36823	0.27402	0.30743	0.34096	0.33779	0.30396	0.29012	0.31879	0.25324	0.29544	0.30772	0.24494	0.29278	0.2913	0.31555	0.31407	0.22784	0.28555	0.33234	0.22504	0.24563	0.27833	0.27765	0.329	0.29827	0.19203
237	0.33437	0.00467		433	0.31139	0.00434			41.1165	0.29098	0.26176	0.35541	0.32564	0.39056	0.42039	0.4113	0.23646	0.27901	0.2476	0.29575	0.34969	0.31101	0.33691	0.36286	0.2794	0.30223	0.33691	0.33422	0.30681	0.28904	0.32344	0.25501	0.29509	0.30517	0.25242	0.29693	0.29319	0.31949	0.29199	0.25308	0.28857	0.3347	0.24323	0.26226	0.29128	0.27719	0.33473	0.30186	0.19756
237	0.3347	0.00468		433	0.31275	0.00431			42.1025	0.28148	0.28355	0.35722	0.32859	0.3875	0.45765	0.43647	0.24216	0.28327	0.25355	0.29909	0.35069	0.31793	0.33198	0.36469	0.28619	0.29703	0.3362	0.34013	0.30408	0.29049	0.31131	0.25393	0.29402	0.31559	0.24958	0.2934	0.29987	0.32007	0.29975	0.24608	0.28343	0.33541	0.23951	0.25765	0.28921	0.27731	0.33083	0.30527	0.20466
237	0.33349	0.0047		433	0.31224	0.00437			43.1006	0.29327	0.27489	0.35293	0.32579	0.3848	0.41602	0.41844	0.23418	0.28256	0.2467	0.29965	0.34989	0.31458	0.33652	0.36484	0.2843	0.30255	0.33528	0.3369	0.30199	0.29343	0.32665	0.25784	0.30507	0.31074	0.24773	0.29353	0.28199	0.31707	0.31352	0.25914	0.28954	0.33969	0.24332	0.26102	0.28386	0.27688	0.33355	0.30236	0.19483
237	0.33446	0.00466		433	0.3119	0.00428			44.1006	0.29499	0.27959	0.35519	0.3135	0.38432	0.42246	0.42501	0.23913	0.28262	0.23418	0.2977	0.34209	0.31333	0.32958	0.36417	0.27997	0.29838	0.33974	0.34179	0.30205	0.28826	0.32237	0.25322	0.291	0.31107	0.24956	0.29211	0.30196	0.31665	0.29066	0.24148	0.29063	0.33259	0.22272	0.24591	0.2837	0.27458	0.33263	0.31539	0.19345
237	0.33449	0.00472		433	0.31088	0.00431			45.1075	0.29645	0.28262	0.35772	0.32678	0.37801	0.41558	0.41768	0.23724	0.28099	0.24562	0.29545	0.34721	0.31718	0.3385	0.36991	0.29219	0.29581	0.34276	0.34119	0.30212	0.29082	0.31777	0.26107	0.29686	0.30608	0.24751	0.29174	0.30692	0.31487	0.32512	0.25443	0.28745	0.33459	0.24231	0.25404	0.28361	0.27294	0.3384	0.30536	0.19265
237	0.33275	0.00464		433	0.30965	0.00435			46.1067	0.29571	0.26159	0.35257	0.33159	0.38593	0.47182	0.42994	0.23659	0.27603	0.25053	0.29476	0.34312	0.31695	0.34691	0.36097	0.28681	0.29208	0.3464	0.34071	0.30802	0.29395	0.32017	0.26337	0.29934	0.31695	0.25255	0.29739	0.29545	0.31408	0.30525	0.25756	0.29025	0.33596	0.24316	0.25798	0.29005	0.27578	0.33102	0.32032	0.20728
237	0.33239	0.00461		433	0.31132	0.00428			47.1027	0.28325	0.25462	0.34471	0.32004	0.37484	0.425	0.41675	0.23286	0.27568	0.2473	0.29532	0.34024	0.31677	0.3358	0.35959	0.28628	0.29942	0.33572	0.33861	0.30428	0.28986	0.32453	0.26075	0.29796	0.31358	0.25046	0.29716	0.29467	0.31935	0.31579	0.25039	0.28958	0.33793	0.24405	0.25405	0.28228	0.28006	0.33296	0.30207	0.20096
237	0.33314	0.0046		433	0.31108	0.0043			48.1026	0.29117	0.27664	0.35013	0.32794	0.38411	0.45028	0.40267	0.24033	0.28245	0.24956	0.29414	0.35302	0.31554	0.33902	0.36099	0.28495	0.2909	0.34172	0.33475	0.30459	0.29037	0.3224	0.25965	0.29815	0.30996	0.24879	0.29209	0.29142	0.31509	0.31394	0.24781	0.28399	0.33851	0.24638	0.25671	0.29012	0.27788	0.3367	0.30727	0.1994
237	0.33239	0.0046		433	0.30937	0.00429			49.1307	0.28323	0.26454	0.36565	0.32164	0.38621	0.43538	0.4169	0.23404	0.27672	0.24513	0.29726	0.34594	0.3191	0.33713	0.35733	0.29066	0.29766	0.34501	0.33492	0.30585	0.29372	0.31884	0.2619	0.30098	0.31116	0.25146	0.29771	0.30624	0.31926	0.29264	0.26629	0.2903	0.33743	0.25048	0.25215	0.29398	0.27765	0.33311	0.31763	0.20476
237	0.33241	0.00459		433	0.31038	0.00434			50.1037	0.28684	0.26583	0.34545	0.33447	0.37753	0.40587	0.40966	0.23481	0.27485	0.24485	0.29562	0.34214	0.31686	0.33585	0.36052	0.28509	0.30068	0.33557	0.33626	0.30585	0.29181	0.32803	0.26009	0.30013	0.31598	0.25057	0.2916	0.30229	0.31569	0.29227	0.24478	0.28909	0.34079	0.2343	0.26223	0.27919	0.2763	0.33027	0.31191	0.20207
237	0.33158	0.00464		433	0.30853	0.00431			51.0988	0.28831	0.25878	0.34555	0.32836	0.37493	0.40905	0.40221	0.23413	0.27549	0.24735	0.29613	0.33784	0.31365	0.33883	0.36151	0.29269	0.29757	0.34682	0.33825	0.30439	0.29426	0.32635	0.25823	0.3009	0.31591	0.25026	0.2947	0.30867	0.32029	0.30018	0.24635	0.29101	0.3436	0.23829	0.25786	0.29561	0.27985	0.33362	0.31299	0.20429
237	0.332	0.00467		433	0.3083	0.00429			52.1038	0.28607	0.26621	0.3451	0.32354	0.3773	0.4129	0.41901	0.23416	0.28107	0.23985	0.29153	0.34502	0.31601	0.34063	0.35716	0.27998	0.29278	0.33855	0.33766	0.30592	0.2924	0.32944	0.25926	0.30468	0.2995	0.25312	0.29647	0.2974	0.31818	0.314	0.2446	0.29462	0.34099	0.24341	0.25515	0.28793	0.27959	0.33606	0.30801	0.19134
237	0.33176	0.00456		433	0.30827	0.0043			53.1048	0.28947	0.2643	0.34372	0.31816	0.37568	0.41612	0.41472	0.23313	0.27868	0.24818	0.29023	0.3406	0.31891	0.33503	0.35725	0.28329	0.29042	0.33837	0.33164	0.30535	0.29815	0.32283	0.263	0.2962	0.31196	0.24987	0.29753	0.29038	0.31931	0.3218	0.24562	0.29196	0.33947	0.25352	0.25753	0.29038	0.27969	0.33673	0.30216	0.20569
237	0.33139	0.00456		433	0.30823	0.00431			54.1115	0.27906	0.26719	0.34675	0.32496	0.3796	0.43498	0.42384	0.23642	0.27616	0.24509	0.29301	0.33507	0.31987	0.33775	0.35407	0.28449	0.30361	0.34144	0.33551	0.30433	0.29491	0.33039	0.26082	0.3041	0.32103	0.24896	0.29589	0.30555	0.31917	0.2944	0.25155	0.29246	0.34095	0.22615	0.26465	0.2897	0.27692	0.33989	0.30899	0.20131
237	0.33113	0.00459		433	0.30996	0.00427			55.0999	0.28967	0.26415	0.34837	0.32167	0.38015	0.41307	0.41845	0.23607	0.28421	0.24134	0.29683	0.34302	0.31406	0.34327	0.36375	0.28172	0.29513	0.34242	0.33469	0.30631	0.29153	0.33066	0.26126	0.30479	0.30926	0.25286	0.29388	0.31448	0.31965	0.30447	0.24382	0.29229	0.33669	0.24652	0.26044	0.29125	0.27571	0.33412	0.30412	0.19668
237	0.33112	0.00454		433	0.30672	0.00429			56.1049	0.2869	0.26515	0.33791	0.3193	0.37606	0.44038	0.41589	0.23922	0.27801	0.24319	0.29043	0.34565	0.31773	0.33449	0.35667	0.27494	0.29488	0.34157	0.3355	0.30301	0.29351	0.32485	0.26124	0.30422	0.30424	0.25174	0.2964	0.30276	0.31789	0.31249	0.25135	0.28992	0.33973	0.24419	0.26262	0.29352	0.28002	0.33778	0.30985	0.20589
237	0.33055	0.00459		433	0.30748	0.00431			57.101	0.28778	0.2714	0.34494	0.32664	0.37022	0.41463	0.41335	0.23911	0.28206	0.24679	0.29201	0.33915	0.3127	0.33005	0.35452	0.27387	0.30042	0.33996	0.33646	0.30268	0.2978	0.3267	0.25854	0.30327	0.31373	0.25577	0.29837	0.29791	0.3154	0.31632	0.2445	0.28986	0.33737	0.23174	0.2575	0.29078	0.27656	0.32889	0.30354	0.19873
237	0.33035	0.00453		433	0.30636	0.00424			58.1001	0.28281	0.26367	0.33222	0.32233	0.37204	0.42163	0.41927	0.23201	0.27583	0.2432	0.28994	0.34132	0.31937	0.34099	0.35488	0.2748	0.2883	0.33628	0.33256	0.30188	0.29816	0.32477	0.26408	0.30284	0.30774	0.25914	0.29595	0.29937	0.32176	0.31967	0.2534	0.29375	0.34242	0.25101	0.2621	0.28195	0.27511	0.33736	0.31502	0.20126
237	0.3304	0.00453		433	0.30638	0.0043			59.1011	0.29314	0.26516	0.34151	0.31906	0.3717	0.39675	0.40751	0.23779	0.27483	0.2446	0.2935	0.34017	0.31413	0.33596	0.35363	0.28325	0.28976	0.34495	0.3279	0.30251	0.29861	0.33054	0.26184	0.30235	0.31871	0.25181	0.29849	0.29938	0.31819	0.30424	0.25423	0.2938	0.34434	0.24486	0.26087	0.27998	0.28146	0.33146	0.31205	0.20321
237	0.32937	0.00456		433	0.30681	0.00427			60.0991	0.29273	0.27205	0.34923	0.32459	0.3735	0.4005	0.43114	0.23893	0.27519	0.24625	0.29085	0.33816	0.31863	0.33201	0.35636	0.27469	0.30066	0.33975	0.33629	0.30244	0.29575	0.32423	0.26413	0.30603	0.30633	0.25674	0.29738	0.29987	0.31157	0.317	0.25242	0.29668	0.34474	0.24073	0.2566	0.29048	0.28364	0.33257	0.3212	0.19931
237	0.31974	0.00426		433	0.30091	0.0042			61.1012	0.2884	0.27093	0.34611	0.32005	0.36781	0.41987	0.37796	0.23339	0.26995	0.23346	0.28594	0.33888	0.32296	0.33467	0.35271	0.28152	0.29237	0.34062	0.33641	0.29848	0.29306	0.32741	0.2622	0.30744	0.30965	0.25179	0.29651	0.28994	0.31455	0.29471	0.25409	0.29487	0.34586	0.25023	0.26035	0.28623	0.27743	0.33135	0.30629	0.20578
237	0.31882	0.00419		433	0.29536	0.00405			62.0993	0.28058	0.25633	0.32035	0.30526	0.35536	0.3936	0.37393	0.22144	0.25499	0.2412	0.27338	0.32742	0.30663	0.3323	0.33337	0.26183	0.28475	0.33311	0.32516	0.29038	0.29	0.31336	0.25604	0.29454	0.30417	0.25087	0.28911	0.28283	0.30988	0.28616	0.26765	0.28586	0.3333	0.22987	0.26107	0.27295	0.2776	0.32677	0.3139	0.20297
237	0.33427	0.00426		433	0.30928	0.0038			63.1093	0.2793	0.24764	0.32464	0.31827	0.3526	0.38878	0.3736	0.20898	0.25262	0.22049	0.26876	0.33018	0.29661	0.32272	0.32641	0.26714	0.28836	0.33637	0.31754	0.28471	0.28538	0.32838	0.23945	0.29423	0.31702	0.24182	0.28215	0.27934	0.31196	0.29448	0.25471	0.27875	0.32014	0.23391	0.25411	0.26052	0.27159	0.31136	0.30128	0.20904
237	0.35685	0.00429		433	0.33818	0.00375			64.1013	0.29302	0.25505	0.31342	0.33622	0.36346	0.38431	0.38764	0.2191	0.26051	0.23226	0.28893	0.35602	0.31671	0.3702	0.34716	0.31525	0.30876	0.38895	0.31406	0.29256	0.28956	0.36559	0.27301	0.31111	0.35549	0.25091	0.28199	0.30532	0.33835	0.35243	0.28709	0.28323	0.32495	0.26115	0.2763	0.25265	0.28053	0.31804	0.3121	0.2195
237	0.37891	0.0042		433	0.3662	0.00352			65.0993	0.32397	0.30012	0.33225	0.35686	0.38399	0.45032	0.38999	0.23769	0.28872	0.25191	0.31754	0.38383	0.34981	0.4143	0.37741	0.34124	0.35113	0.43964	0.33408	0.31807	0.30352	0.40718	0.30001	0.33406	0.38467	0.2651	0.28805	0.33144	0.35279	0.40367	0.31422	0.29108	0.33342	0.29813	0.31607	0.26047	0.2783	0.32314	0.32752	0.25971
237	0.39517	0.00414		433	0.38817	0.00339			66.1024	0.35074	0.32039	0.35548	0.38913	0.4204	0.49185	0.4601	0.25144	0.30451	0.27304	0.3547	0.4132	0.39515	0.44984	0.39622	0.36296	0.37894	0.46739	0.36444	0.34067	0.33461	0.42781	0.32406	0.35247	0.39039	0.28117	0.29543	0.35179	0.37193	0.42516	0.33427	0.30993	0.34811	0.32894	0.35193	0.27535	0.28077	0.34292	0.37304	0.31018
237	0.4069	0.00408		433	0.40257	0.00326			67.1034	0.39573	0.35087	0.37882	0.401	0.44435	0.53077	0.45413	0.26527	0.32248	0.29083	0.37598	0.43214	0.41352	0.4659	0.41851	0.38861	0.40132	0.46824	0.3917	0.36563	0.35828	0.43813	0.34501	0.36133	0.43225	0.28537	0.30721	0.37956	0.38606	0.44928	0.33608	0.32121	0.36297	0.35344	0.35269	0.28421	0.29159	0.3657	0.39854	0.33246
237	0.4144	0.00397		433	0.40604	0.00319			68.1004	0.40225	0.38983	0.3946	0.4216	0.46323	0.54725	0.48563	0.26869	0.33756	0.30807	0.39838	0.45113	0.41857	0.47677	0.43287	0.40122	0.41235	0.48409	0.41308	0.38683	0.37099	0.4551	0.36564	0.37855	0.43428	0.2914	0.32254	0.39882	0.39271	0.4568	0.3651	0.33015	0.3767	0.36556	0.38775	0.29466	0.30352	0.37559	0.44148	0.36256
237	0.41978	0.00394		433	0.41233	0.00314			69.1075	0.42048	0.40082	0.40146	0.43182	0.4638	0.53391	0.50843	0.28575	0.34197	0.31204	0.40306	0.44771	0.42823	0.48323	0.44634	0.40768	0.42517	0.48403	0.42752	0.39701	0.37787	0.46272	0.3624	0.38067	0.42849	0.29447	0.32835	0.423	0.39517	0.47312	0.3632	0.33437	0.38783	0.36519	0.38802	0.30277	0.31257	0.38212	0.42452	0.37616
237	0.42451	0.00386		433	0.41616	0.00309			70.1075	0.43125	0.40439	0.41658	0.43581	0.47797	0.5507	0.49315	0.27635	0.35173	0.32538	0.41696	0.44788	0.42366	0.485	0.45063	0.41432	0.42677	0.49625	0.44201	0.40879	0.39582	0.46113	0.38585	0.38964	0.42282	0.29861	0.3365	0.41856	0.40918	0.46344	0.35206	0.34142	0.39287	0.37916	0.39718	0.3027	0.32519	0.39129	0.45148	0.39559
237	0.42822	0.00388		433	0.41857	0.00308			71.1034	0.44924	0.41582	0.42366	0.44118	0.48085	0.54514	0.5169	0.27713	0.36094	0.33416	0.4241	0.44925	0.43273	0.48158	0.46067	0.41451	0.43197	0.48886	0.446	0.40667	0.39995	0.47	0.38898	0.3962	0.42877	0.29886	0.34434	0.42039	0.40838	0.44906	0.36966	0.34003	0.39806	0.39201	0.40956	0.31144	0.33442	0.39713	0.46021	0.39673
237	0.43091	0.00386		433	0.41865	0.003			72.0996	0.45064	0.43366	0.42249	0.44175	0.48756	0.51207	0.49229	0.28138	0.36966	0.34572	0.43055	0.45729	0.43737	0.48897	0.46044	0.42161	0.43704	0.49149	0.45776	0.42283	0.40923	0.47421	0.3895	0.39823	0.43347	0.30238	0.35037	0.44943	0.41833	0.463	0.37874	0.34437	0.40689	0.38856	0.42443	0.31514	0.33791	0.41086	0.47106	0.40519
237	0.43437	0.00381		433	0.42267	0.00297			73.1095	0.4581	0.42677	0.44303	0.44889	0.47785	0.51027	0.52376	0.28394	0.36937	0.34307	0.43299	0.45715	0.44267	0.49195	0.47021	0.41497	0.42789	0.49627	0.45989	0.43412	0.40687	0.47692	0.3958	0.39889	0.43642	0.30407	0.3535	0.45604	0.4191	0.4767	0.37648	0.34808	0.40615	0.40557	0.41841	0.32545	0.34317	0.41179	0.47875	0.41924
237	0.43641	0.00373		433	0.42148	0.003			74.1086	0.4569	0.44044	0.44325	0.45065	0.49002	0.51573	0.48711	0.29081	0.38306	0.36038	0.42895	0.45755	0.44195	0.49066	0.47811	0.4252	0.42902	0.50021	0.46542	0.43788	0.41602	0.47915	0.39935	0.40782	0.4394	0.3033	0.35965	0.44437	0.42203	0.47766	0.39305	0.34985	0.41118	0.40293	0.43379	0.32627	0.34945	0.41822	0.47306	0.42572
237	0.4399	0.00375		433	0.42178	0.00298			75.1287	0.4613	0.44005	0.43578	0.45249	0.49351	0.52755	0.53018	0.29172	0.38369	0.3789	0.43918	0.44786	0.43776	0.49074	0.4798	0.4257	0.42341	0.49962	0.47653	0.44663	0.41941	0.47721	0.41128	0.40771	0.43962	0.30935	0.36582	0.45593	0.42309	0.45712	0.38765	0.35184	0.41189	0.41844	0.43976	0.32385	0.35293	0.41982	0.4907	0.41515
237	0.44053	0.00373		433	0.42308	0.00292			76.1127	0.46714	0.45999	0.44838	0.45767	0.4938	0.53355	0.5073	0.29746	0.38963	0.37177	0.44748	0.44491	0.4363	0.49024	0.48618	0.42366	0.43008	0.49925	0.47817	0.44924	0.41833	0.47525	0.40806	0.4127	0.44432	0.30994	0.36514	0.46394	0.42179	0.46709	0.37365	0.35605	0.42229	0.42662	0.43429	0.337	0.35587	0.42779	0.48631	0.4221
237	0.44474	0.00378		433	0.42619	0.00294			77.1199	0.47587	0.45036	0.45521	0.46648	0.49091	0.53493	0.52573	0.30194	0.40069	0.37874	0.44591	0.45195	0.45189	0.49295	0.4812	0.41736	0.42976	0.49007	0.47922	0.45759	0.41926	0.47824	0.41144	0.41542	0.44171	0.31665	0.37043	0.45955	0.4241	0.46097	0.38533	0.35813	0.42482	0.40656	0.44141	0.34053	0.35729	0.42565	0.48218	0.42018
237	0.44507	0.00374		433	0.42564	0.00291			78.1007	0.47701	0.46055	0.45501	0.458	0.49843	0.55674	0.50195	0.30072	0.40463	0.3909	0.44665	0.448	0.44271	0.49367	0.48933	0.43247	0.43422	0.49475	0.47942	0.4608	0.42056	0.48179	0.41691	0.41784	0.44964	0.31399	0.37033	0.45947	0.42687	0.4632	0.38895	0.35887	0.42552	0.43165	0.44449	0.34354	0.36735	0.43171	0.49491	0.4141
237	0.44754	0.00381		433	0.4256	0.00287			79.0989	0.48157	0.47296	0.44574	0.46164	0.49613	0.54122	0.50721	0.30993	0.4081	0.40028	0.45645	0.46548	0.44602	0.49708	0.49466	0.43777	0.42904	0.49837	0.48507	0.4672	0.42778	0.48493	0.4151	0.41095	0.4446	0.32044	0.37619	0.47626	0.42997	0.47196	0.39808	0.35759	0.42777	0.42351	0.44962	0.34715	0.36692	0.42965	0.4994	0.42918
237	0.44945	0.00378		433	0.42603	0.0029			80.1119	0.48718	0.48457	0.4527	0.45454	0.49661	0.53704	0.51211	0.31579	0.41784	0.40431	0.45739	0.45575	0.44919	0.49381	0.49301	0.41541	0.43885	0.50379	0.48755	0.4745	0.4303	0.49285	0.41737	0.41383	0.45215	0.32173	0.37885	0.46693	0.42884	0.46888	0.39934	0.36303	0.43386	0.42141	0.4538	0.3521	0.36613	0.44036	0.48311	0.42835
237	0.45127	0.00376		433	0.42745	0.00293			81.101	0.47915	0.46015	0.46269	0.46568	0.50848	0.53667	0.50584	0.31769	0.42401	0.4201	0.45577	0.4563	0.45336	0.49925	0.49608	0.43261	0.42825	0.50605	0.48477	0.47251	0.42847	0.48178	0.42022	0.40962	0.44188	0.32317	0.37576	0.47359	0.42962	0.47144	0.3926	0.36417	0.435	0.44475	0.45881	0.35438	0.36828	0.43621	0.50461	0.43145
237	0.45236	0.00378		433	0.42874	0.0029			82.1019	0.47363	0.45883	0.45401	0.4559	0.50965	0.52744	0.51518	0.31914	0.43166	0.41527	0.45628	0.46425	0.45703	0.49764	0.50336	0.42771	0.43217	0.50837	0.4863	0.47807	0.43475	0.48267	0.42257	0.41457	0.44072	0.32772	0.38088	0.48951	0.43382	0.48715	0.38657	0.36575	0.43462	0.42213	0.46813	0.36531	0.38066	0.44351	0.48383	0.4317
237	0.45334	0.00383		433	0.42983	0.00284			83.103	0.49873	0.45563	0.46298	0.46575	0.49926	0.53813	0.5118	0.33153	0.44061	0.42124	0.45404	0.45628	0.4483	0.4983	0.50261	0.43004	0.4329	0.50682	0.49306	0.48062	0.43592	0.48703	0.43137	0.4216	0.44937	0.32982	0.38473	0.46837	0.43822	0.47764	0.40229	0.36634	0.43854	0.43934	0.45165	0.35985	0.38374	0.44146	0.52007	0.43164
237	0.45583	0.00374		433	0.42893	0.00288			84.0991	0.50265	0.46785	0.45744	0.47894	0.49948	0.53752	0.50744	0.32784	0.44852	0.43495	0.45898	0.46077	0.45008	0.49881	0.51185	0.43232	0.42914	0.49431	0.48893	0.49055	0.43769	0.48363	0.43117	0.42581	0.46238	0.33279	0.38479	0.47252	0.43382	0.46124	0.39404	0.37167	0.44416	0.42718	0.46416	0.37569	0.38452	0.44922	0.49865	0.42765
237	0.45675	0.00386		433	0.42888	0.00287			85.1031	0.49978	0.46234	0.48156	0.47126	0.49744	0.54478	0.4946	0.33627	0.44899	0.43914	0.46659	0.45792	0.44524	0.4946	0.50811	0.43194	0.44663	0.49796	0.49036	0.489	0.44346	0.49116	0.42271	0.42171	0.42769	0.33678	0.38241	0.48866	0.43687	0.47776	0.3921	0.37356	0.43955	0.42978	0.47517	0.37445	0.39644	0.44519	0.51497	0.43448
237	0.45884	0.00383		433	0.4286	0.00288			86.1031	0.50255	0.4592	0.47156	0.47738	0.50436	0.52607	0.5327	0.33917	0.45831	0.44173	0.46426	0.45074	0.45115	0.49651	0.50037	0.42549	0.43496	0.50079	0.49184	0.49672	0.4392	0.49292	0.43515	0.42609	0.45218	0.33991	0.38664	0.48356	0.43372	0.48241	0.39228	0.37714	0.44563	0.43096	0.44831	0.37569	0.38775	0.44853	0.51084	0.43082
237	0.45968	0.00382		433	0.43164	0.00284			87.1001	0.51342	0.46488	0.47649	0.47735	0.50016	0.53751	0.51589	0.35325	0.46452	0.45013	0.4685	0.46388	0.45024	0.49326	0.51412	0.42802	0.43401	0.49962	0.49083	0.50008	0.44478	0.49906	0.43685	0.42065	0.46358	0.34422	0.38857	0.48744	0.4371	0.48357	0.38901	0.37915	0.44538	0.4407	0.4728	0.38129	0.39456	0.45203	0.50832	0.43919
237	0.46087	0.00385		433	0.43187	0.00283			88.1111	0.50052	0.48226	0.47745	0.4805	0.50024	0.57262	0.511	0.35578	0.46481	0.4536	0.46754	0.46478	0.45286	0.4942	0.51545	0.44238	0.43008	0.49806	0.49171	0.50271	0.44771	0.49306	0.42597	0.42762	0.44249	0.3469	0.38955	0.50101	0.44475	0.50252	0.40587	0.37849	0.44641	0.45837	0.4619	0.38049	0.39261	0.45189	0.52521	0.43121
237	0.46287	0.00388		433	0.43009	0.0028			89.1043	0.50498	0.47519	0.46845	0.47185	0.50802	0.54029	0.51545	0.35861	0.4738	0.47012	0.46896	0.45467	0.4649	0.50121	0.51145	0.43961	0.43919	0.50578	0.50138	0.50199	0.44772	0.49807	0.43377	0.42576	0.4508	0.34597	0.38828	0.49723	0.43419	0.47225	0.39445	0.38122	0.44627	0.44207	0.4803	0.38848	0.39023	0.45332	0.50051	0.447
237	0.46542	0.00386		433	0.431	0.00285			90.1051	0.50629	0.47021	0.47652	0.47536	0.5095	0.52694	0.5311	0.3715	0.47875	0.46636	0.47093	0.45995	0.45487	0.4947	0.5226	0.43857	0.44032	0.50367	0.49037	0.51069	0.45024	0.50625	0.43239	0.42214	0.47042	0.34611	0.38579	0.5011	0.43373	0.47514	0.39671	0.38598	0.45322	0.42987	0.46679	0.38701	0.40251	0.44784	0.51429	0.44023
237	0.46658	0.00387		433	0.43033	0.00282			91.1012	0.51144	0.47368	0.48251	0.48557	0.50392	0.52095	0.53005	0.36566	0.48147	0.45769	0.47651	0.47133	0.45465	0.50167	0.52163	0.45411	0.44607	0.50016	0.49378	0.51637	0.44955	0.49775	0.43488	0.42973	0.44797	0.35159	0.39718	0.50364	0.43894	0.48441	0.40356	0.38864	0.45296	0.44197	0.46838	0.38997	0.39665	0.449	0.51533	0.44929
237	0.46835	0.00389		433	0.43014	0.00283			92.1013	0.51359	0.48267	0.48259	0.48685	0.51025	0.54749	0.54012	0.37721	0.49137	0.48291	0.47257	0.4593	0.45883	0.49644	0.52972	0.45183	0.44618	0.5009	0.49646	0.51549	0.45527	0.50758	0.43241	0.42912	0.45039	0.3556	0.3929	0.50399	0.44374	0.47566	0.4107	0.38657	0.45405	0.44614	0.46612	0.39667	0.40882	0.45593	0.5355	0.44356
237	0.4694	0.00396		433	0.43076	0.0028			93.1013	0.5198	0.48539	0.47115	0.48099	0.50805	0.54408	0.54029	0.3771	0.47989	0.48147	0.48084	0.45497	0.46388	0.50368	0.52074	0.46101	0.43485	0.51035	0.50334	0.51502	0.45534	0.50199	0.43104	0.42555	0.46461	0.35465	0.39985	0.50339	0.44026	0.50495	0.40205	0.38778	0.45573	0.44297	0.47949	0.40232	0.4101	0.45182	0.52802	0.44169
237	0.47167	0.00391		433	0.43295	0.00282			94.1024	0.516	0.50625	0.48433	0.48889	0.51864	0.55023	0.5508	0.39023	0.503	0.46577	0.47827	0.46359	0.45524	0.49919	0.52808	0.44493	0.43671	0.51042	0.50638	0.52362	0.4626	0.50634	0.43028	0.42659	0.44665	0.35633	0.39643	0.50798	0.43964	0.4797	0.39768	0.39036	0.45431	0.44047	0.48872	0.40665	0.40932	0.45738	0.53358	0.45283
237	0.47088	0.00401		433	0.43116	0.00283			95.1003	0.50135	0.49059	0.47902	0.48197	0.50618	0.54448	0.5244	0.39918	0.49905	0.49186	0.47692	0.45896	0.46124	0.50151	0.52541	0.45102	0.43634	0.50181	0.50322	0.52381	0.46361	0.50407	0.4384	0.43533	0.45492	0.35865	0.3982	0.51587	0.44892	0.50516	0.39812	0.39608	0.46491	0.46309	0.49136	0.41132	0.40657	0.46129	0.54565	0.44048
237	0.47271	0.00403		433	0.43189	0.00279			96.0993	0.51045	0.48952	0.47593	0.48891	0.50887	0.56313	0.52556	0.39993	0.5002	0.49602	0.48104	0.46386	0.45938	0.50783	0.54215	0.44714	0.44148	0.50623	0.50052	0.52942	0.46722	0.50785	0.43995	0.42458	0.45413	0.36058	0.39732	0.51255	0.43883	0.4896	0.41282	0.38887	0.45474	0.43752	0.48852	0.41236	0.41739	0.46075	0.53505	0.44409
237	0.47386	0.00406		433	0.43463	0.00277			97.0994	0.51343	0.48129	0.48902	0.49059	0.50938	0.53836	0.54247	0.40525	0.5104	0.50161	0.47956	0.46998	0.46407	0.49074	0.52741	0.44884	0.44214	0.50271	0.50012	0.52431	0.4725	0.50537	0.44774	0.42419	0.45407	0.36068	0.39942	0.52071	0.44396	0.49165	0.41537	0.39586	0.46207	0.44842	0.49198	0.41858	0.41593	0.46207	0.53203	0.43608
237	0.47614	0.00414		433	0.43173	0.00279			98.1054	0.5193	0.49906	0.48113	0.48978	0.51151	0.54626	0.5355	0.40485	0.5105	0.50773	0.4706	0.46533	0.45371	0.49972	0.53485	0.44575	0.43553	0.50102	0.50016	0.53288	0.46537	0.50702	0.44432	0.43155	0.44629	0.36044	0.40015	0.52276	0.44718	0.508	0.41803	0.39863	0.46257	0.44119	0.49438	0.43033	0.41557	0.4589	0.54725	0.44452
237	0.47739	0.00411		433	0.43099	0.00277			99.1026	0.52163	0.49359	0.48568	0.49664	0.51598	0.54671	0.53041	0.41069	0.51779	0.51986	0.47806	0.47768	0.4644	0.51155	0.53484	0.44965	0.44684	0.51205	0.50437	0.54001	0.47607	0.50558	0.43905	0.43279	0.45032	0.36559	0.39877	0.51094	0.44689	0.48288	0.40975	0.3986	0.46646	0.4567	0.47474	0.4203	0.41677	0.46547	0.53839	0.43604
237	0.47853	0.00414		433	0.432	0.0028			100.108	0.53096	0.50714	0.50012	0.49841	0.51686	0.56128	0.54707	0.40895	0.52413	0.51505	0.47553	0.46628	0.46753	0.50858	0.54102	0.47676	0.44192	0.50654	0.50766	0.53518	0.47777	0.50143	0.43692	0.43356	0.456	0.36981	0.40292	0.53191	0.4475	0.49877	0.41973	0.39984	0.46199	0.44461	0.49347	0.43019	0.43084	0.46866	0.54734	0.4433
237	0.4797	0.00414		433	0.43371	0.00278			101.103	0.53734	0.50386	0.48201	0.49569	0.51374	0.54594	0.54169	0.42233	0.53168	0.51909	0.4833	0.46625	0.46013	0.50199	0.53841	0.47013	0.44762	0.51215	0.49612	0.54467	0.48243	0.50286	0.44609	0.43049	0.45196	0.36631	0.40247	0.52578	0.44959	0.50083	0.41505	0.3974	0.46607	0.4476	0.48826	0.43075	0.42956	0.46047	0.53884	0.45196
237	0.48101	0.00414		433	0.43507	0.00277			102.127	0.54358	0.48644	0.48495	0.5064	0.51828	0.54179	0.53194	0.41045	0.52301	0.523	0.48201	0.4669	0.46082	0.49287	0.5444	0.47389	0.44729	0.50501	0.50656	0.5442	0.48594	0.50939	0.43885	0.43788	0.45818	0.36751	0.40179	0.52754	0.44801	0.49147	0.41834	0.40469	0.4725	0.44854	0.48547	0.4324	0.42448	0.46401	0.55009	0.44266
237	0.48332	0.0043		433	0.4325	0.00282			103.104	0.53798	0.50053	0.49547	0.50888	0.51456	0.53979	0.54619	0.42253	0.52347	0.52191	0.4824	0.4666	0.46869	0.50589	0.53738	0.4694	0.43749	0.50078	0.50648	0.54318	0.49569	0.50729	0.43401	0.44162	0.4626	0.36819	0.40435	0.52092	0.44952	0.50303	0.41706	0.40603	0.47178	0.45174	0.49382	0.44382	0.42669	0.47317	0.55014	0.43967
237	0.48402	0.00427		433	0.43421	0.00277			104.103	0.5508	0.50242	0.49201	0.51543	0.51759	0.55295	0.55891	0.42732	0.54	0.5393	0.48367	0.46707	0.46501	0.50201	0.5491	0.46896	0.43846	0.51265	0.50793	0.55117	0.49983	0.51709	0.44358	0.43889	0.46431	0.37392	0.40666	0.53247	0.45709	0.50213	0.41809	0.40746	0.47153	0.45344	0.49658	0.43408	0.43678	0.47119	0.55386	0.45172
237	0.48611	0.00426		433	0.43253	0.00279			105.106	0.54438	0.52527	0.48536	0.50921	0.5233	0.56219	0.5502	0.43308	0.54172	0.53306	0.48222	0.46756	0.46215	0.50603	0.5474	0.48145	0.44421	0.50822	0.50326	0.56225	0.50133	0.50664	0.44711	0.43605	0.4556	0.37348	0.4103	0.53666	0.44747	0.49455	0.41405	0.40412	0.47351	0.45681	0.49218	0.45063	0.43102	0.46487	0.56212	0.45114
237	0.48657	0.00425		433	0.43323	0.00281			106.099	0.54555	0.50246	0.48526	0.51562	0.52442	0.54033	0.54595	0.44125	0.53732	0.52191	0.4842	0.4769	0.46607	0.49738	0.55277	0.47515	0.43953	0.51116	0.50836	0.56709	0.51448	0.51584	0.44229	0.43816	0.46006	0.3752	0.40796	0.52291	0.45449	0.4901	0.42149	0.40675	0.47508	0.45812	0.51021	0.44854	0.42804	0.46526	0.54712	0.45132
237	0.48817	0.00435		433	0.43263	0.00285			107.1	0.53984	0.50493	0.49538	0.5398	0.51511	0.55329	0.54841	0.43763	0.54311	0.54369	0.48852	0.46502	0.47293	0.51246	0.5464	0.46612	0.45085	0.50837	0.5085	0.55754	0.51527	0.51288	0.44506	0.43691	0.46246	0.37456	0.41041	0.53557	0.44809	0.4889	0.4308	0.40827	0.47465	0.45636	0.48772	0.45564	0.43188	0.46624	0.56461	0.45315
237	0.49003	0.00445		433	0.43358	0.00277			108.118	0.55607	0.48421	0.49053	0.52313	0.51301	0.55335	0.55881	0.43966	0.5469	0.541	0.48308	0.47721	0.4651	0.50983	0.54945	0.49445	0.4496	0.50985	0.50394	0.55992	0.52632	0.50871	0.44387	0.44326	0.45231	0.37728	0.41032	0.54571	0.45402	0.50172	0.41297	0.41313	0.47604	0.47065	0.49858	0.46442	0.42997	0.46361	0.56508	0.44641
237	0.49063	0.00443		433	0.43285	0.00278			109.102	0.5457	0.52151	0.49989	0.52678	0.52668	0.56183	0.5632	0.43907	0.54548	0.55079	0.48776	0.4763	0.47153	0.51555	0.54936	0.48432	0.4505	0.50948	0.51413	0.55804	0.53273	0.51681	0.45375	0.44239	0.4636	0.37249	0.41077	0.53555	0.45743	0.51475	0.41211	0.4118	0.47892	0.45837	0.51143	0.45811	0.43267	0.46761	0.57974	0.4564
237	0.4928	0.00445		433	0.43331	0.00279			110.103	0.55728	0.51217	0.4878	0.53935	0.53002	0.55391	0.56898	0.44696	0.55803	0.55728	0.49005	0.47789	0.4776	0.50902	0.5492	0.48564	0.44599	0.513	0.50961	0.56227	0.5377	0.51671	0.44625	0.43962	0.46474	0.37571	0.4139	0.54597	0.45492	0.49995	0.41596	0.40813	0.48317	0.46174	0.50596	0.47198	0.4466	0.46222	0.57587	0.45885
237	0.49468	0.00448		433	0.43581	0.00275			111.111	0.56623	0.5255	0.50886	0.53226	0.52305	0.54473	0.56936	0.45669	0.55405	0.56165	0.494	0.47294	0.46561	0.51245	0.55369	0.50356	0.45637	0.50899	0.50888	0.56277	0.54758	0.5171	0.44747	0.44099	0.4617	0.37799	0.4142	0.54746	0.45263	0.49377	0.42824	0.41399	0.48131	0.45721	0.50935	0.46417	0.43946	0.47938	0.58738	0.461
237	0.49584	0.00455		433	0.43401	0.00282			112.12	0.57681	0.50456	0.50839	0.54682	0.51935	0.54043	0.57381	0.45561	0.55442	0.54816	0.49873	0.47941	0.46959	0.50794	0.55275	0.48996	0.4548	0.51568	0.51307	0.57792	0.55326	0.52614	0.44906	0.4401	0.44479	0.38247	0.41501	0.54541	0.4472	0.48064	0.42342	0.41238	0.48312	0.44733	0.48236	0.47974	0.44764	0.47439	0.58408	0.45356
237	0.49692	0.00461		433	0.43593	0.00277			113.106	0.55176	0.53176	0.4944	0.56282	0.52118	0.55708	0.5643	0.44979	0.55797	0.56073	0.4907	0.46959	0.47688	0.50269	0.55637	0.51018	0.45011	0.51493	0.5147	0.57262	0.56358	0.53584	0.45349	0.44391	0.45802	0.38612	0.41621	0.56277	0.45445	0.50618	0.40901	0.41319	0.49049	0.46748	0.5096	0.47017	0.44392	0.47437	0.59293	0.4607
237	0.49731	0.00461		433	0.43391	0.00281			114.1	0.55603	0.51269	0.50821	0.57031	0.52472	0.54932	0.57375	0.45477	0.55886	0.56436	0.49204	0.47239	0.47699	0.51882	0.55983	0.51893	0.45209	0.50325	0.50993	0.58356	0.58395	0.52353	0.45827	0.44495	0.45488	0.3803	0.41174	0.55625	0.45372	0.49293	0.42167	0.41417	0.48793	0.46863	0.50105	0.47392	0.43956	0.47396	0.59776	0.45514
237	0.49892	0.00464		433	0.43622	0.00282			115.101	0.55757	0.52653	0.49536	0.55571	0.5298	0.56548	0.57428	0.45536	0.56551	0.56329	0.49671	0.47296	0.47113	0.51192	0.55758	0.51886	0.447	0.51219	0.5197	0.58205	0.57704	0.52662	0.44417	0.44585	0.46196	0.3837	0.41513	0.55806	0.46041	0.50034	0.43196	0.41892	0.48893	0.45889	0.49858	0.47816	0.44421	0.47127	0.60227	0.45514
237	0.50185	0.0047		433	0.43425	0.00277			116.117	0.56599	0.5312	0.49584	0.57911	0.52172	0.54257	0.57307	0.45472	0.55692	0.5696	0.49095	0.47921	0.47586	0.50045	0.56824	0.52651	0.45255	0.52067	0.51822	0.58752	0.59037	0.52436	0.45135	0.44869	0.45829	0.3868	0.41406	0.57953	0.46172	0.50985	0.427	0.41927	0.49811	0.48186	0.51659	0.49492	0.44602	0.47632	0.6048	0.45352
237	0.50367	0.00472		433	0.43538	0.00284			117.099	0.5801	0.53376	0.49535	0.57593	0.52432	0.57251	0.57331	0.45843	0.57138	0.56786	0.49023	0.48367	0.48043	0.51373	0.55954	0.53337	0.45447	0.51625	0.50768	0.58623	0.59929	0.53144	0.45359	0.44868	0.48116	0.37973	0.41722	0.58289	0.45926	0.50451	0.44056	0.41945	0.49546	0.45595	0.50006	0.48145	0.44285	0.47106	0.59724	0.45686
237	0.50403	0.00482		433	0.43374	0.00275			118.102	0.58446	0.53173	0.50126	0.58766	0.53288	0.57254	0.57089	0.47664	0.57536	0.5795	0.49282	0.47985	0.46869	0.51493	0.56675	0.5545	0.45511	0.51516	0.51521	0.59724	0.60528	0.53565	0.44176	0.45931	0.44093	0.38167	0.41527	0.57529	0.46164	0.50916	0.42998	0.42031	0.50083	0.46167	0.50785	0.47499	0.44911	0.47606	0.63636	0.45676
237	0.49048	0.00602		433	0.43458	0.00282			119.099	0.60184	0.55494	0.50869	0.59008	0.54093	0.53885	0.58715	0.47433	0.57245	0.57667	0.49991	0.48834	0.47646	0.51135	0.58034	0.54383	0.44991	0.50839	0.5172	0.59262	0.62417	0.52961	0.44992	0.44589	0.45412	0.38833	0.41824	0.57045	0.462	0.49845	0.43265	0.42317	0.49979	0.46595	0.53226	0.48064	0.45444	0.4701	0.63337	0.46348
237	0.51833	0.005		433	0.43984	0.00275			120.101	0.58221	0.4625	0.46889	0.4857	0.33797	0.1817	0.27665	0.13802	0.31152	0.49614	0.40458	0.1632	0.21538	0.24916	0.38465	0.36024	0.18429	0.30039	0.38206	0.49377	0.62813	0.53555	0.44557	0.45741	0.46234	0.38698	0.41887	0.57498	0.46606	0.49719	0.42702	0.42255	0.50384	0.48605	0.50819	0.48286	0.45028	0.47593	0.63267	0.46389
237	0.55339	0.00564		433	0.45103	0.00286			121.099	0.60903	0.5697	0.52414	0.60292	0.53827	0.58174	0.58364	0.48302	0.5843	0.60101	0.51049	0.48308	0.47313	0.51461	0.59757	0.57354	0.46464	0.52144	0.52029	0.61529	0.64629	0.54157	0.46373	0.46198	0.46255	0.3936	0.42498	0.59588	0.47207	0.52372	0.44812	0.42993	0.5141	0.49452	0.50792	0.50928	0.44975	0.48789	0.63355	0.47842
237	0.58686	0.00671		433	0.45629	0.00303			122.1	0.66932	0.60827	0.54999	0.68333	0.58833	0.59596	0.65077	0.53902	0.64165	0.67072	0.54271	0.5141	0.51533	0.54263	0.64968	0.67036	0.49402	0.55828	0.54441	0.66952	0.70785	0.58549	0.48014	0.49688	0.49659	0.40321	0.44453	0.65357	0.50927	0.58003	0.48612	0.44704	0.5407	0.53926	0.58331	0.5505	0.46923	0.51614	0.69843	0.5184
237	0.6198	0.00789		433	0.45838	0.00329			123.102	0.72333	0.63135	0.58164	0.7844	0.61376	0.6378	0.691	0.56555	0.6937	0.70264	0.55486	0.55068	0.54853	0.58144	0.71431	0.76381	0.51799	0.59406	0.56197	0.73772	0.77586	0.64463	0.49998	0.5331	0.52308	0.41336	0.44987	0.69924	0.54489	0.63623	0.51515	0.45476	0.56818	0.58233	0.65695	0.58303	0.47568	0.53002	0.75362	0.52824
237	0.6421	0.00913		433	0.45113	0.00354			124.102	0.81267	0.71606	0.59211	0.8518	0.65216	0.67076	0.78583	0.57841	0.73487	0.74623	0.5796	0.58403	0.58071	0.5992	0.76315	0.86653	0.55795	0.6188	0.56908	0.79941	0.86556	0.69616	0.53477	0.55497	0.54185	0.41363	0.45637	0.79207	0.56074	0.70691	0.5657	0.4565	0.59748	0.63482	0.70988	0.58689	0.47793	0.55429	0.84688	0.55574
237	0.65812	0.01052		433	0.44368	0.00379			125.099	0.8464	0.75578	0.60393	0.88824	0.67351	0.72927	0.80614	0.58994	0.75631	0.75298	0.57915	0.60785	0.60549	0.64818	0.80264	0.94805	0.56396	0.63283	0.57178	0.83721	0.93485	0.75852	0.51113	0.57351	0.5565	0.40637	0.46342	0.85337	0.58198	0.72281	0.57802	0.45716	0.61141	0.68006	0.76657	0.61041	0.496	0.54932	0.90313	0.57202
237	0.66262	0.01151		433	0.43465	0.004			126.102	0.93806	0.78707	0.61498	0.93998	0.67485	0.71184	0.86376	0.59018	0.76382	0.755	0.57686	0.61273	0.60739	0.64212	0.81741	1.00255	0.56831	0.65627	0.57048	0.87893	1.02427	0.78929	0.51411	0.58365	0.56038	0.40256	0.45779	0.93393	0.58584	0.73223	0.62801	0.44789	0.63565	0.72615	0.75287	0.60485	0.47085	0.56578	0.98216	0.58434
237	0.65976	0.0124		433	0.42742	0.00405			127.104	0.94107	0.81147	0.57716	0.95406	0.6646	0.69302	0.87838	0.55924	0.74257	0.71513	0.57788	0.63732	0.6047	0.64727	0.80362	1.07912	0.56212	0.63064	0.55334	0.90743	1.07068	0.80254	0.49915	0.56516	0.52797	0.38683	0.45459	0.98379	0.57982	0.76918	0.63747	0.43612	0.63594	0.75673	0.74093	0.5866	0.46687	0.55204	1.04881	0.57483
237	0.65251	0.01334		433	0.42046	0.0043			128.105	0.90087	0.82127	0.58382	0.92009	0.65504	0.69167	0.84937	0.53317	0.70653	0.68896	0.56612	0.60735	0.58277	0.62822	0.7772	1.10412	0.54956	0.62314	0.53898	0.91204	1.12038	0.80988	0.47535	0.55221	0.51539	0.37869	0.45275	0.96176	0.57546	0.74574	0.61407	0.43074	0.64314	0.7006	0.75978	0.57592	0.4702	0.54229	1.09181	0.55684
237	0.63758	0.01343		433	0.41585	0.00445			129.101	0.95281	0.81829	0.56269	0.8933	0.62708	0.69055	0.7799	0.51593	0.63962	0.67639	0.54222	0.6214	0.57869	0.60727	0.74803	1.14215	0.51967	0.57746	0.526	0.88917	1.15433	0.81722	0.4656	0.53562	0.48758	0.37578	0.45465	0.97621	0.55291	0.72426	0.61355	0.41718	0.65372	0.70061	0.68897	0.54549	0.46037	0.51739	1.11051	0.53394
237	0.62341	0.01325		433	0.41009	0.00477			130.102	0.92278	0.75282	0.53948	0.84393	0.59561	0.63542	0.72882	0.50912	0.60214	0.64237	0.52975	0.5646	0.57195	0.57617	0.73347	1.12054	0.50897	0.5575	0.51401	0.84386	1.14739	0.78173	0.45701	0.5247	0.43752	0.37303	0.4512	0.94948	0.53575	0.67162	0.56695	0.40914	0.63866	0.61639	0.64836	0.52405	0.44557	0.49804	1.07038	0.49894
237	0.60722	0.01313		433	0.40479	0.00484			131.124	0.88501	0.68774	0.52962	0.81541	0.5929	0.66729	0.7166	0.50633	0.56092	0.62633	0.5072	0.54796	0.57514	0.53936	0.71803	1.04777	0.5028	0.53668	0.50038	0.81422	1.15148	0.75131	0.44997	0.52536	0.4136	0.37625	0.44909	0.87478	0.52974	0.68104	0.53617	0.39852	0.6414	0.5954	0.59897	0.5148	0.43409	0.48488	1.09197	0.47361
237	0.59356	0.01259		433	0.39914	0.00501			132.103	0.85961	0.65383	0.52221	0.76118	0.573	0.58578	0.67221	0.51082	0.52638	0.59536	0.49031	0.54756	0.5758	0.51379	0.7085	1.04415	0.5091	0.49605	0.47482	0.78238	1.13847	0.71364	0.45192	0.51845	0.40018	0.37456	0.44504	0.82672	0.52482	0.62205	0.52476	0.39114	0.63305	0.55214	0.51894	0.47736	0.41987	0.46447	1.09601	0.43933
237	0.58381	0.01265		433	0.39085	0.00518			133.1	0.86311	0.61605	0.5248	0.75488	0.58382	0.61489	0.66283	0.50684	0.49072	0.57926	0.47586	0.53851	0.5672	0.46811	0.70985	0.99926	0.50554	0.4848	0.46478	0.76312	1.15137	0.69301	0.44275	0.51707	0.39714	0.3769	0.44195	0.79197	0.51683	0.5891	0.50658	0.37146	0.62465	0.48486	0.48748	0.4732	0.41029	0.45039	1.0199	0.43277
237	0.57399	0.01234		433	0.38366	0.00512			134.111	0.84003	0.61018	0.53282	0.72811	0.58034	0.61245	0.60236	0.49838	0.47285	0.58273	0.47399	0.53083	0.56566	0.45265	0.71131	0.94171	0.52006	0.48076	0.4456	0.75918	1.10861	0.65857	0.43881	0.52526	0.37554	0.38423	0.44091	0.73817	0.51595	0.61574	0.48436	0.36453	0.61804	0.45716	0.44551	0.45545	0.40451	0.42745	0.94298	0.41488
237	0.5651	0.01214		433	0.37275	0.00516			135.102	0.84724	0.58278	0.52812	0.67222	0.58137	0.59394	0.5923	0.48559	0.44882	0.5748	0.45702	0.51918	0.57013	0.42957	0.71759	0.88736	0.49322	0.46685	0.42706	0.76669	1.07473	0.65587	0.44101	0.52224	0.35745	0.37989	0.4356	0.72133	0.52131	0.62174	0.51217	0.35369	0.6164	0.43976	0.42278	0.43913	0.39286	0.42349	0.92362	0.42497
237	0.55286	0.01195		433	0.36059	0.00521			136.1	0.86291	0.57296	0.51633	0.69281	0.58613	0.6278	0.56123	0.45314	0.45022	0.58314	0.45856	0.51958	0.55512	0.41762	0.70485	0.82634	0.48158	0.46298	0.41711	0.78022	1.02896	0.65843	0.43809	0.51414	0.34164	0.37516	0.42632	0.67017	0.51979	0.64276	0.49035	0.33993	0.60984	0.41846	0.39738	0.41519	0.39989	0.40946	0.89587	0.43118
237	0.54664	0.01225		433	0.35158	0.00506			137.102	0.84502	0.54207	0.53673	0.6584	0.58634	0.58727	0.56095	0.43885	0.42291	0.56902	0.44949	0.51531	0.53246	0.39794	0.7268	0.83092	0.4865	0.45456	0.41023	0.79226	0.99627	0.65912	0.41415	0.52057	0.33096	0.37335	0.42649	0.62516	0.50665	0.63887	0.4814	0.33582	0.60277	0.36434	0.39008	0.40502	0.3843	0.39397	0.89843	0.41349
237	0.53713	0.01215		433	0.33866	0.00511			138.116	0.86172	0.52783	0.51364	0.65595	0.56592	0.54478	0.53235	0.41978	0.41708	0.55863	0.43514	0.50525	0.53132	0.39152	0.7256	0.80052	0.4722	0.45069	0.39166	0.81878	0.9921	0.66773	0.40758	0.51106	0.32611	0.36671	0.42392	0.62492	0.51871	0.63679	0.49322	0.32735	0.59244	0.33536	0.36116	0.405	0.37118	0.38737	0.93113	0.39987
237	0.5276	0.01253		433	0.32781	0.00498			139.105	0.8257	0.55137	0.50239	0.63917	0.55408	0.5197	0.52043	0.39226	0.39534	0.55857	0.42638	0.48989	0.50226	0.38026	0.72519	0.7841	0.45811	0.43991	0.38122	0.82229	0.96407	0.65833	0.39189	0.50681	0.3141	0.35248	0.4217	0.58855	0.51731	0.61235	0.45729	0.31286	0.59289	0.33521	0.35735	0.38854	0.37273	0.37291	0.93222	0.39196
237	0.51921	0.01272		433	0.32168	0.00481			140.13	0.85577	0.50311	0.49937	0.62544	0.52558	0.53302	0.50171	0.34969	0.39076	0.52206	0.41465	0.46408	0.48201	0.36902	0.71658	0.77201	0.44933	0.43132	0.37018	0.82877	0.9801	0.65732	0.38499	0.49143	0.30255	0.34144	0.41843	0.57164	0.52849	0.58832	0.44968	0.30152	0.60486	0.32325	0.34348	0.37591	0.35919	0.36341	1.01384	0.3814
237	0.50914	0.0128		433	0.3097	0.00479			141.112	0.81685	0.51093	0.48553	0.63567	0.51645	0.51572	0.48624	0.3322	0.37633	0.49701	0.40322	0.45202	0.48301	0.3566	0.70429	0.7788	0.42448	0.42208	0.36016	0.81547	0.97809	0.6667	0.3657	0.48903	0.32038	0.33519	0.41216	0.55736	0.51026	0.59883	0.44615	0.2964	0.61719	0.31392	0.35356	0.36411	0.35627	0.34978	1.01714	0.35984
237	0.49891	0.01288		433	0.30171	0.00475			142.1	0.77689	0.48711	0.46557	0.6097	0.49236	0.52373	0.46818	0.30951	0.37128	0.48947	0.39663	0.43303	0.46739	0.36254	0.7063	0.75574	0.42598	0.41685	0.35354	0.81241	0.99723	0.6534	0.35056	0.4772	0.3052	0.3263	0.41154	0.54421	0.50524	0.60549	0.42635	0.29663	0.62026	0.30865	0.3296	0.35636	0.35179	0.34577	1.11379	0.35831
237	0.48821	0.01311		433	0.29561	0.00459			143.1	0.79175	0.48958	0.44552	0.61334	0.47421	0.45091	0.45132	0.30272	0.35365	0.46471	0.3897	0.41297	0.43042	0.34526	0.68294	0.74958	0.40692	0.41072	0.34712	0.77573	1.01308	0.64813	0.34261	0.47076	0.30256	0.31669	0.41106	0.50457	0.49753	0.57405	0.41814	0.2883	0.61632	0.28167	0.32108	0.34359	0.34336	0.3366	1.20209	0.33222
237	0.47766	0.01285		433	0.29027	0.00453			144.102	0.75487	0.45886	0.43247	0.61159	0.46005	0.44126	0.45217	0.28463	0.36041	0.44113	0.38163	0.39426	0.44191	0.33733	0.6748	0.7067	0.39716	0.39847	0.34086	0.77722	1.01435	0.65768	0.32148	0.4568	0.29493	0.3043	0.40388	0.50463	0.49561	0.58303	0.39932	0.28696	0.62314	0.28008	0.31929	0.33439	0.33674	0.33193	1.16408	0.31495
237	0.46686	0.01293		433	0.28338	0.00446			145.103	0.70873	0.46251	0.42188	0.61037	0.44274	0.41407	0.41331	0.27183	0.35415	0.4334	0.37113	0.37687	0.42231	0.32921	0.66733	0.66019	0.36807	0.39591	0.33487	0.73755	1.00672	0.61661	0.30635	0.44052	0.27828	0.29535	0.40041	0.50289	0.49634	0.5305	0.39577	0.28125	0.62022	0.26697	0.30579	0.33128	0.33714	0.32477	1.15306	0.30829
237	0.45756	0.01299		433	0.27791	0.00443			146.1	0.6735	0.42043	0.409	0.59151	0.42308	0.39636	0.43283	0.26706	0.34924	0.39686	0.36972	0.37416	0.41679	0.3331	0.64004	0.64833	0.3524	0.38225	0.32985	0.70763	1.01544	0.60845	0.30332	0.43508	0.27986	0.28955	0.39807	0.48974	0.48097	0.49587	0.37006	0.27821	0.62025	0.25993	0.28981	0.32154	0.33055	0.32534	1.14787	0.29861
237	0.44666	0.01289		433	0.27255	0.00445			147.119	0.6687	0.40637	0.40532	0.58192	0.40154	0.38798	0.40885	0.26349	0.34234	0.38834	0.36656	0.35389	0.39185	0.32285	0.63578	0.62531	0.33774	0.3713	0.32118	0.68872	1.03128	0.57873	0.29145	0.41339	0.28376	0.28023	0.39747	0.48683	0.47246	0.49623	0.34817	0.28083	0.61179	0.24988	0.29475	0.31451	0.32373	0.32537	1.14369	0.27769
237	0.43893	0.01315		433	0.27043	0.00435			148.102	0.63743	0.39159	0.39266	0.57959	0.38547	0.4019	0.3905	0.25683	0.34052	0.36141	0.3576	0.34616	0.39148	0.32247	0.6198	0.58478	0.32879	0.38066	0.32148	0.65885	1.00649	0.56852	0.27535	0.41104	0.28871	0.27591	0.39976	0.47595	0.45834	0.49313	0.34617	0.27928	0.60865	0.24431	0.29024	0.31317	0.3201	0.31899	1.09616	0.26369
237	0.42956	0.01282		433	0.26682	0.00431			149.101	0.63111	0.37145	0.38084	0.56921	0.37263	0.36701	0.39389	0.25391	0.34952	0.34484	0.35456	0.33999	0.38119	0.31999	0.58707	0.5563	0.3175	0.36286	0.32286	0.64651	1.00366	0.54186	0.27018	0.39809	0.27153	0.26345	0.39438	0.45956	0.44956	0.47279	0.33439	0.27927	0.60998	0.2441	0.27096	0.29879	0.31241	0.3211	1.09003	0.25083
237	0.42003	0.01264		433	0.26406	0.00425			150.101	0.59868	0.37637	0.39008	0.55841	0.35712	0.33207	0.38859	0.24712	0.34138	0.33287	0.35369	0.33221	0.38137	0.32337	0.58285	0.54143	0.30909	0.36604	0.31324	0.61656	0.99356	0.5073	0.25345	0.39745	0.28408	0.25804	0.38885	0.44841	0.43191	0.47357	0.31556	0.28085	0.59934	0.24465	0.27371	0.30936	0.30661	0.31692	1.06836	0.23992
237	0.41213	0.01255		433	0.26184	0.00419			151.104	0.58483	0.35246	0.37041	0.55836	0.34599	0.34518	0.3649	0.24918	0.35053	0.33142	0.34881	0.32106	0.3649	0.31703	0.57379	0.5252	0.30378	0.36215	0.31721	0.58192	0.98962	0.47668	0.24861	0.38054	0.25933	0.25604	0.38501	0.46074	0.41925	0.43734	0.28615	0.27571	0.59055	0.24561	0.26305	0.29972	0.29769	0.31719	1.06515	0.22977
237	0.40665	0.01266		433	0.25953	0.0042			152.125	0.55404	0.34708	0.36275	0.54698	0.33876	0.34091	0.35631	0.24947	0.33851	0.3083	0.34598	0.3202	0.36272	0.31033	0.55031	0.52461	0.29984	0.34516	0.31141	0.56426	0.9916	0.45223	0.23721	0.37099	0.26786	0.25152	0.38762	0.43328	0.41831	0.42774	0.2707	0.28096	0.58597	0.22077	0.26288	0.28809	0.2832	0.31497	1.0575	0.22211
237	0.39727	0.01202		433	0.25853	0.00415			153.101	0.54523	0.33686	0.36089	0.5387	0.3339	0.33866	0.36388	0.24192	0.34231	0.31111	0.33977	0.31501	0.35038	0.31125	0.53425	0.51467	0.2924	0.34261	0.31282	0.53714	0.97429	0.43709	0.22888	0.3678	0.26543	0.24673	0.38369	0.41482	0.408	0.42331	0.28081	0.28089	0.57147	0.22214	0.24792	0.28938	0.29009	0.31802	1.00444	0.21361
237	0.39143	0.01206		433	0.25627	0.00415			154.105	0.53405	0.34084	0.36905	0.53516	0.32593	0.33063	0.36161	0.24734	0.35358	0.2944	0.34046	0.31358	0.34527	0.30958	0.52789	0.50454	0.29178	0.34317	0.31371	0.52407	0.95226	0.40883	0.22273	0.35506	0.26842	0.2452	0.38226	0.40951	0.39383	0.39947	0.25765	0.28307	0.57378	0.21666	0.2378	0.28674	0.28662	0.31401	0.99838	0.20911
237	0.38435	0.01173		433	0.2552	0.0041			155.1	0.51158	0.34088	0.36234	0.51301	0.32572	0.32871	0.3448	0.24507	0.34546	0.29676	0.33575	0.30033	0.33885	0.3104	0.50678	0.51135	0.29111	0.33218	0.30753	0.50469	0.95053	0.37844	0.2169	0.33465	0.25881	0.24233	0.37822	0.39651	0.37014	0.38562	0.23885	0.28174	0.56754	0.22842	0.23383	0.28231	0.28178	0.31559	0.94689	0.20706
237	0.38001	0.01168		433	0.25351	0.00409			156.103	0.47975	0.31991	0.3593	0.51158	0.3221	0.33541	0.35879	0.24074	0.34998	0.29641	0.33296	0.29894	0.33616	0.30276	0.49617	0.50437	0.28457	0.32208	0.31639	0.48593	0.94006	0.37267	0.21577	0.34229	0.26376	0.23947	0.37604	0.39966	0.35862	0.36987	0.23682	0.28235	0.55716	0.22293	0.22092	0.28493	0.27834	0.32227	0.94552	0.19394
237	0.37382	0.01127		433	0.25091	0.00407			157.101	0.471	0.31035	0.36644	0.4968	0.31279	0.31107	0.34068	0.23788	0.35556	0.2911	0.33261	0.28953	0.32464	0.2997	0.48414	0.50747	0.2839	0.31735	0.31678	0.47536	0.93183	0.35064	0.21293	0.32459	0.26207	0.23436	0.37783	0.36222	0.34753	0.38749	0.2296	0.28401	0.54515	0.20758	0.21539	0.29146	0.2744	0.3162	0.92174	0.19922
237	0.36687	0.01089		433	0.2511	0.00408			158.1	0.45244	0.32127	0.35597	0.50744	0.31801	0.32585	0.33926	0.24432	0.35149	0.28306	0.33718	0.30243	0.32589	0.29823	0.47123	0.47833	0.2909	0.30987	0.31643	0.45591	0.92063	0.34149	0.20981	0.31575	0.26282	0.23554	0.38093	0.38311	0.34017	0.35567	0.2202	0.28897	0.54921	0.2072	0.22074	0.28084	0.26956	0.32088	0.8793	0.19734
237	0.36244	0.01065		433	0.24899	0.00409			159.104	0.43271	0.32412	0.35591	0.48004	0.3153	0.31208	0.31583	0.2411	0.35306	0.27651	0.3331	0.29068	0.31646	0.3013	0.45288	0.45752	0.284	0.3036	0.3155	0.44136	0.92249	0.33382	0.20582	0.31348	0.25725	0.23349	0.37378	0.35581	0.33216	0.36004	0.20689	0.28912	0.53563	0.18969	0.2224	0.27471	0.26461	0.32117	0.84176	0.19614
237	0.35842	0.0107		433	0.24989	0.00397			160.115	0.4305	0.32484	0.36679	0.48228	0.3211	0.32545	0.32191	0.24288	0.35443	0.27953	0.32902	0.28543	0.31579	0.28956	0.44591	0.48494	0.28181	0.30268	0.31587	0.43481	0.89216	0.32273	0.20204	0.30597	0.26474	0.23128	0.37412	0.34886	0.32183	0.34756	0.20394	0.2852	0.51806	0.19149	0.20241	0.27055	0.26462	0.32539	0.81053	0.18331
237	0.35348	0.01033		433	0.25041	0.00393			161.108	0.42607	0.33282	0.35454	0.48667	0.31696	0.30979	0.31459	0.2367	0.35575	0.28021	0.32901	0.29621	0.30055	0.29059	0.43327	0.46636	0.28033	0.29816	0.31437	0.43108	0.90242	0.31546	0.20509	0.29579	0.2611	0.22994	0.36958	0.33819	0.30887	0.34799	0.20053	0.28881	0.51037	0.20063	0.20578	0.28002	0.25771	0.32643	0.80029	0.18727
237	0.35075	0.01024		433	0.2489	0.00395			162.116	0.40176	0.31148	0.35727	0.47374	0.30899	0.33694	0.33069	0.2323	0.34445	0.28333	0.32987	0.29679	0.30194	0.2892	0.41246	0.45306	0.27755	0.2919	0.31717	0.4238	0.88356	0.31021	0.19936	0.29023	0.27307	0.23019	0.37001	0.3398	0.30473	0.34111	0.19934	0.28647	0.51145	0.17885	0.19471	0.27607	0.25701	0.32264	0.78732	0.19265
237	0.34583	0.01001		433	0.24873	0.00399			163.14	0.40046	0.3158	0.35721	0.4828	0.30843	0.32126	0.31573	0.24463	0.34947	0.26874	0.3299	0.29199	0.30025	0.29146	0.40889	0.46592	0.28525	0.29532	0.32082	0.41792	0.88175	0.31028	0.1957	0.29304	0.24871	0.22759	0.36826	0.32402	0.29497	0.33827	0.1899	0.28569	0.50253	0.18781	0.19517	0.28258	0.2503	0.31326	0.72766	0.18645
237	0.3431	0.00983		433	0.24792	0.00397			164.099	0.36913	0.30718	0.35457	0.45395	0.31071	0.31697	0.33366	0.23471	0.35184	0.27625	0.33358	0.29552	0.29163	0.29401	0.40417	0.45073	0.28576	0.28367	0.32087	0.41553	0.86725	0.30649	0.19861	0.28611	0.25432	0.22375	0.36598	0.31323	0.2957	0.30225	0.1882	0.28756	0.49192	0.19359	0.18301	0.27063	0.25517	0.32491	0.72746	0.18571
237	0.34066	0.00957		433	0.24763	0.00389			165.102	0.37484	0.31477	0.35495	0.46341	0.31045	0.31883	0.3183	0.23363	0.35222	0.27542	0.32913	0.29316	0.28808	0.28415	0.38783	0.46019	0.28581	0.27561	0.32284	0.4099	0.86393	0.30298	0.20299	0.28161	0.2643	0.22653	0.36389	0.31481	0.29169	0.30764	0.18822	0.28566	0.48269	0.19267	0.17994	0.28305	0.25135	0.32028	0.70477	0.19163
237	0.33624	0.00938		433	0.24666	0.00395			166.1	0.36686	0.30723	0.35478	0.45089	0.31258	0.31457	0.31888	0.23688	0.34827	0.28018	0.32251	0.29801	0.29063	0.29341	0.37929	0.46205	0.2841	0.27326	0.31785	0.40656	0.85078	0.29973	0.19514	0.27892	0.25472	0.22195	0.36117	0.30708	0.28341	0.28856	0.18144	0.28222	0.47797	0.17366	0.1664	0.27863	0.24967	0.32263	0.67645	0.19133
237	0.33268	0.00916		433	0.24905	0.00388			167.102	0.35985	0.29833	0.34446	0.42515	0.3099	0.30542	0.32617	0.23423	0.34855	0.27316	0.3267	0.29234	0.29153	0.28039	0.37124	0.45138	0.28252	0.27798	0.32447	0.40875	0.84171	0.31338	0.19409	0.27691	0.24211	0.22146	0.36124	0.29706	0.28306	0.28853	0.18613	0.28602	0.46983	0.17417	0.17228	0.27441	0.25171	0.32147	0.64247	0.18335
237	0.32956	0.00908		433	0.24587	0.00392			168.115	0.3496	0.30097	0.35504	0.43151	0.31063	0.30207	0.32445	0.24568	0.34354	0.27274	0.3155	0.3038	0.28333	0.28087	0.3616	0.44412	0.27708	0.27322	0.32239	0.4053	0.84295	0.29627	0.19516	0.27334	0.26415	0.221	0.36537	0.29139	0.28278	0.28319	0.18557	0.28226	0.46007	0.18007	0.17075	0.27232	0.24555	0.32564	0.61398	0.18452
237	0.32643	0.00871		433	0.24506	0.00391			169.129	0.34924	0.30542	0.35211	0.42518	0.31142	0.29908	0.31531	0.23706	0.33941	0.27274	0.31854	0.28738	0.27986	0.28222	0.35957	0.42953	0.2731	0.26788	0.32456	0.39915	0.84776	0.29206	0.19622	0.27347	0.25251	0.22013	0.36265	0.28059	0.28028	0.27843	0.17696	0.28416	0.44862	0.1777	0.15578	0.26642	0.24402	0.32246	0.59354	0.18194
237	0.32532	0.00855		433	0.24798	0.0039			170.099	0.33846	0.31284	0.34787	0.40528	0.31147	0.3272	0.31326	0.23948	0.33899	0.27955	0.31533	0.28945	0.28463	0.27431	0.35488	0.44918	0.2815	0.27155	0.32339	0.40074	0.82744	0.29731	0.19258	0.27257	0.24463	0.22137	0.36095	0.28748	0.27705	0.2642	0.17958	0.28009	0.44987	0.17592	0.16248	0.27099	0.2429	0.31634	0.5683	0.18082
237	0.32207	0.0084		433	0.24553	0.00388			171.1	0.33363	0.30577	0.33989	0.42055	0.30706	0.3041	0.30961	0.23526	0.34337	0.27548	0.31537	0.28525	0.27433	0.27082	0.35168	0.42073	0.28	0.2718	0.32146	0.39183	0.82701	0.29094	0.18839	0.27012	0.24738	0.22123	0.36073	0.28573	0.27876	0.25822	0.17676	0.28322	0.44115	0.17275	0.15619	0.26204	0.2377	0.31051	0.55383	0.17579
237	0.31954	0.0083		433	0.24535	0.00395			172.103	0.32413	0.2942	0.35255	0.41026	0.30838	0.31592	0.31143	0.23532	0.34001	0.26952	0.31494	0.28728	0.27499	0.28088	0.33841	0.43245	0.28367	0.26866	0.32245	0.39557	0.81096	0.28938	0.18899	0.26724	0.24771	0.21815	0.35665	0.28299	0.27425	0.25857	0.16996	0.28179	0.4332	0.16082	0.15968	0.25705	0.24311	0.31549	0.51163	0.18174
237	0.31776	0.00804		433	0.24488	0.00393			173.102	0.31519	0.31279	0.35114	0.41465	0.30674	0.30895	0.31308	0.23359	0.33041	0.27128	0.30992	0.29684	0.27596	0.27315	0.34649	0.42347	0.28171	0.27675	0.32235	0.38484	0.79548	0.28947	0.19299	0.27118	0.23796	0.21929	0.35709	0.2726	0.27426	0.25293	0.16841	0.27489	0.42206	0.16915	0.15136	0.25809	0.24141	0.32306	0.49225	0.18071
237	0.31491	0.00775		433	0.24543	0.00384			174.1	0.31225	0.31613	0.34806	0.40702	0.30177	0.30974	0.30332	0.23124	0.33317	0.26895	0.31466	0.29312	0.26548	0.26806	0.33297	0.40332	0.28179	0.26779	0.32483	0.38866	0.79558	0.2847	0.19622	0.26388	0.24401	0.21851	0.3536	0.26999	0.27044	0.24926	0.16735	0.27754	0.41575	0.15503	0.15654	0.2642	0.24137	0.32142	0.48703	0.17499
237	0.31366	0.00794		433	0.24532	0.00387			175.102	0.30275	0.3138	0.33875	0.39431	0.30403	0.30369	0.31259	0.23078	0.33178	0.26714	0.31313	0.28808	0.2748	0.27481	0.33704	0.40844	0.27873	0.2747	0.32304	0.38949	0.78931	0.29091	0.18819	0.2685	0.25469	0.21822	0.3583	0.27463	0.27045	0.24628	0.16829	0.28085	0.41594	0.1604	0.15901	0.26372	0.23943	0.31763	0.46889	0.18166
237	0.31256	0.00776		433	0.24373	0.00386			176.099	0.30386	0.30222	0.34455	0.37751	0.29798	0.29656	0.29433	0.22652	0.33064	0.26721	0.30689	0.28488	0.26636	0.27531	0.33186	0.41811	0.28001	0.26926	0.32396	0.38024	0.77967	0.28325	0.19777	0.27026	0.25222	0.21929	0.35593	0.26653	0.26886	0.24561	0.17171	0.27711	0.4061	0.153	0.14629	0.25196	0.23249	0.32817	0.42739	0.18019
237	0.30969	0.00734		433	0.24374	0.00385			177.099	0.30637	0.30244	0.33856	0.38218	0.2997	0.2929	0.29768	0.22707	0.32121	0.26838	0.31248	0.28725	0.27643	0.27104	0.32378	0.4147	0.27664	0.26795	0.3224	0.38254	0.76706	0.28613	0.19328	0.26658	0.25895	0.21857	0.35436	0.26965	0.26601	0.24189	0.17104	0.27348	0.40047	0.16175	0.14262	0.26232	0.24414	0.31506	0.40131	0.17149
237	0.30712	0.0073		433	0.24464	0.00389			178.099	0.30888	0.30176	0.34014	0.37984	0.30211	0.30554	0.31002	0.23337	0.33407	0.26455	0.30481	0.29559	0.27123	0.26374	0.32966	0.4044	0.28002	0.2685	0.32248	0.38534	0.76162	0.28549	0.19114	0.26464	0.24988	0.22096	0.35028	0.26187	0.26799	0.24535	0.17165	0.27435	0.39162	0.15642	0.14835	0.26029	0.23411	0.31267	0.392	0.18242
237	0.30653	0.00721		433	0.24325	0.00386			179.101	0.2986	0.3052	0.34373	0.38124	0.30336	0.28593	0.30568	0.22654	0.31789	0.26976	0.30357	0.2844	0.27481	0.26917	0.32524	0.40728	0.27374	0.26901	0.32271	0.38045	0.75028	0.28325	0.18978	0.26628	0.24435	0.2198	0.35259	0.2663	0.26619	0.23532	0.17579	0.27399	0.38168	0.1545	0.15087	0.25197	0.23083	0.3093	0.36013	0.17087
237	0.30491	0.00693		433	0.24297	0.00381			180.1	0.28817	0.30205	0.32586	0.38347	0.30148	0.31319	0.30778	0.22469	0.31765	0.26041	0.30488	0.28961	0.27398	0.27093	0.32191	0.39627	0.28307	0.27383	0.32192	0.37686	0.74395	0.28435	0.19236	0.26125	0.23656	0.22122	0.34951	0.26825	0.2721	0.25318	0.1736	0.27357	0.38028	0.15098	0.14543	0.25067	0.24141	0.31807	0.36625	0.17548
237	0.3045	0.00713		433	0.24472	0.00388			181.125	0.30059	0.30376	0.33165	0.37365	0.3022	0.28824	0.30075	0.22791	0.3104	0.26066	0.29723	0.28892	0.27043	0.27027	0.3158	0.40519	0.28262	0.26982	0.32162	0.36898	0.73324	0.28055	0.19577	0.26854	0.25867	0.21896	0.34393	0.25192	0.26615	0.22038	0.17533	0.27139	0.3672	0.16233	0.14965	0.24698	0.24066	0.31348	0.34937	0.17136
237	0.30119	0.00677		433	0.24308	0.00384			182.123	0.29861	0.29722	0.34134	0.37557	0.29492	0.29395	0.31855	0.22322	0.31605	0.26795	0.29818	0.29057	0.27619	0.27374	0.32749	0.39355	0.27518	0.26405	0.32543	0.37351	0.72645	0.28938	0.18885	0.26236	0.26338	0.21723	0.35149	0.26283	0.26429	0.25207	0.17118	0.27135	0.36266	0.15073	0.14184	0.2543	0.23316	0.31736	0.34259	0.17355
237	0.30122	0.00687		433	0.24187	0.00384			183.107	0.29217	0.29564	0.33684	0.37365	0.29765	0.30166	0.29533	0.22231	0.31383	0.26204	0.29993	0.28373	0.27076	0.26882	0.32116	0.39055	0.27188	0.26822	0.31763	0.36919	0.69695	0.27787	0.19312	0.26395	0.24422	0.21669	0.34416	0.2535	0.26231	0.24198	0.1647	0.27013	0.35588	0.15297	0.14048	0.24633	0.24002	0.31169	0.3263	0.16809
237	0.29898	0.00665		433	0.24152	0.0039			184.101	0.27661	0.29569	0.33101	0.37576	0.29672	0.30413	0.31098	0.22351	0.30651	0.26572	0.29723	0.28653	0.2726	0.27338	0.3139	0.39431	0.27395	0.27107	0.31645	0.36625	0.70222	0.28342	0.18444	0.26715	0.24287	0.21714	0.34559	0.26221	0.26586	0.25004	0.17065	0.27236	0.35112	0.15129	0.15242	0.25168	0.23193	0.31441	0.32248	0.17248
237	0.29885	0.00658		433	0.23982	0.00391			185.14	0.29217	0.29534	0.33165	0.37944	0.2979	0.28947	0.29834	0.23095	0.30663	0.26208	0.29922	0.29259	0.26748	0.27292	0.31776	0.38944	0.27177	0.26777	0.31952	0.36757	0.68845	0.27775	0.19023	0.26784	0.25185	0.21634	0.34637	0.25351	0.26538	0.23754	0.16408	0.26666	0.3488	0.14844	0.13441	0.24303	0.22819	0.31501	0.31946	0.17325
237	0.29801	0.00646		433	0.24187	0.00383			186.139	0.28579	0.29454	0.32427	0.38436	0.29598	0.3101	0.3003	0.22628	0.30459	0.26676	0.2972	0.27613	0.2709	0.2706	0.31401	0.38685	0.2747	0.26165	0.32042	0.36762	0.67031	0.28447	0.18921	0.26276	0.24993	0.21667	0.34474	0.25857	0.26133	0.23105	0.17171	0.26621	0.34041	0.14992	0.14751	0.24212	0.22615	0.31345	0.30593	0.17434
237	0.29666	0.00643		433	0.24121	0.00383			187.101	0.28796	0.29372	0.32922	0.37533	0.29142	0.29802	0.30166	0.2215	0.30862	0.26539	0.29691	0.28407	0.27302	0.26231	0.31459	0.38421	0.27201	0.27353	0.3201	0.36177	0.65192	0.28329	0.18515	0.26396	0.25478	0.21666	0.34837	0.25433	0.26287	0.23966	0.16944	0.26813	0.33247	0.1534	0.14979	0.23632	0.23511	0.31202	0.30323	0.16606
237	0.29674	0.00643		433	0.24219	0.00382			188.101	0.29756	0.29341	0.33237	0.37179	0.29675	0.28278	0.31561	0.21832	0.29899	0.26127	0.29128	0.28771	0.26392	0.26572	0.32021	0.3906	0.2746	0.26031	0.32097	0.36181	0.6367	0.275	0.18236	0.26722	0.24883	0.21291	0.34363	0.24636	0.26243	0.23751	0.16794	0.26761	0.33104	0.13979	0.14244	0.24489	0.23472	0.31376	0.3023	0.16477
237	0.29445	0.00643		433	0.24157	0.00387			189.129	0.27892	0.29264	0.32771	0.37186	0.28799	0.30108	0.29993	0.22489	0.30596	0.26818	0.29322	0.27711	0.26953	0.26817	0.31389	0.36033	0.2784	0.26929	0.31397	0.36177	0.61871	0.27961	0.1935	0.25957	0.24905	0.21503	0.34625	0.25462	0.26105	0.23871	0.16906	0.26633	0.32378	0.15428	0.14631	0.24434	0.23388	0.31252	0.30335	0.16395
237	0.29438	0.00628		433	0.24084	0.0039			190.115	0.28319	0.29241	0.31953	0.3776	0.28875	0.28463	0.29594	0.21838	0.30264	0.25726	0.28873	0.28422	0.27199	0.26451	0.31264	0.3708	0.27617	0.26731	0.31829	0.35507	0.59722	0.28148	0.19001	0.26087	0.24918	0.21548	0.34311	0.25058	0.26101	0.24864	0.16311	0.26327	0.32268	0.15319	0.14307	0.23021	0.23617	0.30482	0.29887	0.16993
237	0.29172	0.00613		433	0.24123	0.00387			191.105	0.27688	0.28685	0.32056	0.36821	0.28988	0.29991	0.31042	0.21777	0.30675	0.26607	0.2882	0.29048	0.26973	0.26339	0.31568	0.35436	0.27625	0.26715	0.3207	0.35947	0.58848	0.28161	0.1922	0.26482	0.24389	0.21787	0.34396	0.25078	0.26007	0.22684	0.1677	0.2645	0.31704	0.1547	0.14651	0.23584	0.22981	0.3096	0.30276	0.17455
237	0.29292	0.00622		433	0.24174	0.00381			192.127	0.27641	0.28386	0.31916	0.36812	0.29293	0.29218	0.30648	0.22218	0.29965	0.26104	0.29096	0.28366	0.27045	0.26588	0.3105	0.37735	0.26633	0.26727	0.31871	0.36034	0.5633	0.27833	0.18837	0.25903	0.25534	0.21655	0.33808	0.25785	0.25622	0.22871	0.17166	0.26343	0.31645	0.14021	0.14101	0.23979	0.2317	0.30888	0.30194	0.17113
237	0.29056	0.00604		433	0.24036	0.00386			193.126	0.28424	0.28252	0.32582	0.36089	0.29178	0.29142	0.30223	0.21381	0.2945	0.26013	0.28985	0.28039	0.26771	0.26327	0.3109	0.39192	0.26773	0.26617	0.31851	0.3554	0.55581	0.28298	0.1846	0.26342	0.24237	0.21755	0.34194	0.24428	0.25589	0.24581	0.16145	0.26224	0.31267	0.14688	0.13207	0.23447	0.23169	0.30345	0.29893	0.17523
237	0.29035	0.00599		433	0.24026	0.00388			194.099	0.27932	0.28193	0.32305	0.366	0.28658	0.28326	0.31285	0.21812	0.29776	0.25717	0.28979	0.28425	0.27317	0.25924	0.306	0.35576	0.27338	0.25786	0.31709	0.35309	0.53913	0.27761	0.18729	0.26411	0.23237	0.2172	0.33907	0.24588	0.26047	0.23583	0.17223	0.26007	0.30843	0.14242	0.14639	0.23344	0.22754	0.3053	0.28914	0.16448
237	0.28909	0.00585		433	0.24067	0.00386			195.115	0.28079	0.28026	0.31347	0.36515	0.28877	0.29301	0.30193	0.21725	0.29385	0.25685	0.2881	0.2732	0.26737	0.26098	0.30551	0.36304	0.27744	0.2574	0.32304	0.35526	0.53462	0.27974	0.18494	0.26794	0.25938	0.21547	0.34101	0.2577	0.25937	0.23425	0.16614	0.25984	0.30997	0.15182	0.14893	0.22938	0.22845	0.31485	0.29426	0.16777
237	0.28843	0.00584		433	0.24069	0.00386			196.103	0.27133	0.29061	0.32465	0.37064	0.29503	0.2877	0.30324	0.21924	0.29149	0.25418	0.29045	0.27759	0.26387	0.26014	0.31021	0.37444	0.27463	0.25244	0.31327	0.35204	0.53155	0.27642	0.18809	0.25622	0.25362	0.21804	0.33981	0.25034	0.25609	0.23995	0.16742	0.25946	0.30654	0.15045	0.14247	0.23414	0.22716	0.30969	0.29229	0.16148
237	0.28884	0.00592		433	0.24192	0.00387			197.128	0.27151	0.28096	0.31808	0.37093	0.28798	0.29828	0.30264	0.21461	0.29235	0.25348	0.2848	0.28471	0.26982	0.26256	0.29882	0.36815	0.27628	0.25856	0.31856	0.35128	0.5159	0.27291	0.18431	0.26528	0.25382	0.21397	0.34106	0.25958	0.26062	0.24666	0.1668	0.25876	0.30339	0.14515	0.13312	0.22939	0.23025	0.30685	0.30142	0.16132
237	0.28681	0.00579		433	0.24165	0.00387			198.127	0.27078	0.28615	0.31689	0.37209	0.28649	0.28611	0.29675	0.21286	0.29078	0.25585	0.28284	0.27904	0.26964	0.26467	0.30464	0.35592	0.26928	0.2661	0.31285	0.35118	0.50909	0.27063	0.18867	0.26084	0.26001	0.21549	0.33781	0.25309	0.2552	0.23474	0.1632	0.25854	0.30074	0.13663	0.14177	0.23426	0.23459	0.30703	0.3082	0.16283
237	0.28752	0.00588		433	0.24225	0.0038			199.101	0.28764	0.28563	0.31134	0.37094	0.28836	0.30592	0.30119	0.21894	0.28799	0.25081	0.2882	0.28102	0.27036	0.26268	0.30212	0.36332	0.26478	0.26344	0.31491	0.34625	0.5031	0.27238	0.18794	0.26453	0.24514	0.21543	0.33949	0.25378	0.25024	0.22847	0.16488	0.25635	0.30402	0.15053	0.14277	0.2276	0.2316	0.30851	0.28343	0.15546
237	0.2872	0.00567		433	0.24226	0.00381			200.1	0.27842	0.27627	0.31255	0.36636	0.28843	0.2899	0.30918	0.21676	0.28313	0.24926	0.28325	0.2766	0.26793	0.26602	0.29697	0.35206	0.26671	0.25919	0.31298	0.34496	0.50641	0.27046	0.18666	0.26502	0.23665	0.2145	0.33742	0.25005	0.25306	0.22999	0.16881	0.25552	0.29783	0.15026	0.12631	0.2195	0.22875	0.30891	0.29945	0.1549
237	0.28607	0.00579		433	0.241	0.00384			201.101	0.2756	0.28369	0.31225	0.36828	0.2865	0.30062	0.29764	0.20994	0.29203	0.25055	0.28318	0.28304	0.27313	0.26216	0.30378	0.35187	0.26924	0.25931	0.31446	0.34306	0.49508	0.27289	0.18817	0.26343	0.23163	0.21523	0.33903	0.24953	0.25787	0.2435	0.16561	0.25538	0.29563	0.14648	0.13958	0.22588	0.23127	0.30635	0.29908	0.15905
237	0.2855	0.00581		433	0.24062	0.00385			202.102	0.26591	0.27905	0.30944	0.36836	0.28617	0.29338	0.31657	0.21344	0.28383	0.25045	0.28386	0.2783	0.2611	0.25856	0.3049	0.35735	0.27074	0.26237	0.31602	0.34822	0.49229	0.26708	0.18907	0.26302	0.24715	0.21372	0.334	0.25483	0.25676	0.22819	0.17141	0.25348	0.29373	0.14831	0.1464	0.22855	0.22838	0.30609	0.294	0.15978
237	0.28459	0.00562		433	0.24019	0.00389			203.119	0.28047	0.27583	0.30776	0.3611	0.28305	0.27384	0.30582	0.20923	0.29216	0.25034	0.28568	0.27483	0.26989	0.26032	0.29648	0.34144	0.27592	0.26825	0.31225	0.34491	0.49214	0.27411	0.18316	0.26249	0.24012	0.21375	0.3384	0.24629	0.25731	0.22957	0.15956	0.25503	0.29451	0.14604	0.12645	0.22611	0.2343	0.3096	0.30427	0.15588
237	0.28489	0.00565		433	0.2421	0.00384			204.104	0.26274	0.27999	0.30182	0.35517	0.28667	0.28418	0.30321	0.21004	0.2797	0.24533	0.27565	0.28143	0.26962	0.26174	0.29881	0.34829	0.27105	0.26073	0.30747	0.33743	0.48497	0.27128	0.18938	0.25916	0.24846	0.21861	0.33527	0.24955	0.25346	0.22834	0.16265	0.25503	0.29285	0.15949	0.13989	0.22747	0.23455	0.30769	0.29376	0.17104
237	0.28272	0.00542		433	0.24135	0.00386			205.148	0.27703	0.27983	0.3017	0.37522	0.29218	0.29687	0.29234	0.20839	0.28015	0.24988	0.27853	0.27228	0.27252	0.26146	0.30246	0.34474	0.27211	0.26015	0.30828	0.34049	0.48419	0.26751	0.1861	0.25816	0.24132	0.21444	0.33662	0.24374	0.25551	0.23684	0.1685	0.25429	0.29578	0.14442	0.14514	0.22503	0.23016	0.30544	0.29111	0.16159
237	0.28385	0.00559		433	0.24023	0.00389			206.105	0.26517	0.28152	0.30745	0.37308	0.28331	0.29385	0.29623	0.2091	0.27731	0.24848	0.27564	0.27826	0.27743	0.26026	0.29631	0.3546	0.26885	0.25851	0.30959	0.34005	0.47509	0.26984	0.18745	0.26401	0.24122	0.21309	0.33879	0.2534	0.25576	0.23485	0.17369	0.25203	0.2924	0.14898	0.14504	0.22964	0.22706	0.29939	0.29862	0.16257
237	0.28243	0.00548		433	0.24087	0.00388			207.101	0.26869	0.29052	0.30148	0.3652	0.28521	0.28162	0.29073	0.20823	0.27984	0.254	0.27596	0.28145	0.27547	0.25986	0.29611	0.33989	0.26803	0.25484	0.31176	0.33967	0.47916	0.27288	0.1867	0.26286	0.24446	0.21505	0.33314	0.25025	0.25861	0.24216	0.16809	0.25127	0.29324	0.15356	0.14814	0.22105	0.22399	0.30232	0.29844	0.15981
237	0.28207	0.00544		433	0.24032	0.00383			208.099	0.26949	0.27501	0.30359	0.36429	0.28752	0.28296	0.29968	0.2087	0.27702	0.24579	0.2771	0.28154	0.26843	0.26623	0.29355	0.34845	0.26347	0.2685	0.30896	0.33852	0.47537	0.26612	0.18261	0.26475	0.24179	0.21233	0.33235	0.23996	0.25648	0.22746	0.16669	0.25326	0.28836	0.1376	0.14009	0.22923	0.2313	0.3023	0.29738	0.15252
237	0.28229	0.00543		433	0.23862	0.00388			209.1	0.26792	0.27046	0.30129	0.37449	0.27961	0.28316	0.29385	0.2056	0.27125	0.24277	0.27262	0.27905	0.27371	0.25823	0.2932	0.33684	0.26737	0.26358	0.30379	0.33914	0.47848	0.264	0.18865	0.26256	0.24451	0.21387	0.33603	0.24711	0.25477	0.24755	0.15615	0.24846	0.29022	0.14336	0.13156	0.23176	0.23376	0.29899	0.287	0.16189
237	0.28292	0.00542		433	0.24136	0.00384			210.101	0.26322	0.27303	0.31297	0.3875	0.28172	0.27394	0.29982	0.20532	0.27365	0.23945	0.27306	0.27589	0.27551	0.2598	0.29451	0.34671	0.26474	0.26471	0.30838	0.34011	0.47287	0.2646	0.18221	0.26021	0.25173	0.21366	0.33453	0.24382	0.25615	0.23108	0.15778	0.252	0.28837	0.14837	0.13772	0.23278	0.23169	0.30687	0.28331	0.16041
237	0.28106	0.00539		433	0.24061	0.00382			211.102	0.26889	0.27031	0.29957	0.36607	0.2781	0.27384	0.29078	0.21054	0.27234	0.25005	0.27557	0.28048	0.26823	0.26139	0.2954	0.34601	0.26734	0.26556	0.30632	0.33728	0.47426	0.26619	0.19222	0.25835	0.23749	0.21362	0.33443	0.25882	0.25312	0.23488	0.15522	0.25262	0.28482	0.15245	0.13569	0.22528	0.23034	0.30906	0.29776	0.16034
237	0.28052	0.00529		433	0.24002	0.00386			212.101	0.27348	0.27979	0.30092	0.36646	0.28352	0.27831	0.28199	0.21069	0.27587	0.24385	0.27458	0.27682	0.27184	0.25438	0.30323	0.33099	0.27181	0.26294	0.306	0.33539	0.46648	0.2698	0.18544	0.26363	0.24241	0.2111	0.33489	0.24561	0.25271	0.23692	0.16586	0.25347	0.28825	0.14528	0.13932	0.22157	0.23228	0.30184	0.29368	0.15502
237	0.28043	0.00534		433	0.24007	0.00382			213.1	0.26865	0.26642	0.3049	0.3656	0.28504	0.27955	0.30452	0.20876	0.27364	0.24994	0.27245	0.28205	0.27021	0.25734	0.29893	0.33847	0.26683	0.26534	0.30736	0.3288	0.47069	0.26405	0.18714	0.26247	0.24756	0.21499	0.33265	0.24458	0.25397	0.2369	0.15965	0.24778	0.28723	0.14086	0.13458	0.22109	0.2308	0.30284	0.29377	0.16076
237	0.28087	0.00544		433	0.24085	0.00384			214.119	0.27885	0.26961	0.31376	0.36569	0.28054	0.29309	0.28409	0.20838	0.27114	0.24452	0.27631	0.28032	0.27632	0.25841	0.28949	0.32998	0.26819	0.2624	0.30722	0.33534	0.46722	0.27182	0.19064	0.26159	0.24719	0.2141	0.33623	0.25221	0.24849	0.22277	0.16711	0.24638	0.28646	0.15069	0.13702	0.22599	0.23022	0.30265	0.28774	0.1627
237	0.28026	0.00543		433	0.2409	0.0039			215.101	0.27253	0.26486	0.29739	0.36375	0.27641	0.2792	0.29214	0.20953	0.2743	0.24187	0.27155	0.27902	0.27117	0.26293	0.29525	0.34035	0.26173	0.26295	0.30809	0.33041	0.46651	0.26984	0.1836	0.26164	0.22922	0.21299	0.33152	0.25285	0.25494	0.22134	0.16935	0.24927	0.28677	0.14069	0.14194	0.22524	0.22691	0.30388	0.28633	0.16248
237	0.27935	0.00523		433	0.24046	0.00386			216.1	0.27067	0.26665	0.30192	0.36567	0.28728	0.28085	0.29299	0.20817	0.26977	0.23585	0.27555	0.27999	0.27013	0.26313	0.2978	0.3467	0.27165	0.25756	0.30384	0.3321	0.45695	0.26633	0.18561	0.26689	0.2576	0.21136	0.33554	0.24728	0.25324	0.23183	0.17189	0.24912	0.28286	0.14993	0.13878	0.22238	0.22862	0.30523	0.28625	0.15934
237	0.2791	0.00538		433	0.24119	0.00384			217.103	0.26141	0.28304	0.29853	0.35359	0.27824	0.29156	0.29269	0.20488	0.27147	0.24078	0.27287	0.27505	0.2673	0.25967	0.29789	0.33286	0.26502	0.25779	0.29856	0.32709	0.462	0.26457	0.19027	0.26867	0.24926	0.21284	0.33499	0.24694	0.24975	0.22817	0.16505	0.24807	0.28304	0.14042	0.14093	0.22219	0.23323	0.3036	0.29158	0.16791
237	0.27854	0.00526		433	0.24026	0.00391			218.102	0.2668	0.2683	0.29998	0.35817	0.27621	0.29212	0.28573	0.20343	0.265	0.23778	0.2707	0.2779	0.2785	0.25856	0.29309	0.32782	0.26943	0.25994	0.30149	0.32488	0.46059	0.26454	0.18907	0.25805	0.26022	0.2131	0.33196	0.24171	0.25386	0.2334	0.16964	0.24789	0.28444	0.1511	0.13644	0.22077	0.23022	0.30753	0.28288	0.15329
237	0.27954	0.00528		433	0.24199	0.00388			219.1	0.26392	0.2675	0.29859	0.36649	0.28086	0.25964	0.28209	0.20544	0.26864	0.23246	0.26807	0.27863	0.27194	0.25084	0.29547	0.33416	0.2644	0.26451	0.29958	0.32949	0.4617	0.2649	0.18709	0.25785	0.24839	0.21087	0.33119	0.25	0.25098	0.23784	0.16383	0.25077	0.27858	0.14858	0.14669	0.2201	0.22539	0.30721	0.29176	0.15345
237	0.27825	0.00526		433	0.241	0.00387			220.103	0.26385	0.26563	0.30027	0.36144	0.2811	0.29378	0.29424	0.20398	0.26951	0.23738	0.27016	0.28272	0.27385	0.25868	0.29331	0.32278	0.26753	0.25264	0.30304	0.33146	0.45593	0.26587	0.18447	0.25931	0.25229	0.21442	0.33102	0.24924	0.24899	0.21572	0.16628	0.2507	0.28322	0.14743	0.14642	0.21877	0.23179	0.29566	0.2881	0.1604
237	0.2784	0.00519		433	0.23973	0.00391			221.103	0.26735	0.26312	0.30001	0.3631	0.27716	0.27718	0.29225	0.21002	0.26455	0.23691	0.26937	0.27315	0.27431	0.25406	0.29238	0.34095	0.26035	0.25856	0.2977	0.33041	0.45651	0.26628	0.185	0.26534	0.2495	0.21391	0.33119	0.24958	0.25355	0.2249	0.17075	0.24893	0.28286	0.13856	0.13209	0.21881	0.22877	0.30201	0.28606	0.15654
237	0.27754	0.00523		433	0.24143	0.00378			222.131	0.26648	0.27144	0.3037	0.3576	0.27843	0.29088	0.28795	0.20494	0.26841	0.23629	0.26983	0.27495	0.27823	0.25672	0.29242	0.32147	0.26767	0.26542	0.30139	0.33182	0.46034	0.26582	0.18667	0.25923	0.24934	0.21225	0.3317	0.24589	0.25229	0.22935	0.16763	0.24745	0.28169	0.15204	0.14485	0.22481	0.23386	0.30116	0.28523	0.15676
237	0.27877	0.00533		433	0.24307	0.00387			223.1	0.26614	0.2656	0.29866	0.35691	0.27993	0.28583	0.28729	0.20409	0.26888	0.23779	0.27327	0.28275	0.2711	0.25353	0.29255	0.31744	0.26497	0.26164	0.30087	0.32435	0.45753	0.2706	0.18656	0.26578	0.24852	0.21317	0.33054	0.25972	0.2519	0.23309	0.17154	0.24801	0.27904	0.14689	0.14943	0.21621	0.22836	0.3021	0.28725	0.16239
237	0.2778	0.00522		433	0.24201	0.00378			224.1	0.26259	0.27135	0.29192	0.36398	0.27754	0.28534	0.28625	0.20473	0.26295	0.2412	0.26579	0.27131	0.27272	0.25425	0.28894	0.3306	0.26655	0.25837	0.29833	0.32111	0.45732	0.26166	0.18885	0.26147	0.25285	0.20833	0.32878	0.24241	0.2499	0.23232	0.17039	0.24669	0.2809	0.14609	0.14174	0.22097	0.23155	0.29488	0.28267	0.14783
237	0.27671	0.00524		433	0.24246	0.00384			225.102	0.26848	0.26272	0.29222	0.35292	0.27484	0.28817	0.30108	0.20684	0.26686	0.23634	0.27015	0.28105	0.26873	0.25692	0.29182	0.32559	0.27302	0.2637	0.29723	0.33002	0.45104	0.2646	0.18872	0.25701	0.24547	0.21097	0.33158	0.25265	0.25274	0.23988	0.15534	0.24499	0.27968	0.13723	0.14383	0.22644	0.23222	0.3038	0.3056	0.14664
237	0.27687	0.00526		433	0.24238	0.00377			226.101	0.26174	0.2668	0.29418	0.35378	0.28091	0.28045	0.29805	0.2048	0.26625	0.23533	0.26608	0.27934	0.27623	0.25859	0.28999	0.33579	0.27081	0.25959	0.30233	0.32211	0.45309	0.26545	0.19002	0.26265	0.23701	0.21201	0.33393	0.25571	0.25096	0.22015	0.16058	0.24622	0.27882	0.15341	0.14016	0.21475	0.22771	0.30225	0.28482	0.15019
237	0.27733	0.00517		433	0.23992	0.00387			227.103	0.2593	0.26013	0.28824	0.35794	0.27468	0.28569	0.30446	0.20665	0.26423	0.24265	0.26755	0.2807	0.27251	0.25203	0.29091	0.32865	0.26642	0.25886	0.29934	0.32555	0.45133	0.26392	0.1882	0.26416	0.24139	0.21411	0.33029	0.24958	0.247	0.23177	0.16627	0.24467	0.28269	0.15407	0.13721	0.21497	0.23682	0.30081	0.29753	0.1534
237	0.27774	0.00521		433	0.23974	0.00386			228.106	0.26156	0.27166	0.2957	0.34772	0.28016	0.28059	0.29439	0.20042	0.26034	0.23413	0.26772	0.28419	0.27396	0.25634	0.29076	0.32735	0.26301	0.26137	0.29876	0.32819	0.44526	0.26574	0.18629	0.26691	0.25321	0.21122	0.32819	0.25377	0.25212	0.22761	0.1762	0.24134	0.27774	0.14671	0.14944	0.21593	0.23272	0.30012	0.29189	0.15711
237	0.27651	0.00522		433	0.24063	0.00386			229.099	0.26236	0.26777	0.29131	0.35506	0.27338	0.28846	0.29871	0.20824	0.2626	0.2314	0.26788	0.26747	0.26956	0.25425	0.28332	0.3225	0.25938	0.26391	0.29936	0.3257	0.44237	0.26823	0.18485	0.26117	0.2513	0.21295	0.32944	0.26913	0.25176	0.22759	0.16693	0.2467	0.27731	0.13815	0.14557	0.22408	0.23045	0.29825	0.29337	0.15981
237	0.27573	0.00513		433	0.24211	0.00384			230.099	0.26428	0.26199	0.29348	0.35555	0.27811	0.28315	0.306	0.20492	0.26115	0.23314	0.2731	0.27758	0.27211	0.25943	0.28846	0.32818	0.26252	0.25895	0.29996	0.32541	0.45029	0.27028	0.1855	0.2589	0.24293	0.21309	0.33222	0.25065	0.2481	0.23193	0.16862	0.24414	0.28156	0.14585	0.13894	0.21422	0.23102	0.29495	0.27746	0.15624
237	0.27614	0.00507		433	0.24065	0.00387			231.101	0.25917	0.26788	0.28544	0.35246	0.27576	0.27591	0.29172	0.20031	0.2571	0.23054	0.26653	0.27359	0.27838	0.25114	0.28426	0.3135	0.26587	0.25843	0.30046	0.32353	0.43977	0.26255	0.18371	0.26235	0.24575	0.21212	0.3281	0.23992	0.24991	0.22969	0.16072	0.24607	0.27843	0.14495	0.13801	0.21371	0.23401	0.29992	0.29376	0.14856
237	0.27591	0.00515		433	0.24154	0.00391			232.103	0.25899	0.25949	0.28904	0.36124	0.27703	0.28293	0.28897	0.19986	0.2582	0.23625	0.26194	0.28106	0.27078	0.25207	0.28357	0.31525	0.27436	0.25685	0.29448	0.32189	0.43881	0.26058	0.18906	0.26161	0.24417	0.21459	0.33283	0.24618	0.25157	0.23223	0.16307	0.24227	0.27767	0.14103	0.14466	0.21576	0.2328	0.29675	0.29246	0.14747
237	0.27652	0.00514		433	0.23944	0.0039			233.101	0.25466	0.26298	0.2985	0.36495	0.27902	0.29362	0.29647	0.2038	0.26487	0.23003	0.26857	0.27073	0.27392	0.25848	0.28333	0.32299	0.26807	0.25728	0.29674	0.3236	0.44114	0.25966	0.18826	0.265	0.24032	0.21243	0.33061	0.25469	0.24977	0.22978	0.16564	0.24299	0.27961	0.15408	0.14438	0.21852	0.23337	0.29687	0.289	0.15173
237	0.27645	0.00513		433	0.2405	0.00392			234.103	0.26229	0.26345	0.28862	0.3607	0.27249	0.29992	0.29319	0.19903	0.26014	0.23786	0.26606	0.27193	0.27595	0.25263	0.28959	0.31403	0.27027	0.26006	0.29422	0.31739	0.43619	0.26257	0.18517	0.26243	0.25649	0.21269	0.33078	0.26038	0.24696	0.23572	0.15838	0.24257	0.27826	0.14649	0.13627	0.22225	0.2371	0.29815	0.29256	0.15802
237	0.27515	0.00508		433	0.24274	0.00384			235.1	0.26123	0.26486	0.28996	0.35666	0.27611	0.28272	0.30053	0.20772	0.26053	0.24328	0.26457	0.27337	0.26814	0.25997	0.28717	0.31225	0.26026	0.26062	0.29366	0.31882	0.43396	0.25965	0.17843	0.26429	0.245	0.21343	0.33031	0.25333	0.24866	0.2323	0.16405	0.24418	0.27806	0.14263	0.14394	0.21399	0.23039	0.29384	0.28758	0.14777
237	0.27489	0.00516		433	0.24181	0.00389			236.103	0.26064	0.26746	0.28821	0.35693	0.27648	0.28355	0.28979	0.20378	0.26327	0.23359	0.26443	0.2778	0.26961	0.26007	0.28901	0.30348	0.27015	0.25757	0.29938	0.32221	0.4359	0.2543	0.18598	0.26238	0.24492	0.20945	0.32611	0.25912	0.24722	0.23252	0.15635	0.24141	0.27692	0.15566	0.14587	0.21493	0.23174	0.29827	0.29571	0.15028
237	0.27547	0.0051		433	0.23938	0.00383			237.103	0.25625	0.24523	0.28584	0.34689	0.27334	0.29613	0.28333	0.19988	0.25877	0.23313	0.26395	0.27737	0.2743	0.25576	0.28462	0.32219	0.26974	0.26058	0.29577	0.31704	0.43255	0.26377	0.1886	0.26266	0.24577	0.21086	0.32926	0.25379	0.25176	0.24218	0.16594	0.24138	0.27857	0.15407	0.1349	0.21429	0.23372	0.29575	0.29888	0.14584
237	0.27567	0.00517		433	0.24167	0.00386			238.101	0.26323	0.26752	0.28609	0.35396	0.27501	0.27899	0.30148	0.19841	0.25619	0.2339	0.26706	0.27706	0.26895	0.25323	0.2873	0.31479	0.26291	0.24908	0.29804	0.32038	0.43627	0.26734	0.18576	0.26708	0.25154	0.21185	0.32867	0.26594	0.24762	0.22942	0.16729	0.24408	0.27893	0.14598	0.14404	0.21797	0.23148	0.29704	0.29993	0.14848
237	0.27489	0.00506		433	0.24244	0.00382			239.105	0.26249	0.26086	0.29532	0.35068	0.27604	0.28878	0.28411	0.20216	0.25891	0.23797	0.26548	0.27835	0.28045	0.2543	0.28922	0.32565	0.26432	0.26376	0.29961	0.31593	0.42745	0.25751	0.18438	0.26581	0.25178	0.20989	0.3286	0.25514	0.24782	0.23229	0.15842	0.24302	0.27767	0.15359	0.1343	0.21431	0.22597	0.29938	0.29002	0.14889
237	0.27517	0.00519		433	0.24244	0.00384			240.103	0.2615	0.26939	0.28985	0.34438	0.27368	0.27519	0.28474	0.20455	0.25707	0.22878	0.26508	0.27887	0.27381	0.26051	0.28795	0.31332	0.25975	0.25997	0.29318	0.31875	0.42465	0.26085	0.17985	0.26177	0.24631	0.20888	0.32517	0.25409	0.24479	0.23308	0.16473	0.24128	0.27399	0.14517	0.13806	0.20794	0.23089	0.29629	0.29265	0.14739
237	0.28202	0.00552		433	0.2706	0.00422			241.102	0.26835	0.2709	0.28641	0.35021	0.27681	0.30507	0.29277	0.20329	0.25787	0.2302	0.26636	0.28303	0.27868	0.25932	0.28356	0.31	0.26463	0.26287	0.29736	0.3211	0.42703	0.26111	0.18102	0.26481	0.23775	0.21159	0.32917	0.24533	0.24683	0.23647	0.16532	0.24008	0.2728	0.15084	0.14633	0.20767	0.22853	0.29729	0.29751	0.14465
237	0.30882	0.00739		433	0.31044	0.0055			242.103	0.26446	0.25665	0.29287	0.35698	0.27342	0.29773	0.29086	0.21213	0.26632	0.246	0.26901	0.27994	0.27662	0.25263	0.30911	0.32388	0.26408	0.26134	0.29826	0.33758	0.4516	0.25581	0.1858	0.26622	0.24031	0.21264	0.32917	0.25838	0.24644	0.22428	0.16188	0.24198	0.28215	0.15558	0.13955	0.21827	0.22914	0.29832	0.2938	0.14343
237	0.37972	0.01192		433	0.34418	0.00587			243.104	0.31251	0.27292	0.29751	0.41112	0.28032	0.28873	0.31779	0.23868	0.29019	0.276	0.28117	0.28065	0.28551	0.26192	0.48743	0.3729	0.28265	0.27449	0.30254	0.39955	0.54812	0.26839	0.19204	0.27519	0.25808	0.21342	0.33386	0.31226	0.25962	0.25036	0.17164	0.24379	0.30644	0.16445	0.15895	0.23402	0.23343	0.30263	0.31658	0.16046
237	0.50345	0.01727		433	0.38514	0.00626			244.099	0.5025	0.32963	0.31388	0.55631	0.30605	0.30906	0.38296	0.36125	0.3602	0.38104	0.30039	0.29346	0.32385	0.28822	1.09659	0.58046	0.31675	0.304	0.30822	0.62329	0.84221	0.31791	0.20836	0.31375	0.28311	0.21646	0.34247	0.53227	0.29727	0.33281	0.19452	0.25014	0.36639	0.20642	0.17808	0.28247	0.25062	0.30611	0.40465	0.18098
237	0.66906	0.02196		433	0.41956	0.00687			245.099	1.1403	0.50452	0.33736	0.86187	0.36	0.31773	0.54612	0.75886	0.5837	0.67876	0.34141	0.33245	0.39517	0.33878	1.44162	1.06442	0.40771	0.34333	0.32131	1.03144	1.16064	0.49484	0.25125	0.40556	0.32368	0.23061	0.35028	1.11116	0.37294	0.56598	0.2526	0.26146	0.49413	0.31805	0.2648	0.40041	0.27531	0.32277	0.57827	0.24209
237	0.84936	0.02653		433	0.44317	0.00711			246.103	1.62738	0.81586	0.41629	1.14768	0.47784	0.38038	0.88351	1.03796	0.99454	1.46143	0.42664	0.3965	0.54028	0.44136	1.77282	1.36316	0.5738	0.42169	0.35719	1.24868	1.33587	0.83002	0.33035	0.56368	0.41117	0.24688	0.37433	1.60407	0.51927	0.8509	0.38309	0.28069	0.64773	0.608	0.48351	0.64277	0.32104	0.36858	1.02252	0.37951
237	1.01796	0.03037		433	0.46783	0.00731			247.103	1.90323	1.05226	0.52778	1.36994	0.72235	0.44889	1.29918	1.44084	1.238	2.07966	0.572	0.52367	0.67344	0.63302	1.88021	1.78819	0.7261	0.51776	0.41373	1.3671	1.42996	1.00177	0.50224	0.72756	0.56608	0.26786	0.40494	2.03402	0.71826	1.02698	0.55887	0.30738	0.74935	1.09296	0.9791	1.04042	0.37057	0.44283	1.37207	0.6703
237	1.16292	0.0327		433	0.49024	0.00752			248.103	1.97568	1.28061	0.76487	1.57878	1.07533	0.59953	1.63648	2.52615	1.52792	2.81373	0.71686	0.665	0.82394	0.89559	1.95626	1.93118	0.83589	0.65665	0.4858	1.43238	1.51937	1.15228	0.75281	0.84435	0.71708	0.29444	0.4435	2.11192	0.85641	1.1707	0.82239	0.34109	0.82123	1.49925	1.43427	1.33714	0.4291	0.56886	1.50512	1.11501
237	1.28872	0.03474		433	0.51656	0.0076			249.101	2.07318	1.36673	1.04668	1.6373	1.2797	0.79452	1.85268	2.97383	1.75296	2.96919	0.81955	0.80582	0.9652	1.08848	1.99625	2.07604	0.95512	0.80275	0.59503	1.46226	1.56509	1.21926	1.01358	0.9646	0.82742	0.33625	0.48766	2.12325	0.98494	1.19954	0.98793	0.3819	0.85485	1.67516	1.85868	1.62406	0.49139	0.75116	1.73991	1.44191
237	1.39514	0.03682		433	0.53889	0.0078			250.101	2.12304	1.49661	1.1743	1.70919	1.47926	1.10857	2.27046	2.91723	1.7767	2.86928	0.92126	0.88986	1.13133	1.27419	2.03873	1.91142	1.10402	0.92427	0.74105	1.49436	1.57833	1.29838	1.3043	1.21255	0.96391	0.39799	0.52165	2.3855	1.17752	1.23043	1.19699	0.43378	0.87958	2.35711	2.21651	2.41547	0.56289	0.88857	1.67915	1.94844
237	1.48707	0.03867		433	0.56234	0.00812			251.101	2.15682	1.57891	1.32363	1.68447	1.7956	1.29339	2.39024	3.19323	1.84749	3.11758	1.00942	0.99802	1.55078	1.36414	1.9782	2.20124	1.18991	1.08534	0.91374	1.50296	1.61832	1.33538	1.62955	1.32551	1.04087	0.44704	0.55223	2.21233	1.26859	1.29826	1.34609	0.48498	0.89847	2.76335	2.39664	2.88942	0.61421	1.02477	1.80921	2.38701
237	1.55265	0.0398		433	0.59172	0.00857			252.103	2.20249	1.50092	1.51405	1.72633	2.03321	1.48958	2.45376	3.11157	1.85902	3.40894	1.05313	1.26347	1.94902	1.475	1.99219	2.23998	1.19125	1.13252	1.09632	1.48428	1.63195	1.35336	1.98967	1.35291	1.25758	0.51081	0.57998	2.45211	1.35367	1.29634	1.63665	0.53145	0.91717	2.71996	2.62303	2.95172	0.6871	1.21221	1.85558	2.7813
237	1.59612	0.03991		433	0.61927	0.00914			253.103	2.18378	1.60212	1.68069	1.74053	2.09429	1.70419	2.41401	3.27952	1.95079	3.29143	1.10533	1.4712	2.0458	1.54882	2.06639	2.26428	1.22244	1.22189	1.24639	1.51732	1.65808	1.37422	2.55758	1.36059	1.49773	0.57251	0.61476	2.30078	1.35599	1.34277	1.76212	0.58041	0.91616	3.01381	3.0997	3.01345	0.76066	1.31345	1.88264	3.19537
237	1.63579	0.04146		433	0.65015	0.00963			254.102	2.1891	1.67211	1.75211	1.75006	2.10115	1.93723	2.57731	3.07517	1.88797	3.33457	1.12733	1.49467	2.13147	1.53298	2.01285	2.1754	1.21177	1.31676	1.41707	1.51032	1.64758	1.36449	2.64523	1.38799	1.59763	0.62998	0.63819	2.4143	1.40858	1.329	1.88904	0.61584	0.92162	3.08118	3.2476	3.21917	0.81917	1.36384	1.80138	3.24076
237	1.67315	0.0424		433	0.685	0.01			255.101	2.22994	1.68138	1.84097	1.76549	2.18407	1.82449	2.49379	3.11519	1.94804	3.54455	1.14084	1.52354	2.18064	1.55558	2.06561	2.17537	1.19327	1.38031	1.53836	1.4866	1.69107	1.40328	2.69338	1.36345	1.62886	0.67935	0.68134	2.24097	1.43384	1.36831	2.01646	0.65852	0.93488	3.01467	3.27007	3.41152	0.86261	1.36027	1.89736	3.39255
237	1.67971	0.04145		433	0.71483	0.01074			256.102	2.1782	1.60745	1.89607	1.75117	2.12167	2.12729	2.65873	3.13493	1.93825	3.3845	1.16168	1.56663	2.19612	1.57953	2.07398	2.13841	1.21571	1.41644	1.70283	1.50652	1.6788	1.43008	2.88858	1.42503	1.72098	0.73584	0.72791	2.28305	1.43275	1.3779	2.01383	0.69963	0.93155	3.46355	3.61332	3.13344	0.93571	1.39099	2.00257	3.58228
237	1.69813	0.0415		433	0.75271	0.01184			257.101	2.31885	1.56856	1.89465	1.74859	2.13549	2.0111	2.75238	3.19019	1.94536	3.37003	1.16154	1.58551	2.14395	1.60272	2.0351	2.18066	1.20248	1.48372	1.83347	1.53234	1.67246	1.43345	2.87585	1.39747	1.75257	0.7927	0.7586	2.52357	1.43818	1.33225	1.96929	0.71963	0.93343	3.52484	3.3874	3.39183	0.99911	1.39763	1.96869	3.33224
237	1.71074	0.04179		433	0.7899	0.01186			258.1	2.26987	1.64854	1.83887	1.77816	2.18015	2.34016	2.94562	3.23409	1.94895	3.39836	1.1717	1.5547	2.11409	1.59791	2.06086	2.09009	1.23872	1.49765	1.97713	1.51378	1.6835	1.47538	3.04789	1.39626	1.75639	0.86084	0.8011	2.45075	1.45288	1.43809	2.13231	0.74529	0.94023	3.05095	3.54188	3.23746	1.0291	1.43712	1.99169	3.74162
237	1.71399	0.04121		433	0.82604	0.01309			259.104	2.26592	1.60062	1.91045	1.72829	2.18969	2.31271	2.40945	3.41325	1.99535	3.50366	1.15171	1.56844	2.16637	1.62566	2.12517	2.21266	1.18785	1.50501	2.08844	1.52341	1.69171	1.39751	2.98344	1.40914	1.70685	0.93059	0.82637	2.49037	1.41348	1.34245	2.17838	0.75701	0.93086	2.83916	3.2374	3.43441	1.095	1.41356	1.89702	3.75221
237	1.72358	0.04129		433	0.85128	0.0133			260.102	2.15984	1.69276	1.86929	1.78931	2.20267	2.3534	2.47352	2.9948	1.97206	3.59327	1.17976	1.54104	2.32552	1.6834	2.06148	2.21978	1.21678	1.50406	2.15222	1.51041	1.68531	1.42072	2.83337	1.37546	1.69756	0.96816	0.86603	2.35914	1.43348	1.41433	2.04953	0.77431	0.93824	3.23096	3.16547	3.32905	1.11536	1.43833	1.99014	3.55551
237	1.74237	0.04258		433	0.90331	0.01434			261.113	2.35737	1.69637	1.89462	1.82512	2.17719	2.30589	2.84403	3.25639	2.00091	3.46816	1.191	1.57596	2.23347	1.62146	2.03859	2.13255	1.20601	1.54481	2.22507	1.52097	1.69197	1.44831	2.97754	1.40984	1.75028	1.02792	0.87486	2.42666	1.4619	1.28196	2.0493	0.77849	0.94389	3.15789	3.2408	3.2968	1.11399	1.45788	1.95527	3.64198
237	1.75253	0.04278		433	0.9314	0.01489			262.122	2.28673	1.70179	1.92593	1.79752	2.22521	2.36221	2.54462	3.07452	1.99697	3.49873	1.17336	1.57921	2.2193	1.66278	2.09145	2.23841	1.20193	1.56133	2.25413	1.51776	1.70129	1.41653	3.19543	1.39211	1.67152	1.02317	0.8851	2.42674	1.4086	1.37138	2.23199	0.79761	0.94905	3.51959	3.54673	3.28797	1.16181	1.4954	1.99018	3.84357
237	1.75377	0.04242		433	0.95887	0.01526			263.102	2.15533	1.63218	1.90604	1.78733	2.16484	2.281	2.70201	3.15043	1.9967	3.53796	1.17062	1.60653	2.22015	1.68967	2.08746	2.14501	1.2223	1.57553	2.22925	1.51449	1.7007	1.3916	2.94398	1.43524	1.75197	1.04183	0.90062	2.73426	1.43444	1.45234	2.17081	0.80725	0.94437	3.78905	3.464	3.35991	1.12593	1.45903	1.99922	3.74674
237	1.76069	0.04229		433	0.99372	0.01557			264.16	2.32747	1.65736	1.95322	1.83386	2.20353	2.40764	2.53126	3.1632	2.03505	3.25487	1.1858	1.55392	2.22017	1.7211	2.06284	2.18347	1.20594	1.51619	2.29683	1.4888	1.72873	1.42451	3.02848	1.38103	1.79016	1.0576	0.91281	2.59383	1.42227	1.33182	2.22277	0.8152	0.94584	3.56531	3.25855	3.23295	1.16778	1.4642	1.97617	3.61641
237	1.75436	0.04185		433	1.04639	0.01675			265.111	2.25137	1.62329	1.93262	1.81367	2.23997	2.33902	2.73717	3.26112	2.05811	3.30556	1.17426	1.57038	2.19579	1.66805	2.04235	2.32772	1.27981	1.57772	2.31722	1.50976	1.70597	1.39658	2.90327	1.40174	1.73298	1.05726	0.90723	2.55741	1.40458	1.47333	2.14259	0.82267	0.94129	3.10335	3.53639	3.49954	1.18273	1.46057	2.01978	3.70737
237	1.76498	0.04226		433	1.07589	0.01726			266.141	2.19765	1.64408	1.94394	1.85027	2.23489	2.39858	2.54074	3.25837	2.00735	3.40329	1.18904	1.60041	2.20209	1.67851	2.08697	2.30526	1.20257	1.56136	2.29329	1.52427	1.69836	1.42826	3.03728	1.38479	1.79149	1.06481	0.91377	2.53595	1.43507	1.41791	2.11139	0.83454	0.96051	3.4775	3.15079	3.39337	1.17348	1.47151	2.00335	3.78827
237	1.76699	0.04295		433	1.10675	0.01863			267.163	2.2135	1.72743	2.00771	1.80993	2.19655	2.15742	2.51283	3.24709	1.99156	3.39446	1.19999	1.55629	2.26582	1.63984	2.15232	2.20952	1.21845	1.59521	2.25405	1.55919	1.69924	1.42231	3.11129	1.41674	1.69804	1.06139	0.92928	2.75688	1.43962	1.39325	2.29784	0.82468	0.95616	3.55441	3.49213	3.51049	1.18815	1.49832	2.11521	3.51659
237	1.77065	0.04197		433	1.16554	0.02041			268.104	2.371	1.64555	1.87103	1.75802	2.19485	2.3377	2.66376	3.54909	2.03783	3.55877	1.20813	1.5488	2.26779	1.70154	2.06876	2.33228	1.24802	1.55842	2.31562	1.51366	1.68051	1.40783	3.21855	1.36353	1.73311	1.07024	0.93161	2.6433	1.42516	1.35326	2.03783	0.83891	0.96134	3.08867	3.64459	3.45524	1.17385	1.48935	1.90484	3.62422
237	1.76129	0.0413		433	1.20813	0.02218			269.157	2.33267	1.65737	1.92878	1.82377	2.22265	2.49321	2.76678	3.47939	2.03537	3.39335	1.21136	1.59208	2.239	1.68953	2.15982	2.18082	1.25007	1.61153	2.40676	1.51888	1.68085	1.43105	3.27539	1.41228	1.74123	1.07107	0.94453	2.78741	1.43585	1.31774	2.16747	0.84479	0.95376	3.33274	3.22955	3.37404	1.20181	1.47998	1.90272	3.62978
237	1.75638	0.04293		433	1.22993	0.02185			270.106	2.23015	1.71625	1.87296	1.76607	2.24306	2.13436	2.62549	3.29798	2.01342	3.71734	1.18056	1.56886	2.19911	1.67251	2.10348	2.39965	1.22946	1.57672	2.38469	1.52462	1.68437	1.40608	3.13897	1.35447	1.74758	1.05736	0.95301	2.45953	1.43104	1.35563	2.11207	0.85391	0.95296	3.31022	3.19541	3.34294	1.18389	1.4399	1.93681	3.44897
237	1.76575	0.04136		433	1.26567	0.0234			271.103	2.264	1.65103	1.85049	1.81118	2.23409	2.27244	2.65837	3.40912	2.02812	3.38586	1.20378	1.53062	2.21671	1.74388	2.0994	2.14845	1.24144	1.57527	2.34751	1.52751	1.71927	1.40668	3.07594	1.36908	1.74369	1.06623	0.95039	2.68055	1.39407	1.32488	2.141	0.84623	0.95282	3.193	3.48443	3.40758	1.20524	1.45261	2.04627	3.52843
237	1.75802	0.04125		433	1.29898	0.02462			272.122	2.26282	1.78319	1.89765	1.77666	2.21301	2.38988	2.60148	3.29998	2.05021	3.442	1.20402	1.58543	2.17821	1.70863	2.14725	2.24507	1.21605	1.61629	2.28365	1.54465	1.70731	1.42688	3.15044	1.40237	1.69485	1.04912	0.95976	2.58044	1.40459	1.3749	2.15701	0.84239	0.95954	3.37014	3.21488	3.29323	1.22116	1.4709	1.93765	3.50193
237	1.75238	0.0414		433	1.30597	0.02487			273.117	2.3006	1.63072	1.94235	1.8415	2.25712	2.27675	2.66598	3.09141	2.04619	3.44912	1.19672	1.50984	2.15863	1.62928	2.13163	2.18768	1.26212	1.5915	2.2918	1.5191	1.70186	1.4315	2.9975	1.36153	1.80023	1.04913	0.94557	2.529	1.3945	1.3127	2.21419	0.83866	0.94596	3.23175	3.25114	3.30178	1.20973	1.44083	1.99414	3.34624
237	1.73746	0.04139		433	1.34526	0.02652			274.102	2.27244	1.66552	1.94211	1.83655	2.26033	2.35963	2.63183	3.24099	2.08879	3.65804	1.1834	1.55761	2.2167	1.71961	2.10856	2.27645	1.24153	1.59175	2.23443	1.52964	1.72003	1.39802	2.98817	1.37484	1.69715	1.00652	0.95708	2.70507	1.37862	1.29455	2.12241	0.8364	0.95054	3.03033	3.20981	3.40027	1.18505	1.44105	1.99087	3.38387
237	1.71126	0.04098		433	1.33238	0.02576			275.1	2.26416	1.62232	1.91774	1.79642	2.25764	2.27178	2.69309	3.3377	2.04791	3.71344	1.1617	1.5825	2.25442	1.68033	2.11331	2.13326	1.22564	1.48381	2.13055	1.50978	1.73588	1.42173	2.7521	1.32823	1.68109	1.01072	0.94277	2.69486	1.37366	1.27525	1.97315	0.82072	0.94336	3.304	2.85419	3.17629	1.18454	1.40844	1.95624	3.12804
237	1.68553	0.04113		433	1.36732	0.02729			276.104	2.34918	1.66144	1.83793	1.77583	2.25845	2.08403	2.49016	3.47364	2.03897	3.83274	1.14371	1.46865	2.1947	1.66967	2.05605	2.42405	1.20663	1.49825	2.05166	1.49349	1.70258	1.42531	2.60745	1.3341	1.68723	0.96791	0.95149	2.58609	1.31958	1.36054	1.92027	0.81867	0.91865	3.19477	2.8177	3.19143	1.11474	1.31087	1.96336	3.09718
237	1.65425	0.04108		433	1.34949	0.02599			277.101	2.2503	1.7033	1.84248	1.79239	2.21315	2.11465	2.63266	3.2492	1.99601	3.59728	1.11338	1.4686	2.1224	1.68178	2.09241	2.35472	1.22112	1.43403	1.89981	1.50524	1.7224	1.37995	2.5362	1.30967	1.645	0.93081	0.94327	2.70088	1.28912	1.30144	1.9103	0.79467	0.94667	3.4249	2.64255	3.38495	1.08992	1.19101	1.97429	2.96624
237	1.61345	0.04082		433	1.36873	0.02725			278.102	2.19972	1.61318	1.77299	1.79529	2.18506	1.92944	2.69711	3.26707	1.96305	3.54821	1.06845	1.49018	2.12223	1.63253	2.0914	2.20778	1.23353	1.3636	1.78031	1.4998	1.69861	1.33531	2.10444	1.23543	1.55985	0.91503	0.94816	2.67843	1.25672	1.3527	1.77472	0.77435	0.9216	2.84521	2.45973	3.398	1.07448	1.0742	2.02241	2.97042
237	1.56685	0.04105		433	1.31831	0.02517			279.103	2.27736	1.6712	1.70367	1.8275	2.21621	1.78875	2.61694	3.26348	2.00624	3.77859	1.00684	1.44932	1.97727	1.66385	2.08085	2.22103	1.23051	1.27977	1.67774	1.49426	1.70498	1.34801	1.81436	1.23266	1.59798	0.89456	0.94442	2.73488	1.16089	1.29408	1.61046	0.76366	0.92271	2.957	2.13175	3.53211	1.04718	0.95124	1.89964	2.47284
237	1.51381	0.04095		433	1.36138	0.02671			280.102	2.36438	1.6645	1.70324	1.81881	2.25147	1.4788	2.63348	3.22535	2.06712	3.74009	0.90536	1.37557	2.00266	1.61036	2.08668	2.25038	1.19643	1.19613	1.55693	1.46268	1.70342	1.27322	1.64251	1.14308	1.39843	0.87297	0.93924	2.47575	1.05439	1.28959	1.39135	0.74969	0.91928	3.0121	1.83654	3.50462	1.02305	0.87572	1.99123	2.06032
237	1.46966	0.04092		433	1.36668	0.0274			281.101	2.42308	1.6637	1.6242	1.84568	2.20401	1.45732	2.64716	3.49229	2.01594	3.81195	0.86669	1.2791	1.82999	1.62482	2.0848	2.35494	1.22042	1.11821	1.46192	1.46861	1.68761	1.30759	1.45456	1.06768	1.32187	0.85396	0.94552	2.68152	0.95433	1.30178	1.22503	0.73109	0.91773	2.61983	1.5479	3.43518	0.98628	0.84057	1.9901	1.72398
237	1.42484	0.04034		433	1.37427	0.02776			282.1	2.33437	1.62148	1.47478	1.79823	2.19475	1.26447	2.76392	3.22053	2.04432	3.70082	0.83512	1.2468	1.6457	1.5551	2.11887	2.25462	1.20209	1.06143	1.40371	1.48931	1.69631	1.25622	1.36577	0.97274	1.17933	0.84077	0.94153	2.47501	0.89014	1.25984	1.1021	0.71501	0.90397	2.40109	1.26351	3.34976	0.932	0.8187	1.95247	1.37969
237	1.39149	0.04125		433	1.37569	0.02828			283.102	2.2162	1.61642	1.34028	1.78534	2.15113	1.17529	2.69498	3.24984	1.99328	3.61509	0.78832	1.13532	1.54307	1.5337	2.0988	2.35922	1.22225	1.03332	1.3822	1.47557	1.731	1.23664	1.26706	0.91483	1.03339	0.81442	0.93406	2.54299	0.84265	1.29637	1.01389	0.69385	0.90556	1.91954	1.09662	3.23554	0.95095	0.78195	1.92008	1.18827
237	1.35599	0.04051		433	1.36918	0.02865			284.101	2.30948	1.66173	1.27544	1.80128	2.16677	1.0586	2.62172	3.33328	1.99949	3.70346	0.77195	1.02468	1.34351	1.51029	2.08007	2.32755	1.2062	0.97461	1.32131	1.45691	1.66443	1.12403	1.18386	0.8656	1.02376	0.80535	0.93036	2.49593	0.78284	1.25268	0.99406	0.68888	0.90265	1.46965	1.0201	3.23737	0.90919	0.79283	1.98977	1.07521
237	1.32078	0.04056		433	1.33657	0.02641			285.102	2.34647	1.65699	1.18216	1.77818	2.10512	1.15208	2.61747	3.14907	2.05243	3.97023	0.75171	1.00727	1.24988	1.48516	2.06968	2.3047	1.21225	0.96293	1.27447	1.44632	1.65544	1.06241	1.18389	0.85108	0.94062	0.79485	0.93896	2.32763	0.78112	1.25528	0.9652	0.66776	0.90163	1.26092	0.89917	3.16825	0.91799	0.79412	1.94587	1.06302
237	1.29363	0.03982		433	1.34172	0.02706			286.099	2.27452	1.58193	1.17282	1.81528	2.07016	1.02866	2.59999	3.29872	1.99606	3.70397	0.73884	0.96381	1.26611	1.42076	2.11395	2.23411	1.1906	0.92093	1.23253	1.46698	1.69314	0.95903	1.16824	0.83375	0.91504	0.7552	0.92966	2.3399	0.75888	1.16955	0.88164	0.65638	0.89646	1.15169	0.83377	3.40045	0.89045	0.7676	1.87797	1.00098
237	1.27539	0.0404		433	1.33116	0.02683			287.107	2.28966	1.55555	1.08492	1.83052	2.07936	1.08945	2.57655	3.11413	2.04637	3.86198	0.72638	0.92764	1.20945	1.31526	2.03226	2.26729	1.17857	0.89723	1.21045	1.47668	1.69454	0.86385	1.14269	0.84266	0.89993	0.75004	0.92546	2.03543	0.73845	1.18075	0.90752	0.64138	0.89224	0.99954	0.84043	3.17476	0.87202	0.7512	1.98704	0.93004
237	1.2504	0.03937		433	1.32514	0.027			288.099	2.38334	1.60697	1.08744	1.79625	2.03219	1.06832	2.57448	3.22812	2.03042	3.77429	0.72443	0.94769	1.2114	1.2147	2.06647	2.21481	1.14384	0.89295	1.2008	1.44808	1.65927	0.81633	1.11088	0.81708	0.91364	0.73174	0.92903	1.98977	0.75523	1.17281	0.96268	0.62063	0.89029	0.99148	0.7669	3.20555	0.87117	0.76125	1.93429	0.97447
237	1.22542	0.03878		433	1.30315	0.02571			289.102	2.35442	1.66892	1.08018	1.8031	1.90347	1.13678	2.45918	3.11348	1.99939	3.51806	0.73083	0.92819	1.20981	1.10322	2.04401	2.25466	1.1173	0.8816	1.16511	1.45862	1.6789	0.79565	1.0814	0.83393	0.85468	0.7148	0.92174	1.75533	0.73369	1.12153	0.87573	0.61133	0.86988	0.86396	0.77345	3.25497	0.8416	0.75243	1.96022	0.96415
237	1.20655	0.03868		433	1.30835	0.02638			290.101	2.293	1.61149	1.06484	1.81507	1.68998	1.09754	2.62189	3.18296	2.04099	3.57097	0.7255	0.92811	1.17301	1.0669	2.03584	2.20998	1.05016	0.86784	1.14281	1.47949	1.67181	0.77107	1.136	0.84083	0.85935	0.70585	0.93605	1.53634	0.74387	1.04896	0.92852	0.59239	0.86775	0.80375	0.75665	3.23172	0.85167	0.74817	1.99236	0.92428
237	1.19496	0.03975		433	1.28252	0.0249			291.101	2.30692	1.58416	1.04393	1.78583	1.64772	1.05036	2.6393	3.05606	1.94891	3.57544	0.72211	0.91053	1.18801	1.01877	2.07876	2.22433	0.99319	0.87314	1.12879	1.47101	1.6299	0.75457	1.11755	0.83651	0.86055	0.67487	0.92162	1.3261	0.74454	0.95743	0.95578	0.58158	0.85997	0.82405	0.78689	3.27195	0.82031	0.76395	1.94197	0.94176
237	1.16914	0.03837		433	1.26746	0.02399			292.103	2.33654	1.61289	1.04608	1.77811	1.44756	1.0092	2.79537	3.09543	2.05524	3.69911	0.72574	0.88854	1.15569	1.00277	2.04506	2.31384	0.92262	0.85153	1.09738	1.46723	1.67352	0.74054	1.08889	0.82249	0.82559	0.67048	0.92375	1.21052	0.74381	0.9944	0.91009	0.56403	0.84459	0.76046	0.76098	3.25958	0.81246	0.74779	1.99029	0.96924
237	1.16246	0.03885		433	1.26589	0.02487			293.104	2.35929	1.62611	1.02999	1.80438	1.34818	1.04282	2.54776	3.22051	2.00647	3.53703	0.72491	0.89675	1.10714	0.95866	2.02786	2.3117	0.84989	0.85145	1.07614	1.47467	1.67164	0.74709	1.11176	0.80906	0.81371	0.65334	0.93337	1.09645	0.74872	0.87316	0.90838	0.55742	0.8325	0.7561	0.791	3.37141	0.78047	0.73833	1.90253	0.89288
237	1.14417	0.03794		433	1.25265	0.02432			294.102	2.27449	1.60424	1.03921	1.74403	1.25797	1.02122	2.57816	3.22903	2.06716	3.34505	0.72216	0.89003	1.09611	0.96767	2.04181	2.31373	0.83099	0.84547	1.04727	1.44285	1.66886	0.72675	1.09604	0.83275	0.80037	0.62168	0.93481	1.01905	0.72182	0.80904	0.92466	0.54736	0.79634	0.74179	0.82451	3.36871	0.77531	0.73617	1.89381	0.88851
237	1.12916	0.03817		433	1.23233	0.02407			295.103	2.17264	1.55274	0.97354	1.7756	1.19136	0.99002	2.36533	3.1457	2.0085	3.25847	0.72702	0.87489	1.09496	0.93567	2.0258	2.27867	0.77966	0.83039	1.03322	1.47076	1.68193	0.73011	1.09122	0.81579	0.80671	0.60878	0.93252	0.96978	0.74831	0.74264	0.88764	0.54323	0.75703	0.76588	0.82415	3.18737	0.73548	0.74394	1.87714	0.87906
237	1.1214	0.03779		433	1.21075	0.02311			296.104	2.24798	1.57465	1.01457	1.76684	1.16305	0.98131	2.55154	3.17495	1.9986	3.09459	0.72563	0.8571	1.06301	0.92108	2.09121	2.16371	0.75696	0.84099	1.0208	1.48238	1.68881	0.72761	1.08983	0.82101	0.79173	0.58464	0.93223	0.89001	0.74321	0.74083	0.89059	0.53318	0.70805	0.73422	0.82149	3.09006	0.74493	0.73945	2.00362	0.86691
237	1.11081	0.03812		433	1.1829	0.02214			297.105	2.31709	1.59929	0.99364	1.79119	1.10799	1.06782	2.46472	3.09747	2.06201	3.00106	0.71657	0.847	1.07211	0.94349	2.03124	2.19857	0.76772	0.83632	1.01345	1.46355	1.6485	0.7303	1.05424	0.80907	0.7896	0.55822	0.93495	0.89936	0.74992	0.72067	0.89676	0.52786	0.66389	0.75257	0.82035	3.09226	0.70624	0.75932	1.91322	0.9169
237	1.09137	0.03648		433	1.17906	0.0222			298.101	2.2576	1.53428	1.00407	1.72857	1.09794	0.9749	2.47098	3.09065	1.99218	2.63059	0.72176	0.83674	1.06462	0.92837	2.05527	2.25566	0.75531	0.84204	1.00015	1.47019	1.64438	0.73758	1.11787	0.80381	0.7575	0.54306	0.93855	0.91806	0.73667	0.71938	0.91509	0.52707	0.6364	0.73908	0.82352	3.25989	0.72215	0.75853	1.90003	0.85742
237	1.08329	0.03693		433	1.16051	0.02188			299.104	2.33549	1.54516	0.99064	1.79304	1.09297	0.89171	2.37793	3.06775	1.9489	2.21688	0.71442	0.81686	1.00952	0.94051	2.05592	2.25937	0.74605	0.8413	0.99707	1.47667	1.63595	0.72708	1.0584	0.80444	0.75019	0.52323	0.91971	0.86303	0.74352	0.67147	0.8377	0.51645	0.61261	0.75294	0.83717	3.25629	0.68452	0.75605	1.92758	0.85569
388	1.37607	0.02384							300.101	2.4467	1.45855	1.00747	1.76537	1.08424	0.9242	2.43978	2.96028	2.0005	1.77318	0.70922	0.808	1.00042	0.91901	2.06211	2.00497	0.73235	0.82061	0.99205	1.46573	1.6301	0.75211	1.00853	0.80094	0.77724	0.51495	0.92235	0.85229	0.75297	0.64718	0.83701	0.50893	0.60106	0.70788	0.86006	3.02982	0.66087	0.73585	1.85113	0.82892
388	1.31524	0.02172
388	1.33238	0.0229
388	1.33297	0.02291
388	1.34162	0.02268
388	1.34454	0.02225
388	1.36977	0.02327
388	1.38965	0.02385
388	1.40765	0.02391
388	1.34707	0.0226
388	1.42575	0.02588
388	1.36615	0.02361
388	1.40956	0.02585
388	1.36168	0.02362
388	1.37759	0.02424
388	1.36407	0.02369
388	1.3665	0.02364
388	1.41123	0.02567
388	1.42255	0.02558
388	1.36446	0.02389
388	1.33254	0.02307
388	1.35662	0.0236
388	1.3826	0.02526
388	1.34476	0.0232
388	1.35642	0.02433
388	1.32122	0.02311
388	1.37089	0.02492
388	1.28947	0.02153
388	1.25335	0.02079
[truncated: 631 more columns]

## Sheet: Fig. 5B
N-Cells rTRPV2	Mean	SEM		N-Cell HEK 293	Mean	SEM			rTRPV2 - Single Cells
153	0.3149	0.00861		351	0.4363	0.0055			time	ROI 33	ROI 37	ROI 48	ROI 61	ROI 62	ROI 85	ROI 86	ROI 88	ROI 90	ROI 92	ROI 100	ROI 105	ROI 110	ROI 111	ROI 123	ROI 127	ROI 135	ROI 136	ROI 146	ROI 149	ROI 161	ROI 162	ROI 164	ROI 190	ROI 208	ROI 219	ROI 223	ROI 227	ROI 228	ROI 231	ROI 239	ROI 259	ROI 272	ROI 273	ROI 13	ROI 25	ROI 32	ROI 36	ROI 59	ROI 63
153	0.3162	0.00851		351	0.43499	0.0055			0	0.3479	0.18879	0.39482	0.37695	0.42994	0.45495	0.40444	0.34514	0.36692	0.36628	0.49201	0.23552	0.41081	0.32908	0.15563	0.26247	0.35218	0.15355	0.17944	0.20829	0.40369	0.11563	0.38329	0.30469	0.23732	0.25743	0.39687	0.32716	0.35715	0.34212	0.23746	0.41945	0.3797	0.34082	0.26119	0.20067	0.13113	0.12793	0.12791	0.26497
153	0.31569	0.00868		351	0.43451	0.00549			1.1001	0.36118	0.18541	0.39724	0.37829	0.43371	0.4655	0.40076	0.33865	0.37259	0.38168	0.51459	0.23796	0.40997	0.33082	0.15398	0.26309	0.35064	0.16878	0.18326	0.21729	0.40662	0.13094	0.37785	0.3074	0.24339	0.27184	0.39694	0.32924	0.3645	0.3414	0.23489	0.42484	0.37686	0.34947	0.25229	0.19958	0.12653	0.1318	0.13372	0.26308
153	0.31672	0.00859		351	0.43395	0.0055			2.1031	0.35603	0.19776	0.39846	0.38772	0.43815	0.46272	0.40322	0.34569	0.36916	0.38086	0.50401	0.24829	0.41267	0.3283	0.17184	0.25541	0.3511	0.16229	0.19079	0.21283	0.4163	0.12129	0.39122	0.28774	0.23408	0.26088	0.39919	0.32514	0.38226	0.34821	0.23025	0.43124	0.38496	0.35903	0.25723	0.19679	0.1446	0.12206	0.12288	0.26265
153	0.31599	0.00861		351	0.43411	0.00551			3.1031	0.36624	0.19209	0.39295	0.38639	0.42966	0.47178	0.39234	0.35783	0.37058	0.37408	0.5005	0.22872	0.40981	0.33445	0.16087	0.26502	0.35533	0.16899	0.18045	0.21499	0.40542	0.10882	0.38303	0.3141	0.23718	0.27241	0.40584	0.33262	0.36813	0.34517	0.22596	0.42488	0.38107	0.35757	0.26238	0.19603	0.12851	0.12507	0.13262	0.26214
153	0.31562	0.00851		351	0.43064	0.0054			4.1022	0.36842	0.19317	0.40557	0.38772	0.43693	0.46789	0.40001	0.34888	0.37177	0.38492	0.50593	0.24861	0.41772	0.33238	0.15602	0.25667	0.35228	0.15585	0.1827	0.21454	0.40778	0.13229	0.38682	0.31723	0.24229	0.26592	0.40289	0.33279	0.38496	0.3566	0.22604	0.43994	0.37974	0.35055	0.26249	0.18463	0.13815	0.13653	0.12142	0.2653
153	0.31708	0.00854		351	0.43208	0.00546			5.1022	0.35546	0.19565	0.39985	0.38861	0.43497	0.46147	0.40237	0.35284	0.36125	0.37753	0.50088	0.24386	0.41594	0.33467	0.1534	0.2554	0.36168	0.17644	0.177	0.2154	0.41508	0.14268	0.40315	0.29958	0.24194	0.25731	0.40261	0.33609	0.36254	0.3492	0.22673	0.42948	0.38799	0.35466	0.26227	0.19635	0.14141	0.12824	0.12484	0.26543
153	0.31768	0.00862		351	0.43075	0.00547			6.1193	0.35606	0.21029	0.39695	0.39106	0.43972	0.47017	0.40452	0.34362	0.37332	0.3837	0.50022	0.23701	0.41428	0.33185	0.17125	0.27663	0.35986	0.16135	0.19399	0.22092	0.40837	0.11653	0.39649	0.2993	0.24303	0.26965	0.40449	0.3295	0.35941	0.35699	0.24577	0.43458	0.38621	0.36291	0.25744	0.19927	0.11838	0.14318	0.13848	0.26177
153	0.3167	0.00857		351	0.42998	0.00542			7.1294	0.3619	0.19599	0.40465	0.38418	0.44014	0.46673	0.40565	0.34945	0.38148	0.38163	0.51394	0.239	0.41549	0.33355	0.17242	0.26381	0.35924	0.16852	0.18255	0.21749	0.41748	0.12298	0.3966	0.32266	0.246	0.26894	0.40618	0.32822	0.36881	0.34971	0.24267	0.43646	0.38412	0.35093	0.254	0.20459	0.1233	0.14208	0.12394	0.2654
153	0.31666	0.00851		351	0.42786	0.00542			8.1013	0.36049	0.19585	0.39974	0.39505	0.43838	0.47224	0.39984	0.35436	0.37739	0.38411	0.5114	0.23175	0.41065	0.3385	0.15648	0.26807	0.35961	0.17143	0.18904	0.22409	0.41889	0.12213	0.38352	0.31501	0.24061	0.25968	0.41429	0.33225	0.36974	0.34982	0.22075	0.43619	0.38692	0.34923	0.25428	0.19935	0.13076	0.13203	0.13668	0.26484
153	0.31727	0.00856		351	0.42621	0.00535			9.1034	0.36578	0.19629	0.41072	0.38798	0.45013	0.46064	0.40365	0.33761	0.36714	0.37715	0.5132	0.24847	0.42009	0.33623	0.16178	0.2589	0.36112	0.17157	0.17849	0.21596	0.4173	0.13031	0.38729	0.31887	0.24081	0.26117	0.41881	0.33419	0.38202	0.34888	0.23484	0.44204	0.38469	0.35749	0.25859	0.20822	0.13604	0.13452	0.1247	0.26603
153	0.31725	0.00854		351	0.42525	0.00536			10.1007	0.38136	0.19463	0.39975	0.39463	0.43513	0.46935	0.40478	0.35087	0.37155	0.37932	0.49258	0.24325	0.42089	0.34125	0.18039	0.25699	0.36427	0.17829	0.1868	0.21969	0.41751	0.12067	0.40018	0.31009	0.25266	0.27806	0.40728	0.31898	0.37556	0.35376	0.22566	0.42655	0.38668	0.35785	0.26085	0.20419	0.13602	0.11767	0.12425	0.26519
153	0.31764	0.00846		351	0.42479	0.00536			11.1005	0.36664	0.21142	0.40518	0.39647	0.44296	0.4678	0.4087	0.34734	0.36153	0.38805	0.51474	0.2421	0.42294	0.34013	0.17022	0.2633	0.35901	0.18444	0.19032	0.21987	0.42812	0.11364	0.39376	0.31718	0.23901	0.27411	0.42237	0.33145	0.3769	0.34385	0.22098	0.43118	0.38763	0.3564	0.26149	0.20001	0.14451	0.14453	0.13925	0.26655
153	0.31757	0.00861		351	0.42378	0.00539			12.1044	0.37194	0.20865	0.40925	0.40016	0.4405	0.47701	0.39924	0.35745	0.36655	0.39204	0.51402	0.25	0.42405	0.34611	0.17475	0.27189	0.36757	0.19253	0.20261	0.22215	0.42181	0.10325	0.3972	0.33466	0.24642	0.27922	0.41809	0.33371	0.3849	0.35114	0.23182	0.42705	0.38734	0.35219	0.25113	0.20391	0.11884	0.13661	0.14343	0.26651
153	0.31713	0.00851		351	0.42298	0.00536			13.0995	0.36891	0.20024	0.40427	0.38824	0.43894	0.48258	0.40971	0.35591	0.37279	0.3925	0.49129	0.22758	0.42366	0.34116	0.16096	0.2639	0.36947	0.17626	0.18475	0.22595	0.41776	0.11869	0.40843	0.31897	0.25324	0.27283	0.41551	0.32355	0.38565	0.3532	0.22111	0.43721	0.39126	0.3486	0.25719	0.20534	0.13726	0.14187	0.1202	0.26673
153	0.31538	0.0086		351	0.4221	0.0053			14.0986	0.36407	0.20657	0.40511	0.3984	0.43338	0.46905	0.40615	0.35174	0.37223	0.38631	0.51316	0.24525	0.42468	0.34527	0.15818	0.25881	0.3697	0.18059	0.18672	0.2294	0.41995	0.11315	0.39909	0.33313	0.25132	0.27419	0.42091	0.34104	0.36213	0.35924	0.21614	0.42179	0.39462	0.35499	0.25607	0.20527	0.13633	0.12891	0.12953	0.26627
153	0.31686	0.00856		351	0.42014	0.00531			15.104	0.37094	0.20433	0.41287	0.3909	0.43509	0.46099	0.40838	0.36145	0.36361	0.39417	0.5077	0.24385	0.42747	0.34379	0.15527	0.27411	0.36671	0.17047	0.19108	0.22747	0.41216	0.12852	0.39113	0.31141	0.25449	0.27143	0.42089	0.331	0.37034	0.35597	0.2334	0.43755	0.38919	0.35473	0.25278	0.19999	0.13602	0.13764	0.11975	0.26472
153	0.31674	0.00855		351	0.42033	0.00536			16.1096	0.36682	0.20751	0.40664	0.39491	0.44287	0.46772	0.41139	0.35346	0.36326	0.38783	0.50221	0.2387	0.4222	0.35096	0.17311	0.26536	0.36733	0.18265	0.19173	0.22623	0.42268	0.11472	0.39034	0.31374	0.25095	0.2649	0.42794	0.32062	0.37121	0.3555	0.22975	0.43194	0.39283	0.35423	0.25838	0.2027	0.12207	0.14675	0.13187	0.26227
153	0.31691	0.00854		351	0.41761	0.00529			17.1127	0.36976	0.198	0.4082	0.40348	0.44629	0.46961	0.41241	0.35485	0.36126	0.38131	0.51812	0.26108	0.42143	0.34526	0.16561	0.25526	0.37181	0.16974	0.18791	0.22601	0.42578	0.12875	0.40093	0.31335	0.25571	0.28415	0.41884	0.33307	0.3853	0.34712	0.23181	0.43363	0.3921	0.34777	0.25719	0.19821	0.1279	0.14194	0.11811	0.26625
153	0.31761	0.0086		351	0.41725	0.00523			18.1037	0.3855	0.21211	0.41688	0.39197	0.43526	0.47568	0.40661	0.35363	0.36446	0.38375	0.50698	0.24714	0.42306	0.34603	0.1577	0.27359	0.3671	0.1776	0.1915	0.23254	0.42252	0.11724	0.3835	0.3259	0.24584	0.27191	0.42672	0.34721	0.38519	0.35249	0.23471	0.44271	0.39082	0.36289	0.25436	0.20088	0.12931	0.13924	0.11625	0.26545
153	0.3165	0.00849		351	0.41684	0.00525			19.0992	0.38159	0.19646	0.41178	0.39798	0.44315	0.47995	0.41209	0.35774	0.36564	0.39666	0.51867	0.23544	0.43451	0.34997	0.16727	0.2615	0.36845	0.18528	0.19334	0.23069	0.42274	0.11458	0.40141	0.31732	0.25502	0.2831	0.42672	0.33404	0.38064	0.3526	0.2545	0.44557	0.39443	0.35852	0.25996	0.19149	0.13405	0.13504	0.11674	0.26159
153	0.31504	0.00855		351	0.41523	0.0052			20.1028	0.36858	0.20387	0.40065	0.3887	0.44369	0.47407	0.40621	0.35417	0.36909	0.4015	0.51599	0.2478	0.43165	0.3504	0.16852	0.26897	0.37004	0.19041	0.19519	0.23127	0.42373	0.11844	0.40326	0.3214	0.25342	0.28697	0.4293	0.33238	0.38267	0.35029	0.23788	0.449	0.4014	0.35344	0.26586	0.19494	0.1369	0.12403	0.13587	0.26322
153	0.31635	0.00843		351	0.41497	0.00523			21.1009	0.36569	0.20819	0.41026	0.39875	0.4362	0.4797	0.40744	0.3452	0.35889	0.39899	0.50957	0.24343	0.42995	0.35024	0.17333	0.26488	0.37056	0.19429	0.20122	0.23307	0.424	0.13462	0.40047	0.3147	0.25239	0.28357	0.42769	0.33943	0.38227	0.34858	0.23112	0.43448	0.39492	0.36336	0.26451	0.21391	0.12549	0.13362	0.11248	0.26265
153	0.31525	0.00843		351	0.41215	0.00518			22.1009	0.37431	0.20967	0.40653	0.39007	0.43774	0.47722	0.4108	0.34239	0.36954	0.38354	0.51073	0.26395	0.42619	0.353	0.17177	0.25968	0.37674	0.18824	0.19942	0.22889	0.41375	0.12868	0.40757	0.29468	0.26041	0.27469	0.42521	0.33023	0.3755	0.34887	0.24828	0.43652	0.3949	0.35091	0.25938	0.20635	0.13257	0.13409	0.13645	0.26638
153	0.31531	0.0085		351	0.41341	0.00518			23.1029	0.37857	0.20147	0.40728	0.39939	0.443	0.47495	0.40526	0.35577	0.36013	0.38714	0.50953	0.25849	0.42507	0.35069	0.17575	0.25844	0.37645	0.17456	0.20157	0.22955	0.42114	0.12017	0.39847	0.30708	0.25446	0.27321	0.42496	0.32645	0.37619	0.35515	0.23553	0.43508	0.39752	0.36247	0.25055	0.19221	0.11812	0.14361	0.12761	0.26563
153	0.31624	0.00851		351	0.41197	0.00514			24.1012	0.38071	0.21343	0.40293	0.39387	0.4437	0.47202	0.40442	0.33649	0.36541	0.38578	0.51217	0.25075	0.42857	0.35055	0.17594	0.27081	0.37382	0.18104	0.189	0.22837	0.4328	0.12162	0.38897	0.31009	0.26235	0.27357	0.43087	0.33037	0.37654	0.3527	0.23701	0.44099	0.3949	0.36249	0.25893	0.20933	0.11795	0.13251	0.1402	0.26105
153	0.31589	0.00845		351	0.40963	0.00515			25.0991	0.38275	0.21638	0.41086	0.39504	0.44071	0.48209	0.40958	0.341	0.3726	0.39854	0.50814	0.24775	0.42809	0.35003	0.18478	0.26695	0.37141	0.18986	0.19089	0.23215	0.43083	0.13234	0.40908	0.30833	0.26249	0.28556	0.43387	0.33134	0.38688	0.35808	0.25692	0.4415	0.39942	0.35804	0.256	0.20104	0.117	0.13451	0.12196	0.26507
153	0.31584	0.00858		351	0.40892	0.00515			26.1032	0.3917	0.20928	0.40482	0.39796	0.4408	0.47864	0.40344	0.35097	0.36389	0.40689	0.50356	0.24679	0.42659	0.34798	0.18003	0.26204	0.37385	0.19347	0.201	0.22897	0.4173	0.12766	0.40062	0.30201	0.25325	0.28033	0.43328	0.32557	0.37479	0.34792	0.26209	0.45412	0.394	0.35971	0.25161	0.20667	0.13418	0.13958	0.12661	0.26362
153	0.31569	0.00849		351	0.40823	0.00519			27.1061	0.39516	0.20566	0.41772	0.39345	0.43903	0.47727	0.41103	0.36269	0.37171	0.38932	0.51341	0.26258	0.43414	0.3511	0.16744	0.27719	0.37196	0.17091	0.20246	0.22877	0.42948	0.13356	0.39946	0.3163	0.2573	0.27685	0.43084	0.32991	0.37594	0.35663	0.23608	0.4424	0.39698	0.36423	0.26073	0.18717	0.12139	0.1232	0.12683	0.25919
153	0.31599	0.00849		351	0.40781	0.00515			28.1002	0.37088	0.21262	0.41059	0.39325	0.45211	0.47853	0.41948	0.35654	0.36275	0.38433	0.51703	0.25317	0.4245	0.35574	0.17766	0.26296	0.37433	0.18138	0.20397	0.2372	0.42246	0.13337	0.42999	0.2939	0.25671	0.27458	0.43448	0.33618	0.38534	0.36127	0.24688	0.43895	0.39086	0.37389	0.25748	0.19753	0.1273	0.13277	0.1328	0.26161
153	0.31488	0.0084		351	0.40679	0.00514			29.1012	0.36964	0.21804	0.40622	0.39971	0.4479	0.47046	0.41788	0.36102	0.36961	0.39504	0.51909	0.25886	0.43711	0.35405	0.18286	0.2648	0.38284	0.18204	0.2038	0.23244	0.43179	0.13613	0.40252	0.29094	0.25567	0.27734	0.43346	0.32954	0.39603	0.35881	0.25356	0.44248	0.40199	0.3701	0.2549	0.19672	0.12404	0.12992	0.13252	0.26502
153	0.31395	0.00848		351	0.40623	0.00512			30.1015	0.37714	0.19956	0.41483	0.38915	0.43618	0.47953	0.40363	0.35073	0.36767	0.39906	0.52398	0.25197	0.43489	0.35096	0.17883	0.25987	0.38226	0.19306	0.20626	0.23815	0.42663	0.1252	0.40632	0.29353	0.25183	0.27011	0.42949	0.32214	0.39193	0.34864	0.23038	0.44812	0.39912	0.36015	0.2546	0.20518	0.13581	0.13338	0.13804	0.26409
153	0.31445	0.00845		351	0.40448	0.00511			31.0983	0.37455	0.21541	0.41141	0.39593	0.44218	0.47663	0.40789	0.36396	0.37018	0.40738	0.5056	0.26566	0.43518	0.3516	0.1647	0.26949	0.37744	0.19857	0.1961	0.23298	0.43282	0.11824	0.41443	0.30822	0.25817	0.27623	0.43178	0.33806	0.37881	0.35386	0.22637	0.43577	0.40222	0.36385	0.25602	0.18061	0.13565	0.14119	0.12609	0.26251
153	0.31434	0.00848		351	0.40489	0.00518			32.1413	0.37559	0.21528	0.41145	0.38753	0.43447	0.46638	0.40856	0.35018	0.3734	0.39303	0.50126	0.25536	0.43317	0.35552	0.19174	0.26625	0.37362	0.18228	0.20442	0.23698	0.42625	0.11954	0.39844	0.31344	0.26389	0.28224	0.43775	0.33128	0.40169	0.35769	0.25012	0.44011	0.40589	0.37056	0.26223	0.19259	0.14155	0.13792	0.11633	0.26325
153	0.31514	0.00841		351	0.40286	0.00506			33.1093	0.37447	0.20779	0.41712	0.40341	0.43697	0.46577	0.4063	0.35566	0.3657	0.39343	0.51438	0.26011	0.43035	0.35632	0.16855	0.26268	0.37928	0.18859	0.19654	0.23122	0.42819	0.1208	0.40461	0.29424	0.26789	0.28503	0.43251	0.33008	0.38334	0.35818	0.25396	0.44108	0.40023	0.34357	0.25965	0.19914	0.13607	0.12616	0.14185	0.2582
153	0.31338	0.00848		351	0.40185	0.00508			34.1014	0.37569	0.22108	0.41961	0.39358	0.43553	0.47545	0.407	0.35501	0.36924	0.39826	0.51703	0.26481	0.43299	0.35534	0.17495	0.28176	0.38218	0.18435	0.20803	0.23194	0.43304	0.12395	0.4049	0.29966	0.25532	0.28013	0.4403	0.3266	0.39226	0.35964	0.24989	0.43738	0.39159	0.35979	0.26656	0.19379	0.11572	0.1395	0.13203	0.26231
153	0.31371	0.00848		351	0.40162	0.00504			35.1016	0.37888	0.21213	0.4052	0.39112	0.44122	0.46733	0.40141	0.35408	0.36312	0.39126	0.51711	0.25571	0.43004	0.358	0.1683	0.2792	0.38342	0.18316	0.20875	0.23352	0.42468	0.12262	0.40961	0.29395	0.26209	0.27628	0.44076	0.34652	0.39157	0.35703	0.23935	0.43435	0.39678	0.35902	0.26043	0.1931	0.11226	0.13324	0.11711	0.26124
153	0.31432	0.00845		351	0.39886	0.00497			36.1106	0.37753	0.20856	0.41003	0.39657	0.44453	0.475	0.41288	0.35223	0.37088	0.3874	0.51687	0.25116	0.43596	0.35953	0.16711	0.27593	0.38638	0.18913	0.203	0.23598	0.42651	0.1251	0.41902	0.31906	0.2625	0.28051	0.43937	0.33462	0.37851	0.35332	0.24944	0.44109	0.40244	0.37279	0.26115	0.19344	0.11976	0.13361	0.12727	0.26216
153	0.31375	0.00841		351	0.39834	0.00504			37.1176	0.38387	0.20491	0.41809	0.39691	0.44043	0.47023	0.40654	0.35221	0.37469	0.41798	0.51678	0.27104	0.42285	0.35839	0.17341	0.27476	0.38394	0.18962	0.20228	0.23023	0.42194	0.11487	0.41518	0.30034	0.26038	0.28474	0.44215	0.32161	0.36581	0.35653	0.2411	0.44128	0.40089	0.36207	0.25712	0.1956	0.13334	0.13604	0.12926	0.2644
153	0.31446	0.00848		351	0.39878	0.00501			38.1006	0.38326	0.21461	0.40312	0.40426	0.43995	0.46081	0.40191	0.3621	0.37043	0.38626	0.51989	0.2572	0.42534	0.35817	0.16999	0.27953	0.3764	0.17033	0.20458	0.24057	0.42383	0.13063	0.4009	0.30749	0.26404	0.27158	0.43445	0.3273	0.38106	0.35114	0.26002	0.43725	0.40238	0.35848	0.26462	0.19974	0.12883	0.13104	0.12905	0.25963
153	0.31336	0.00844		351	0.39801	0.00505			39.1026	0.37932	0.21714	0.41338	0.39977	0.44069	0.47107	0.41536	0.368	0.36714	0.4001	0.51174	0.26979	0.42652	0.36191	0.17672	0.26214	0.38373	0.18254	0.20692	0.23011	0.42919	0.12397	0.41345	0.29742	0.25466	0.28955	0.44527	0.33007	0.40071	0.3566	0.24637	0.44403	0.39876	0.36156	0.26141	0.19639	0.13237	0.13683	0.13387	0.25963
153	0.31375	0.0084		351	0.39712	0.005			40.1007	0.38077	0.20891	0.41095	0.39745	0.44093	0.47565	0.40932	0.34685	0.37061	0.39687	0.515	0.26655	0.43378	0.35616	0.18879	0.26811	0.38374	0.17466	0.2031	0.23393	0.42014	0.12531	0.41877	0.28854	0.25373	0.28301	0.44009	0.33631	0.37207	0.35938	0.25106	0.43851	0.39611	0.36648	0.25928	0.19132	0.13832	0.12444	0.1369	0.26327
153	0.31354	0.00846		351	0.39663	0.00498			41.1287	0.37979	0.21222	0.4179	0.39398	0.43979	0.46183	0.41467	0.35635	0.36523	0.40345	0.50275	0.26839	0.43395	0.35984	0.16672	0.27218	0.38321	0.18349	0.19488	0.23804	0.43262	0.12563	0.41701	0.31686	0.26982	0.26922	0.43815	0.33681	0.3659	0.35451	0.25793	0.44903	0.39831	0.35897	0.26236	0.19011	0.12554	0.1302	0.14472	0.26194
153	0.31395	0.00848		351	0.39477	0.00498			42.1029	0.38843	0.20944	0.40012	0.40417	0.44748	0.47533	0.40155	0.35396	0.36408	0.39876	0.51171	0.25899	0.43647	0.36212	0.17074	0.27513	0.37987	0.18644	0.20343	0.23079	0.42845	0.12512	0.41642	0.29369	0.26713	0.2673	0.44573	0.33577	0.38541	0.35852	0.25509	0.44582	0.40065	0.3694	0.25562	0.20645	0.13019	0.13557	0.13978	0.2586
153	0.31277	0.00843		351	0.39443	0.00495			43.1028	0.37762	0.20899	0.41499	0.39174	0.44158	0.46912	0.40229	0.35654	0.36945	0.3979	0.51249	0.26792	0.42885	0.35846	0.17625	0.27234	0.38382	0.19469	0.20302	0.24275	0.43184	0.13205	0.42689	0.30805	0.26375	0.26691	0.44748	0.33188	0.37019	0.3594	0.23782	0.44377	0.39891	0.38262	0.26166	0.19016	0.11609	0.13698	0.13318	0.2579
153	0.31313	0.00841		351	0.3924	0.00493			44.0989	0.38319	0.22024	0.41256	0.40418	0.44596	0.46229	0.40711	0.35414	0.37504	0.39066	0.51768	0.26412	0.43906	0.35769	0.17943	0.27658	0.38544	0.18239	0.20474	0.24106	0.4285	0.12765	0.40515	0.28673	0.25981	0.28612	0.44672	0.33521	0.39513	0.36039	0.24183	0.43567	0.4024	0.36726	0.26387	0.19994	0.11251	0.13588	0.1217	0.26081
153	0.31285	0.00836		351	0.39351	0.00497			45.1019	0.38077	0.21456	0.41681	0.39339	0.44432	0.48403	0.40597	0.36245	0.36259	0.39803	0.52709	0.26898	0.43013	0.36093	0.17164	0.27465	0.39566	0.18044	0.19665	0.24008	0.43145	0.12852	0.41432	0.31033	0.26202	0.27776	0.44291	0.33386	0.38379	0.35652	0.25218	0.43678	0.3993	0.37758	0.25821	0.19062	0.11879	0.13663	0.13472	0.25896
153	0.31118	0.0084		351	0.39118	0.00493			46.1109	0.39608	0.20663	0.4159	0.39992	0.43276	0.46783	0.40648	0.37177	0.36835	0.39264	0.50497	0.27608	0.43598	0.36357	0.17719	0.27205	0.38613	0.1867	0.2036	0.23412	0.4298	0.12697	0.41506	0.30484	0.26862	0.27044	0.44643	0.32815	0.39594	0.35867	0.24284	0.44032	0.39841	0.35647	0.26021	0.2028	0.13235	0.13861	0.12703	0.26238
153	0.31309	0.00836		351	0.39068	0.00489			47.1031	0.37923	0.20907	0.41881	0.39854	0.44288	0.47471	0.41219	0.36908	0.37048	0.41306	0.51444	0.2602	0.43108	0.35668	0.19217	0.27884	0.38009	0.17166	0.20108	0.23537	0.42453	0.12882	0.42677	0.307	0.26205	0.28114	0.44172	0.32805	0.38058	0.36305	0.24429	0.44061	0.39797	0.35539	0.24677	0.19825	0.12632	0.12058	0.12278	0.25918
153	0.31214	0.00841		351	0.3896	0.00485			48.11	0.38382	0.24137	0.41201	0.40266	0.44388	0.47404	0.41157	0.35804	0.37584	0.40379	0.52644	0.25946	0.43417	0.36413	0.1818	0.27537	0.38394	0.19721	0.20718	0.23689	0.42789	0.13807	0.4316	0.30973	0.26846	0.27429	0.44677	0.33404	0.38571	0.35767	0.26019	0.438	0.40046	0.37073	0.25637	0.19024	0.14095	0.12582	0.13175	0.26179
153	0.31103	0.00847		351	0.38937	0.00484			49.129	0.38019	0.2164	0.41424	0.39703	0.44156	0.47919	0.40501	0.36228	0.37433	0.41016	0.51842	0.24495	0.42676	0.35683	0.16762	0.2681	0.37971	0.18979	0.1971	0.23948	0.43248	0.12765	0.42955	0.30322	0.26962	0.27548	0.44077	0.33129	0.39073	0.35569	0.25703	0.4468	0.39467	0.36616	0.26186	0.20136	0.12122	0.13095	0.12677	0.25822
153	0.31145	0.00844		351	0.38825	0.00487			50.11	0.39131	0.21448	0.40728	0.4018	0.43914	0.48178	0.41598	0.36709	0.37028	0.3965	0.52191	0.27195	0.43652	0.36135	0.17998	0.28062	0.3871	0.18642	0.1994	0.24629	0.43224	0.11664	0.41866	0.30429	0.27533	0.27359	0.44176	0.33018	0.38337	0.35039	0.25736	0.44861	0.40082	0.37584	0.25451	0.19623	0.11713	0.13626	0.12826	0.25728
153	0.31166	0.00843		351	0.3873	0.00487			51.1133	0.38226	0.22247	0.41461	0.40527	0.44429	0.46522	0.40608	0.37233	0.36786	0.41018	0.51636	0.25413	0.43181	0.36382	0.18481	0.27646	0.38107	0.19703	0.20408	0.24007	0.44545	0.12918	0.41523	0.30217	0.26552	0.26986	0.44076	0.34174	0.38406	0.35859	0.25588	0.44539	0.39832	0.37262	0.25859	0.2027	0.11548	0.12258	0.12906	0.2566
153	0.31126	0.00846		351	0.38706	0.00483			52.0981	0.39096	0.21932	0.41566	0.40942	0.44716	0.46941	0.40658	0.36674	0.37017	0.39129	0.50943	0.24581	0.43576	0.36917	0.17291	0.2788	0.38712	0.19272	0.21359	0.24549	0.43783	0.11415	0.4243	0.31105	0.26374	0.26655	0.44662	0.33912	0.37378	0.3615	0.25472	0.44118	0.39807	0.3733	0.25711	0.19113	0.11728	0.13008	0.11401	0.26085
153	0.31227	0.00844		351	0.38661	0.00485			53.1003	0.37872	0.21905	0.42035	0.40055	0.4385	0.47347	0.41552	0.3571	0.37071	0.40713	0.52976	0.26282	0.43754	0.36262	0.19436	0.27927	0.38526	0.19598	0.20298	0.24892	0.43713	0.12962	0.4287	0.29853	0.26896	0.27964	0.44772	0.34367	0.38025	0.35792	0.26627	0.44148	0.3964	0.36723	0.25525	0.19251	0.1193	0.13125	0.12474	0.2628
153	0.31243	0.00836		351	0.38497	0.00481			54.0993	0.38207	0.22744	0.42409	0.40578	0.44912	0.47912	0.41844	0.36476	0.37435	0.42418	0.5312	0.26327	0.44096	0.36523	0.17783	0.274	0.38802	0.18514	0.20331	0.2416	0.44773	0.1212	0.4267	0.2988	0.27581	0.27437	0.44873	0.33047	0.38096	0.35784	0.24368	0.44517	0.39721	0.36997	0.26176	0.19498	0.12809	0.12918	0.10924	0.25907
153	0.31051	0.00846		351	0.38452	0.00477			55.0983	0.3828	0.22274	0.41555	0.40469	0.44196	0.47924	0.41174	0.36039	0.37283	0.40189	0.52389	0.25357	0.43262	0.36279	0.19148	0.27094	0.39104	0.17766	0.20604	0.23899	0.44355	0.1248	0.43155	0.3107	0.26896	0.26452	0.44587	0.3293	0.39045	0.36182	0.24096	0.43889	0.39264	0.37112	0.25848	0.198	0.13045	0.13582	0.12018	0.25905
153	0.31332	0.00831		351	0.3848	0.00479			56.1044	0.38745	0.22612	0.40938	0.40338	0.43918	0.4754	0.42588	0.35567	0.36968	0.38976	0.53525	0.25859	0.43963	0.36475	0.19282	0.28088	0.39038	0.19718	0.20711	0.24348	0.43961	0.12427	0.42589	0.29064	0.27223	0.27481	0.44252	0.33973	0.39327	0.36155	0.25031	0.45205	0.39765	0.3691	0.25863	0.19194	0.13388	0.12607	0.12293	0.25962
153	0.31058	0.00841		351	0.38353	0.00479			57.1113	0.38952	0.2316	0.41	0.40445	0.44769	0.47785	0.42117	0.37121	0.373	0.42027	0.52928	0.27808	0.43355	0.3626	0.19563	0.28339	0.38658	0.1835	0.20342	0.24475	0.44204	0.1214	0.43314	0.29365	0.27362	0.28336	0.44979	0.33327	0.38109	0.3614	0.25191	0.44844	0.39181	0.3819	0.26359	0.19741	0.12606	0.14153	0.13495	0.25837
153	0.31022	0.00838		351	0.38278	0.00477			58.0985	0.38946	0.22626	0.41034	0.40484	0.43445	0.47589	0.41495	0.35297	0.36757	0.41237	0.51631	0.24174	0.42903	0.36578	0.19709	0.27728	0.38407	0.20567	0.20029	0.24238	0.43925	0.12145	0.42711	0.2845	0.2632	0.27538	0.44614	0.3361	0.38365	0.35723	0.24065	0.44407	0.40094	0.37251	0.26074	0.20556	0.12846	0.13133	0.12842	0.26125
153	0.31117	0.00826		351	0.38163	0.00474			59.1005	0.38275	0.22071	0.42072	0.4007	0.43763	0.46251	0.40453	0.36847	0.36891	0.39695	0.51728	0.2775	0.43521	0.36325	0.18167	0.278	0.38462	0.19491	0.19921	0.23966	0.44458	0.12792	0.41322	0.30228	0.27097	0.2766	0.44848	0.32398	0.39722	0.35686	0.26356	0.43734	0.39839	0.37254	0.25869	0.19726	0.12685	0.12961	0.13492	0.25867
153	0.30948	0.00837		351	0.38	0.00475			60.1006	0.39365	0.22493	0.40652	0.40237	0.43802	0.47004	0.41183	0.35766	0.36572	0.39794	0.52066	0.25511	0.43607	0.36453	0.19955	0.27516	0.38695	0.18655	0.20618	0.24496	0.43447	0.12578	0.41938	0.29112	0.27231	0.26789	0.44676	0.33042	0.38314	0.35779	0.24625	0.4571	0.4011	0.37525	0.26278	0.20355	0.13803	0.13734	0.13953	0.25997
153	0.30676	0.00802		351	0.36904	0.00443			61.0996	0.39551	0.22855	0.41658	0.40134	0.43906	0.476	0.41708	0.35477	0.36708	0.39735	0.51969	0.26925	0.44056	0.37001	0.18861	0.27524	0.39425	0.18134	0.20534	0.24413	0.44222	0.12454	0.41396	0.29801	0.26832	0.26482	0.44955	0.33371	0.37411	0.36867	0.24917	0.45469	0.40408	0.37582	0.25144	0.20389	0.12209	0.13042	0.12325	0.25512
153	0.30522	0.00734		351	0.3563	0.00409			62.1027	0.37551	0.21863	0.41133	0.39321	0.4317	0.461	0.40419	0.34661	0.37534	0.4035	0.49449	0.25551	0.431	0.35776	0.19119	0.2704	0.38229	0.19011	0.21313	0.2473	0.42212	0.1223	0.41471	0.2912	0.26884	0.26716	0.4417	0.32253	0.35648	0.35503	0.23273	0.43461	0.39449	0.36642	0.25477	0.20303	0.13776	0.13489	0.1501	0.25931
153	0.30838	0.00688		351	0.3518	0.00389			63.1056	0.3653	0.22512	0.39394	0.38336	0.41357	0.4427	0.40242	0.35414	0.36721	0.39459	0.48573	0.25457	0.42225	0.36231	0.20249	0.27771	0.38232	0.19975	0.20897	0.24604	0.42619	0.13095	0.39852	0.27848	0.26415	0.26227	0.4206	0.3242	0.37119	0.35974	0.23346	0.42321	0.37878	0.35668	0.26282	0.22637	0.16951	0.15244	0.15208	0.26198
153	0.31624	0.00674		351	0.35718	0.00374			64.0997	0.36538	0.24424	0.40432	0.38048	0.41283	0.43983	0.39483	0.35925	0.38384	0.38908	0.48412	0.25277	0.42696	0.36072	0.18937	0.29637	0.3791	0.2141	0.22409	0.25043	0.42923	0.14891	0.39228	0.29308	0.26055	0.25819	0.42652	0.33286	0.36301	0.35878	0.25504	0.42445	0.37728	0.37546	0.28236	0.25374	0.19881	0.17073	0.18915	0.26774
153	0.32524	0.00658		351	0.36459	0.00372			65.1038	0.36136	0.26859	0.40051	0.39031	0.41956	0.45437	0.40531	0.35831	0.37722	0.40671	0.49509	0.28525	0.43568	0.36234	0.20775	0.31329	0.38992	0.2376	0.22634	0.26141	0.43788	0.16406	0.40434	0.29081	0.26729	0.27045	0.43575	0.32168	0.37174	0.36297	0.26452	0.41954	0.3882	0.40182	0.28792	0.26388	0.20043	0.18246	0.20333	0.27966
153	0.33498	0.00656		351	0.37512	0.00369			66.1028	0.37392	0.28391	0.42379	0.39474	0.42737	0.45056	0.41264	0.37215	0.3887	0.38884	0.4959	0.27752	0.44493	0.37617	0.22337	0.31477	0.41546	0.26007	0.25011	0.26689	0.44719	0.17342	0.39536	0.30896	0.27654	0.28901	0.43706	0.32971	0.38052	0.36822	0.27442	0.43475	0.40132	0.4091	0.29787	0.28309	0.22139	0.21215	0.1928	0.28851
153	0.34502	0.00649		351	0.38285	0.00371			67.0999	0.37806	0.29208	0.43395	0.40836	0.42908	0.4593	0.41942	0.386	0.39808	0.40566	0.50421	0.29436	0.46286	0.38922	0.21214	0.33109	0.42179	0.28593	0.26507	0.28613	0.4562	0.18598	0.3916	0.30663	0.29169	0.28856	0.43841	0.35632	0.3914	0.36966	0.28775	0.43347	0.40353	0.42295	0.3091	0.30217	0.24172	0.23894	0.24175	0.30369
153	0.35444	0.00649		351	0.39011	0.00375			68.1264	0.38679	0.32246	0.45388	0.41361	0.44177	0.47064	0.41663	0.39738	0.41637	0.41776	0.51264	0.31488	0.47735	0.40429	0.23627	0.35061	0.42434	0.30771	0.27338	0.28593	0.47708	0.19043	0.40251	0.34124	0.29694	0.30837	0.44517	0.35263	0.38998	0.38224	0.29507	0.43934	0.40964	0.43056	0.32079	0.31367	0.2194	0.25222	0.23424	0.31263
153	0.36124	0.00644		351	0.39683	0.00372			69.1019	0.38706	0.32443	0.45615	0.42271	0.44151	0.48635	0.42404	0.39572	0.41162	0.42666	0.51874	0.31776	0.49117	0.40745	0.25004	0.35245	0.44141	0.30847	0.27509	0.29075	0.47812	0.20165	0.41078	0.32628	0.30873	0.29857	0.45232	0.35226	0.40629	0.38961	0.31349	0.44626	0.41869	0.45504	0.34351	0.31613	0.23746	0.28411	0.23312	0.32332
153	0.36912	0.0064		351	0.40044	0.00371			70.1001	0.38189	0.33379	0.45806	0.42813	0.45619	0.49025	0.43882	0.40523	0.41709	0.42673	0.52508	0.31853	0.49281	0.42055	0.25677	0.36456	0.44727	0.319	0.28563	0.2978	0.48033	0.21779	0.4167	0.35921	0.31063	0.31597	0.45935	0.35457	0.39766	0.40379	0.32209	0.4521	0.42344	0.4556	0.35551	0.33065	0.23493	0.2915	0.25888	0.33077
153	0.37215	0.00634		351	0.40545	0.00371			71.1049	0.4039	0.34592	0.45637	0.42698	0.46933	0.48688	0.44421	0.41312	0.42297	0.42867	0.53391	0.33843	0.5052	0.42973	0.27103	0.38154	0.45544	0.3421	0.29416	0.30372	0.48518	0.22418	0.42428	0.35116	0.30946	0.30958	0.45398	0.36158	0.40624	0.40572	0.32903	0.44718	0.43107	0.45831	0.33877	0.33592	0.23299	0.29828	0.26958	0.33786
153	0.37665	0.00632		351	0.40882	0.00371			72.1001	0.40695	0.34085	0.45848	0.42956	0.47166	0.49217	0.4477	0.41574	0.42383	0.43783	0.52482	0.32651	0.5047	0.42517	0.26336	0.38058	0.4569	0.35493	0.29216	0.30941	0.498	0.22898	0.4215	0.33576	0.32203	0.31263	0.45622	0.36394	0.4195	0.40262	0.32506	0.44416	0.43241	0.45733	0.34612	0.3429	0.24877	0.30831	0.26506	0.34864
153	0.38169	0.00631		351	0.41128	0.00374			73.102	0.41235	0.3452	0.46442	0.4462	0.46762	0.49034	0.44795	0.44395	0.4263	0.44414	0.52649	0.35281	0.51824	0.43742	0.2632	0.3794	0.46393	0.34876	0.29266	0.30374	0.48273	0.23196	0.43245	0.34473	0.32832	0.32471	0.46018	0.3658	0.432	0.41116	0.32219	0.45527	0.43442	0.47858	0.35985	0.34222	0.23955	0.30995	0.26836	0.35087
153	0.3848	0.00636		351	0.41277	0.00371			74.1001	0.41448	0.33441	0.46795	0.44678	0.47698	0.49144	0.45761	0.43034	0.42225	0.44764	0.52146	0.35133	0.51372	0.43784	0.27191	0.38205	0.46537	0.34576	0.29479	0.31287	0.49172	0.24012	0.4274	0.3603	0.32877	0.32673	0.46421	0.36253	0.42043	0.41397	0.36337	0.45611	0.43777	0.48211	0.36906	0.3477	0.25205	0.31707	0.27592	0.35799
153	0.38702	0.00624		351	0.41453	0.00371			75.1381	0.42238	0.34175	0.4717	0.44459	0.47891	0.49018	0.45717	0.4403	0.43498	0.45726	0.53625	0.35126	0.5278	0.4464	0.28222	0.38491	0.47269	0.36156	0.30205	0.31439	0.48529	0.24769	0.43166	0.35051	0.34494	0.31963	0.46481	0.37528	0.41718	0.41789	0.34825	0.45542	0.44221	0.49507	0.36951	0.34746	0.24742	0.32794	0.27653	0.36415
153	0.38818	0.0062		351	0.41674	0.00378			76.1011	0.41753	0.34682	0.47304	0.44161	0.48429	0.5034	0.46204	0.43223	0.42909	0.44906	0.52024	0.31964	0.51877	0.44056	0.28383	0.38659	0.46358	0.36064	0.30518	0.31873	0.48819	0.26532	0.44081	0.34903	0.33259	0.32887	0.45935	0.37913	0.42164	0.42251	0.33044	0.43978	0.44121	0.50434	0.36404	0.35219	0.26098	0.3341	0.28285	0.3612
153	0.38945	0.00621		351	0.41665	0.0038			77.0992	0.40883	0.34732	0.46752	0.4382	0.48313	0.49471	0.45644	0.44015	0.44369	0.43283	0.52693	0.34932	0.51376	0.44353	0.2799	0.3936	0.4707	0.35123	0.30404	0.31924	0.48879	0.25878	0.43139	0.36233	0.34102	0.33137	0.45653	0.36004	0.43293	0.41735	0.35044	0.44591	0.44656	0.49881	0.36983	0.34672	0.2594	0.3367	0.27675	0.36359
153	0.39097	0.00615		351	0.41759	0.00378			78.0993	0.41463	0.36004	0.47586	0.4405	0.48202	0.49425	0.45909	0.44481	0.43615	0.45275	0.53094	0.34634	0.51949	0.44625	0.27752	0.40499	0.47186	0.37645	0.3141	0.31124	0.49056	0.26841	0.43862	0.37131	0.34656	0.33019	0.45786	0.3729	0.42233	0.42177	0.35137	0.44783	0.44317	0.49551	0.3804	0.35298	0.26082	0.33771	0.28297	0.36856
153	0.39111	0.00613		351	0.41765	0.00381			79.1004	0.40486	0.3506	0.46913	0.44653	0.48654	0.49536	0.45225	0.4299	0.43463	0.45727	0.52621	0.33812	0.53075	0.44813	0.27078	0.40029	0.4687	0.37822	0.30778	0.32448	0.4936	0.2627	0.42993	0.36168	0.34548	0.31995	0.46392	0.36819	0.42668	0.42519	0.35296	0.44334	0.44638	0.49283	0.38641	0.34271	0.26478	0.3421	0.27341	0.36498
153	0.39228	0.00613		351	0.41745	0.00382			80.1003	0.40723	0.339	0.47726	0.44392	0.48058	0.49491	0.4555	0.42642	0.43628	0.45363	0.52876	0.3565	0.53638	0.44978	0.29321	0.40323	0.47279	0.38806	0.30679	0.32645	0.4988	0.26099	0.44125	0.36419	0.35221	0.32981	0.46385	0.36029	0.42755	0.42213	0.34908	0.45227	0.43973	0.49894	0.37755	0.35083	0.24686	0.32722	0.2832	0.37394
153	0.39207	0.00609		351	0.41696	0.00384			81.1024	0.41838	0.34696	0.4657	0.44413	0.47483	0.48447	0.46209	0.43433	0.43228	0.43466	0.51693	0.3578	0.52249	0.44203	0.28883	0.40013	0.47488	0.37756	0.31065	0.32121	0.49125	0.25217	0.43076	0.35692	0.35353	0.32729	0.45621	0.35473	0.43131	0.42712	0.36398	0.44009	0.43945	0.48096	0.38199	0.35686	0.25056	0.33175	0.30853	0.37564
153	0.39269	0.00609		351	0.41777	0.00386			82.1025	0.4091	0.3516	0.46844	0.43983	0.47779	0.49219	0.46154	0.43531	0.43859	0.43777	0.52249	0.33752	0.51804	0.44369	0.27468	0.39509	0.47183	0.36858	0.31797	0.3243	0.48755	0.25806	0.42895	0.34817	0.34215	0.32352	0.45877	0.38124	0.42103	0.4242	0.37756	0.45094	0.44221	0.49684	0.37048	0.35622	0.24976	0.3436	0.27391	0.37507
153	0.39237	0.0061		351	0.41721	0.00387			83.1006	0.42321	0.35389	0.47369	0.43999	0.47569	0.48772	0.4598	0.4382	0.44634	0.44412	0.51351	0.35441	0.52407	0.44725	0.28638	0.40059	0.46909	0.36677	0.31258	0.32963	0.49152	0.26063	0.44033	0.34798	0.35574	0.32007	0.45416	0.37047	0.43233	0.42564	0.36507	0.44364	0.44424	0.4992	0.36876	0.35502	0.25581	0.33525	0.30299	0.37395
153	0.39313	0.00601		351	0.41769	0.00391			84.1015	0.42065	0.33548	0.47232	0.43993	0.49016	0.4938	0.46422	0.44097	0.43358	0.44451	0.52935	0.34256	0.52534	0.4483	0.29341	0.40836	0.47304	0.37122	0.32271	0.32471	0.48368	0.25965	0.43546	0.35711	0.35789	0.32492	0.45916	0.36566	0.43268	0.4253	0.35667	0.449	0.44331	0.48305	0.37665	0.34761	0.25011	0.35095	0.2989	0.37791
153	0.39201	0.00597		351	0.41748	0.00395			85.1016	0.41363	0.35916	0.46909	0.44139	0.49142	0.48714	0.45799	0.43635	0.4376	0.45372	0.52142	0.372	0.53047	0.44851	0.28437	0.40848	0.46927	0.38403	0.30008	0.32683	0.49247	0.26302	0.43536	0.35091	0.35404	0.32757	0.45267	0.3742	0.42587	0.42695	0.35631	0.45036	0.44445	0.50231	0.3849	0.35294	0.25011	0.33578	0.2956	0.37276
153	0.39176	0.006		351	0.4162	0.00394			86.0987	0.39473	0.33813	0.47487	0.43452	0.47137	0.48812	0.46237	0.43879	0.4389	0.44881	0.5198	0.33923	0.51322	0.45314	0.27591	0.40496	0.46341	0.36622	0.3094	0.32584	0.47765	0.26046	0.43894	0.35439	0.34076	0.32169	0.44898	0.37484	0.39967	0.42296	0.34261	0.44507	0.43984	0.48583	0.37654	0.35072	0.24572	0.33932	0.29988	0.37899
153	0.39116	0.00599		351	0.41592	0.00398			87.1146	0.41259	0.33983	0.46885	0.43863	0.47555	0.48044	0.45683	0.43882	0.44026	0.41599	0.51989	0.33877	0.51445	0.449	0.29629	0.40105	0.46472	0.37116	0.31856	0.33449	0.48908	0.27047	0.43175	0.34845	0.34944	0.3172	0.44472	0.37144	0.41726	0.42867	0.34822	0.44881	0.44227	0.48957	0.38196	0.3498	0.24407	0.33511	0.28683	0.37732
153	0.39244	0.00602		351	0.41541	0.00398			88.1027	0.40341	0.33681	0.47038	0.43474	0.48368	0.48833	0.4551	0.43473	0.43546	0.42533	0.51862	0.35157	0.51984	0.44776	0.28652	0.39419	0.46648	0.37108	0.30999	0.33431	0.47462	0.26375	0.42845	0.35343	0.35627	0.31699	0.44447	0.36798	0.42218	0.42517	0.34687	0.45135	0.43773	0.49	0.37464	0.3489	0.24756	0.3295	0.28703	0.37559
153	0.39405	0.00587		351	0.41494	0.004			89.0997	0.41652	0.3446	0.47148	0.43785	0.47427	0.48783	0.45104	0.44536	0.44337	0.43284	0.51345	0.35482	0.5244	0.45159	0.29303	0.40897	0.46509	0.37007	0.29809	0.32857	0.48158	0.24917	0.43978	0.34643	0.35071	0.32753	0.44816	0.36843	0.41356	0.42945	0.35046	0.44392	0.43724	0.49458	0.37713	0.34567	0.24588	0.35181	0.28437	0.37777
153	0.39104	0.00591		351	0.41411	0.0041			90.1072	0.41725	0.3384	0.46059	0.43553	0.4936	0.48173	0.45663	0.44334	0.43509	0.44003	0.5226	0.34074	0.5223	0.44377	0.29625	0.40261	0.46398	0.35415	0.31024	0.33233	0.48433	0.25243	0.43376	0.34406	0.34827	0.31587	0.45201	0.37165	0.42541	0.42784	0.33713	0.44856	0.44298	0.48687	0.37681	0.34683	0.26512	0.33846	0.31331	0.37852
153	0.3901	0.00592		351	0.4134	0.00411			91.1009	0.40452	0.34243	0.46523	0.43552	0.48441	0.49463	0.45714	0.42521	0.43416	0.45231	0.51859	0.3432	0.519	0.45104	0.29165	0.3983	0.46646	0.36429	0.31429	0.33087	0.47802	0.26973	0.42472	0.37118	0.34649	0.30394	0.44967	0.36366	0.42048	0.42432	0.34893	0.43801	0.43657	0.49148	0.39065	0.36591	0.25763	0.3294	0.29634	0.37935
153	0.39164	0.00586		351	0.41352	0.00411			92.1018	0.41274	0.34019	0.46306	0.43881	0.47529	0.48911	0.44789	0.4394	0.43347	0.43071	0.5215	0.34589	0.51948	0.44999	0.29343	0.39776	0.4612	0.36353	0.312	0.33015	0.48607	0.26612	0.41856	0.35837	0.34842	0.31857	0.4436	0.36163	0.40754	0.42392	0.35742	0.4389	0.43975	0.49694	0.38498	0.35495	0.25919	0.34227	0.28239	0.3779
153	0.39164	0.00584		351	0.41384	0.00413			93.102	0.41709	0.34462	0.47793	0.43445	0.46957	0.47839	0.45792	0.45022	0.43671	0.43448	0.51358	0.3504	0.52071	0.44968	0.29803	0.39092	0.46262	0.37577	0.31152	0.3342	0.47874	0.2619	0.4285	0.34794	0.35471	0.31267	0.4456	0.35634	0.40372	0.42717	0.36457	0.44367	0.4393	0.48178	0.38522	0.34241	0.25749	0.33668	0.29473	0.38519
153	0.39005	0.00585		351	0.41264	0.00415			94.1012	0.41083	0.34046	0.47153	0.43533	0.48064	0.48638	0.4572	0.43294	0.43204	0.44138	0.51873	0.34573	0.51796	0.44738	0.27949	0.39366	0.46012	0.37153	0.30999	0.33187	0.48181	0.26698	0.44037	0.36442	0.35876	0.32537	0.44631	0.36892	0.41885	0.42393	0.35721	0.449	0.43375	0.47541	0.37645	0.34842	0.27467	0.33779	0.29202	0.38396
153	0.39115	0.0059		351	0.41248	0.00421			95.0991	0.40478	0.34685	0.45833	0.43375	0.45869	0.48268	0.45403	0.44204	0.43559	0.42119	0.50858	0.33786	0.51428	0.44641	0.2899	0.4018	0.46304	0.35542	0.31116	0.3299	0.47051	0.25749	0.42751	0.34299	0.35099	0.32327	0.4408	0.36749	0.41095	0.42474	0.34013	0.44016	0.43828	0.49015	0.39201	0.34937	0.26643	0.34802	0.28798	0.38516
153	0.39061	0.00574		351	0.41257	0.00423			96.1011	0.42112	0.34362	0.45959	0.44167	0.47608	0.48868	0.45238	0.43488	0.43198	0.42062	0.51687	0.35676	0.5081	0.45293	0.26862	0.40205	0.46118	0.3743	0.31167	0.32495	0.48108	0.26093	0.43857	0.33949	0.35399	0.31571	0.44413	0.36336	0.41303	0.43304	0.35003	0.45211	0.43078	0.49679	0.38868	0.36784	0.26294	0.36721	0.2943	0.38678
153	0.39087	0.00583		351	0.41201	0.00424			97.1001	0.40141	0.34041	0.46527	0.43662	0.46912	0.48292	0.45404	0.42656	0.43257	0.43153	0.51368	0.33468	0.51425	0.45209	0.28959	0.38978	0.46668	0.36643	0.31672	0.33152	0.47748	0.27259	0.42456	0.34372	0.34527	0.30654	0.43341	0.35614	0.40097	0.43161	0.33837	0.44575	0.4403	0.48529	0.38197	0.35092	0.28212	0.34244	0.28064	0.38325
153	0.3912	0.00583		351	0.41224	0.0043			98.1421	0.4091	0.33247	0.47457	0.42836	0.48059	0.47967	0.45817	0.43686	0.44134	0.45571	0.52382	0.34049	0.51136	0.44687	0.29095	0.38478	0.46189	0.36079	0.30869	0.33141	0.47564	0.25997	0.42182	0.34827	0.35761	0.31525	0.44349	0.36478	0.40662	0.43008	0.34656	0.45229	0.43728	0.50606	0.38098	0.36222	0.27013	0.32841	0.28678	0.38657
153	0.39065	0.00581		351	0.41069	0.0043			99.0982	0.41657	0.33819	0.46637	0.42556	0.476	0.48464	0.45271	0.43219	0.43453	0.44648	0.52138	0.3305	0.50625	0.44902	0.30254	0.39868	0.46549	0.36544	0.30865	0.33325	0.48604	0.27334	0.41716	0.34262	0.35454	0.30983	0.43925	0.38189	0.40305	0.42938	0.36001	0.44701	0.43492	0.49235	0.38941	0.35549	0.27788	0.34771	0.30088	0.38998
153	0.38972	0.00586		351	0.41139	0.00431			100.103	0.41201	0.34437	0.46732	0.42814	0.47593	0.491	0.45183	0.42098	0.4354	0.43596	0.51121	0.33365	0.50358	0.45168	0.28445	0.39891	0.46058	0.37273	0.30979	0.33035	0.48214	0.26516	0.42319	0.34098	0.36121	0.30835	0.43304	0.36972	0.41401	0.43113	0.3484	0.4504	0.43622	0.50143	0.37932	0.36692	0.25287	0.349	0.28621	0.38834
153	0.3891	0.00573		351	0.41248	0.00429			101.163	0.41754	0.34343	0.46748	0.4342	0.4733	0.48757	0.45737	0.45015	0.42583	0.44217	0.5128	0.34103	0.51118	0.45232	0.28793	0.39206	0.46344	0.36511	0.31072	0.33897	0.47582	0.27619	0.42729	0.35376	0.35359	0.31942	0.43713	0.35772	0.41301	0.4278	0.36207	0.45187	0.43465	0.49868	0.38482	0.3578	0.25411	0.34738	0.29517	0.38784
153	0.38863	0.0058		351	0.41166	0.00434			102.102	0.40774	0.34094	0.46895	0.4336	0.46918	0.49246	0.45665	0.43449	0.43895	0.43057	0.51779	0.34306	0.50684	0.44816	0.29824	0.38663	0.46667	0.35866	0.32358	0.33933	0.49329	0.2643	0.41471	0.35763	0.35331	0.3136	0.43865	0.36671	0.40711	0.431	0.35551	0.44316	0.43605	0.4929	0.39232	0.36306	0.27082	0.3436	0.295	0.38704
153	0.38972	0.00574		351	0.41083	0.00432			103.142	0.42607	0.33839	0.46509	0.4294	0.47103	0.48473	0.45541	0.43333	0.4364	0.43235	0.51427	0.3459	0.50195	0.44457	0.30454	0.39841	0.46485	0.36017	0.31315	0.33801	0.48256	0.27385	0.42342	0.35576	0.35551	0.31385	0.44139	0.3725	0.42507	0.42994	0.3658	0.45256	0.43731	0.4966	0.39012	0.34868	0.26971	0.34679	0.28562	0.38856
153	0.39025	0.00571		351	0.41104	0.00438			104.098	0.41059	0.3393	0.46529	0.43121	0.47187	0.49378	0.4633	0.43903	0.43146	0.43731	0.51968	0.33484	0.50453	0.45213	0.28826	0.40064	0.46177	0.37058	0.31957	0.34324	0.48131	0.27116	0.42352	0.35134	0.35714	0.30061	0.43875	0.38203	0.41763	0.43076	0.35587	0.44663	0.4354	0.51374	0.39298	0.35109	0.25644	0.35354	0.29405	0.38635
153	0.39043	0.0057		351	0.41082	0.0044			105.117	0.40372	0.33777	0.46746	0.4293	0.47823	0.48216	0.46132	0.44066	0.43375	0.43695	0.52293	0.35084	0.50995	0.45253	0.30412	0.39845	0.45918	0.36612	0.31672	0.3456	0.47879	0.26815	0.41574	0.33714	0.3614	0.31096	0.44101	0.3626	0.41172	0.43656	0.36119	0.44908	0.43547	0.48997	0.39286	0.36392	0.26432	0.33357	0.29292	0.38686
153	0.38974	0.00565		351	0.41049	0.00438			106.1	0.41183	0.34846	0.4554	0.43167	0.47677	0.48964	0.45848	0.44375	0.43571	0.44292	0.51762	0.3317	0.51019	0.44714	0.28889	0.40419	0.4698	0.36965	0.31266	0.34349	0.47452	0.27106	0.42572	0.35297	0.36321	0.30664	0.43913	0.38311	0.41875	0.4303	0.36916	0.45121	0.43897	0.49827	0.38494	0.35699	0.27748	0.3577	0.29583	0.38959
153	0.3896	0.00568		351	0.41055	0.00442			107.1	0.41878	0.33918	0.46434	0.4294	0.47082	0.4849	0.4598	0.4459	0.43828	0.43591	0.50913	0.35188	0.50232	0.44889	0.30192	0.39551	0.45687	0.36226	0.31394	0.33759	0.48673	0.27685	0.41697	0.33881	0.35888	0.31777	0.43868	0.3814	0.41132	0.43596	0.35967	0.45763	0.44212	0.49025	0.39586	0.36758	0.27893	0.3526	0.29005	0.39137
153	0.38969	0.00568		351	0.4118	0.00444			108.1	0.41173	0.34598	0.46067	0.43274	0.47938	0.47799	0.45591	0.4391	0.43327	0.43175	0.51358	0.34605	0.49606	0.45185	0.29754	0.39315	0.45685	0.36983	0.31769	0.3384	0.48092	0.26889	0.42919	0.3498	0.36031	0.31471	0.44231	0.37676	0.41709	0.43741	0.35062	0.4567	0.43878	0.51142	0.38791	0.3694	0.2859	0.36481	0.2823	0.38859
153	0.39018	0.00578		351	0.4105	0.00441			109.128	0.40873	0.35056	0.47243	0.43298	0.48008	0.49551	0.45658	0.42994	0.43512	0.44554	0.52044	0.35023	0.49776	0.45371	0.30365	0.38804	0.46692	0.36868	0.32427	0.34484	0.48574	0.27761	0.42394	0.35757	0.36562	0.31613	0.44387	0.37619	0.39984	0.4351	0.35202	0.44776	0.43923	0.51235	0.3927	0.36198	0.26556	0.35057	0.28713	0.39153
153	0.39095	0.00566		351	0.41114	0.00443			110.103	0.41591	0.35408	0.46696	0.43034	0.47432	0.49397	0.45944	0.42543	0.43855	0.43971	0.5268	0.34151	0.50098	0.44844	0.30972	0.40078	0.46378	0.3846	0.31454	0.34895	0.48181	0.28588	0.42505	0.34548	0.36735	0.33166	0.43285	0.37451	0.42487	0.43706	0.36415	0.45616	0.43479	0.48851	0.39757	0.35605	0.27664	0.36187	0.29206	0.38975
153	0.39123	0.00571		351	0.41188	0.00446			111.136	0.41385	0.35106	0.45985	0.43054	0.47358	0.48543	0.45929	0.444	0.43872	0.43807	0.52435	0.35135	0.4968	0.44929	0.29398	0.40106	0.4673	0.3693	0.32906	0.34028	0.48601	0.2696	0.42977	0.34611	0.36684	0.32314	0.43521	0.37431	0.40551	0.44072	0.35246	0.45298	0.43605	0.50228	0.38274	0.35875	0.28346	0.35533	0.29782	0.39537
153	0.39137	0.00564		351	0.41175	0.0045			112.101	0.42286	0.33638	0.46366	0.4309	0.47218	0.49155	0.45564	0.43647	0.42774	0.43464	0.50956	0.35686	0.50211	0.45675	0.31071	0.40053	0.46755	0.36769	0.32305	0.34815	0.47743	0.27776	0.42799	0.34846	0.36559	0.31273	0.43907	0.38295	0.41577	0.43656	0.3678	0.44995	0.4362	0.52231	0.39051	0.36729	0.27756	0.34839	0.28104	0.39506
153	0.39005	0.00552		351	0.41107	0.00449			113.11	0.41136	0.35217	0.4639	0.43485	0.47506	0.48962	0.45791	0.43586	0.43172	0.44739	0.52468	0.36384	0.4974	0.44823	0.30507	0.39034	0.46916	0.37657	0.31305	0.34678	0.48199	0.28702	0.42179	0.34111	0.35858	0.32685	0.43788	0.3784	0.41134	0.43821	0.36477	0.45246	0.43795	0.50232	0.39339	0.3538	0.28182	0.3512	0.28707	0.3926
153	0.39155	0.00559		351	0.41264	0.00454			114.1	0.41988	0.34626	0.46113	0.42844	0.48065	0.48657	0.45482	0.44927	0.43433	0.43679	0.531	0.35545	0.50158	0.45693	0.29801	0.3992	0.45835	0.37258	0.32014	0.34509	0.48503	0.28029	0.41606	0.33969	0.3709	0.32408	0.43899	0.37815	0.41979	0.43656	0.35487	0.45276	0.44158	0.5152	0.39027	0.36989	0.26377	0.35692	0.29304	0.39111
153	0.39122	0.00562		351	0.4114	0.0045			115.102	0.42016	0.34153	0.472	0.43009	0.48027	0.48834	0.45449	0.44806	0.43046	0.43336	0.52294	0.35874	0.5087	0.45102	0.30499	0.39863	0.46195	0.35773	0.31366	0.35327	0.4718	0.28923	0.4275	0.34016	0.37357	0.31764	0.44298	0.39412	0.41896	0.43806	0.37538	0.45745	0.43871	0.49534	0.38723	0.37124	0.27171	0.36044	0.2778	0.38989
153	0.39078	0.0056		351	0.41144	0.00454			116.1	0.41879	0.34593	0.46245	0.43548	0.48158	0.49452	0.45963	0.43603	0.43009	0.44029	0.5227	0.34648	0.49859	0.45904	0.3149	0.39182	0.47015	0.35564	0.30941	0.35158	0.4853	0.2741	0.4253	0.34103	0.36455	0.32107	0.44416	0.37412	0.40759	0.43558	0.35156	0.45699	0.4364	0.51458	0.38671	0.36357	0.2758	0.36073	0.27397	0.39324
153	0.39212	0.0056		351	0.41184	0.0045			117.098	0.43058	0.35214	0.45996	0.43472	0.48539	0.5011	0.45244	0.44287	0.44098	0.41163	0.52435	0.36148	0.50601	0.45498	0.29419	0.39371	0.46324	0.35933	0.33059	0.35108	0.48107	0.27863	0.42945	0.34288	0.37934	0.32051	0.44322	0.37396	0.41092	0.43596	0.37603	0.45619	0.44148	0.50523	0.38747	0.35846	0.27614	0.34539	0.28535	0.39061
153	0.39132	0.00552		351	0.41197	0.00452			118.1	0.412	0.35903	0.46009	0.4351	0.47106	0.48423	0.45624	0.43789	0.43025	0.45454	0.51807	0.35037	0.50546	0.4538	0.30042	0.39045	0.45794	0.35423	0.3317	0.35087	0.48124	0.28928	0.43337	0.34715	0.37542	0.33049	0.44468	0.38142	0.42214	0.43986	0.36587	0.45525	0.43752	0.51271	0.40364	0.37257	0.28168	0.33721	0.28906	0.39271
153	0.39123	0.00565		351	0.41067	0.00451			119.1	0.42507	0.36213	0.46464	0.43925	0.4769	0.49153	0.45785	0.45201	0.42444	0.45007	0.52135	0.35587	0.50126	0.4581	0.3076	0.3892	0.45899	0.36303	0.31118	0.35	0.47996	0.28099	0.4258	0.3548	0.3684	0.32184	0.44527	0.37201	0.42359	0.43358	0.34826	0.44503	0.43691	0.49979	0.39823	0.37431	0.28299	0.36369	0.30051	0.39562
153	0.39254	0.00559		351	0.41341	0.00457			120.103	0.41457	0.36633	0.46	0.43077	0.47753	0.49133	0.45906	0.45162	0.43447	0.44207	0.5215	0.33797	0.50344	0.45583	0.30455	0.39289	0.46731	0.36778	0.31212	0.35107	0.47844	0.28251	0.41837	0.35246	0.3736	0.32519	0.44656	0.37829	0.43127	0.44531	0.37719	0.45056	0.44011	0.50268	0.39887	0.3649	0.26508	0.35605	0.29245	0.39336
153	0.39095	0.00557		351	0.41822	0.00497			121.103	0.41023	0.34957	0.46644	0.43649	0.47185	0.49205	0.46275	0.44584	0.43224	0.43689	0.52359	0.35773	0.51149	0.45845	0.30042	0.38932	0.46363	0.37842	0.32424	0.35485	0.48442	0.28118	0.4219	0.35173	0.3764	0.3285	0.44501	0.38949	0.42135	0.4403	0.35521	0.4523	0.44218	0.50773	0.39382	0.36434	0.27158	0.35573	0.28777	0.39377
153	0.37052	0.00583		351	0.40846	0.00543			122.103	0.403	0.34913	0.45202	0.41959	0.48176	0.50041	0.45319	0.44303	0.42763	0.43648	0.51393	0.33397	0.50049	0.44686	0.29752	0.39393	0.45833	0.34694	0.30653	0.35387	0.47188	0.26203	0.42034	0.34375	0.36686	0.32549	0.43919	0.37971	0.40964	0.43504	0.35254	0.44684	0.43604	0.51492	0.38628	0.3559	0.25482	0.34446	0.29419	0.38968
153	0.34471	0.00595		351	0.39495	0.00594			123.127	0.39388	0.29905	0.44532	0.40964	0.46921	0.46811	0.44275	0.41826	0.41422	0.41752	0.4875	0.32334	0.46508	0.42523	0.26563	0.36013	0.43144	0.30072	0.28134	0.32944	0.43404	0.24515	0.39577	0.3044	0.34587	0.29925	0.41256	0.35618	0.38451	0.42173	0.33354	0.43413	0.41321	0.46441	0.35887	0.33467	0.21231	0.31299	0.24702	0.36725
153	0.32381	0.00594		351	0.38447	0.00648			124.107	0.37418	0.26551	0.41103	0.37996	0.43229	0.44379	0.40875	0.40125	0.39978	0.37532	0.46465	0.29489	0.44788	0.39501	0.25436	0.33315	0.40309	0.25209	0.2456	0.30487	0.40406	0.20909	0.38795	0.27018	0.31555	0.26158	0.39124	0.34686	0.36719	0.39759	0.29552	0.4135	0.38683	0.4392	0.33346	0.29751	0.1873	0.26652	0.21131	0.33482
153	0.30356	0.00612		351	0.37738	0.00723			125.1	0.36715	0.23887	0.38246	0.36239	0.41025	0.42303	0.39909	0.37053	0.36611	0.37548	0.4368	0.2713	0.41418	0.37886	0.23724	0.2984	0.3689	0.24287	0.22343	0.28851	0.3814	0.18858	0.36185	0.2315	0.29923	0.24223	0.37196	0.33598	0.33221	0.37615	0.27849	0.39675	0.35889	0.41882	0.31847	0.27446	0.16477	0.22742	0.17732	0.31692
153	0.29095	0.00616		351	0.37699	0.00804			126.101	0.35636	0.21653	0.35849	0.34624	0.38697	0.40471	0.39024	0.36316	0.35877	0.37515	0.4147	0.25163	0.38219	0.36051	0.21014	0.26439	0.35121	0.20663	0.19918	0.27349	0.36333	0.1698	0.34429	0.21489	0.26791	0.21024	0.3541	0.31685	0.32547	0.36704	0.26298	0.3817	0.34251	0.39134	0.30394	0.25393	0.14838	0.20996	0.15083	0.29863
153	0.28181	0.00632		351	0.37976	0.00888			127.122	0.3422	0.21623	0.35192	0.34268	0.37352	0.39212	0.36496	0.35187	0.35561	0.35457	0.41668	0.23525	0.36906	0.35209	0.19502	0.25849	0.34207	0.191	0.20099	0.26327	0.35261	0.14535	0.33292	0.20072	0.2651	0.22367	0.35029	0.30623	0.30672	0.3503	0.23838	0.37613	0.33219	0.37094	0.28688	0.22754	0.13772	0.18379	0.14352	0.28471
153	0.27536	0.00642		351	0.38518	0.00963			128.108	0.34106	0.19448	0.34455	0.34361	0.35283	0.37823	0.36843	0.33421	0.34038	0.34274	0.41351	0.22118	0.35223	0.33853	0.18223	0.23511	0.32607	0.18867	0.19096	0.24883	0.35483	0.1479	0.32636	0.2041	0.26481	0.21257	0.34085	0.30154	0.33069	0.35645	0.23747	0.37858	0.32276	0.37611	0.27457	0.21866	0.13372	0.16017	0.12624	0.27715
153	0.27314	0.00657		351	0.39288	0.01036			129.099	0.33087	0.2077	0.34609	0.34121	0.3471	0.38139	0.3693	0.33753	0.33036	0.34399	0.4202	0.19555	0.33945	0.33841	0.17559	0.23314	0.3228	0.16181	0.18914	0.24547	0.35228	0.13234	0.31867	0.19574	0.25368	0.20063	0.34342	0.3171	0.31167	0.35781	0.23197	0.37346	0.31597	0.3477	0.26742	0.21082	0.12255	0.16882	0.11177	0.26507
153	0.27107	0.0067		351	0.40303	0.01115			130.1	0.34437	0.21497	0.33388	0.34934	0.34751	0.38742	0.36369	0.33071	0.33443	0.3601	0.42876	0.20409	0.34151	0.33112	0.18397	0.22345	0.32314	0.15162	0.19111	0.23819	0.35459	0.12559	0.31224	0.18324	0.26	0.20557	0.34184	0.30447	0.31042	0.35536	0.24438	0.38331	0.32119	0.36461	0.27055	0.21373	0.13271	0.15439	0.12357	0.26245
153	0.27318	0.00676		351	0.4121	0.01165			131.139	0.34015	0.21324	0.3414	0.34782	0.34296	0.38764	0.36675	0.32934	0.33053	0.36578	0.43622	0.20086	0.33089	0.33287	0.16591	0.22247	0.32789	0.15373	0.19939	0.23544	0.36182	0.1281	0.30604	0.19164	0.26544	0.19203	0.34769	0.29773	0.32044	0.36384	0.2301	0.37389	0.32245	0.35739	0.26615	0.21678	0.11858	0.15019	0.11544	0.26106
153	0.27426	0.0068		351	0.42119	0.0121			132.102	0.33915	0.2174	0.34257	0.36084	0.33997	0.39558	0.36501	0.33464	0.33886	0.35705	0.4428	0.19103	0.32324	0.3258	0.17589	0.21516	0.3192	0.16124	0.19699	0.23434	0.36871	0.13095	0.32922	0.2139	0.27057	0.20696	0.35135	0.30953	0.32848	0.36032	0.23254	0.38613	0.32237	0.35816	0.27544	0.20181	0.12398	0.15136	0.11309	0.26206
153	0.27564	0.00711		351	0.42889	0.01246			133.099	0.34683	0.22401	0.3457	0.36208	0.35268	0.40653	0.37553	0.33795	0.32256	0.36916	0.43737	0.20137	0.32681	0.33606	0.17451	0.21866	0.32593	0.1372	0.19975	0.24407	0.37278	0.13711	0.30563	0.21033	0.2823	0.1983	0.35275	0.31164	0.31373	0.37135	0.24743	0.38927	0.3268	0.36208	0.26837	0.2085	0.12815	0.14937	0.11369	0.26096
153	0.27839	0.00716		351	0.43461	0.01262			134.126	0.36806	0.24057	0.34364	0.37065	0.35643	0.40301	0.37459	0.34343	0.33068	0.36454	0.46526	0.1844	0.32957	0.33713	0.16168	0.21761	0.32802	0.14898	0.21081	0.24764	0.36332	0.12907	0.3199	0.20878	0.29638	0.21025	0.36054	0.29943	0.34418	0.37182	0.23499	0.39014	0.33329	0.34834	0.2711	0.21652	0.11641	0.14577	0.10488	0.26436
153	0.28066	0.0073		351	0.43948	0.01271			135.122	0.37657	0.233	0.35872	0.38463	0.36378	0.42029	0.3865	0.34452	0.32758	0.38495	0.46044	0.18405	0.32904	0.33798	0.17061	0.21127	0.32916	0.15109	0.21165	0.24171	0.37708	0.12004	0.31224	0.21099	0.29413	0.22018	0.36066	0.30774	0.33631	0.38374	0.24556	0.3986	0.33469	0.35835	0.2622	0.21704	0.11918	0.14989	0.11797	0.26775
153	0.28222	0.00733		351	0.44199	0.01288			136.145	0.36694	0.22777	0.34943	0.39669	0.35991	0.43048	0.39281	0.35424	0.33733	0.36413	0.4712	0.2041	0.33188	0.34371	0.18294	0.21728	0.33361	0.15181	0.20584	0.25377	0.37954	0.11289	0.32074	0.20983	0.31053	0.21278	0.37209	0.31794	0.34583	0.38606	0.26038	0.41557	0.33914	0.37308	0.26417	0.21337	0.11366	0.15026	0.11637	0.27166
153	0.28547	0.00738		351	0.44232	0.01279			137.098	0.38619	0.24557	0.36354	0.39539	0.37122	0.41859	0.39254	0.32849	0.33202	0.38262	0.47954	0.18873	0.3313	0.33986	0.16947	0.21513	0.33555	0.14207	0.2061	0.25064	0.38182	0.11269	0.31935	0.22418	0.31788	0.21685	0.37305	0.31701	0.3509	0.37924	0.23634	0.41283	0.34427	0.36099	0.26827	0.23114	0.12302	0.16227	0.11463	0.26877
153	0.2856	0.00738		351	0.44139	0.01269			138.101	0.39161	0.2469	0.36139	0.40248	0.3725	0.437	0.39892	0.3456	0.33737	0.39478	0.48455	0.19943	0.32881	0.34673	0.1719	0.22443	0.33998	0.13715	0.20711	0.24858	0.38315	0.12866	0.33211	0.22871	0.32078	0.22421	0.38011	0.3081	0.33882	0.38018	0.25155	0.41037	0.34784	0.36348	0.28219	0.22994	0.13539	0.16522	0.11883	0.27583
153	0.28668	0.00748		351	0.43835	0.0124			139.102	0.40434	0.25241	0.35639	0.41006	0.38109	0.43959	0.3993	0.35176	0.33431	0.37713	0.49949	0.19296	0.33447	0.35258	0.17071	0.22353	0.34138	0.14464	0.21451	0.25705	0.38816	0.12288	0.31294	0.23461	0.33359	0.21857	0.38696	0.33053	0.34196	0.38421	0.2488	0.41964	0.34596	0.35765	0.26966	0.22161	0.14011	0.16229	0.11316	0.27828
153	0.28766	0.00734		351	0.43328	0.01196			140.142	0.39127	0.24492	0.36308	0.41421	0.38396	0.44821	0.39827	0.34941	0.32196	0.41187	0.50295	0.19194	0.3338	0.3549	0.18421	0.2182	0.34297	0.13399	0.21297	0.25468	0.38395	0.1257	0.32454	0.22256	0.33607	0.2316	0.38856	0.33098	0.35041	0.38392	0.26781	0.40879	0.35354	0.35544	0.26321	0.22079	0.10908	0.16667	0.11379	0.28782
153	0.28878	0.00739		351	0.42991	0.01175			141.103	0.40439	0.23664	0.36327	0.41032	0.37851	0.43905	0.39237	0.3568	0.3372	0.4107	0.50237	0.19632	0.33352	0.35032	0.18319	0.21809	0.34972	0.1488	0.21035	0.25892	0.39254	0.12308	0.32975	0.22595	0.33325	0.22512	0.39081	0.31508	0.34777	0.38782	0.29002	0.42162	0.34887	0.37176	0.27864	0.22963	0.10923	0.17613	0.11939	0.30262
153	0.28982	0.00736		351	0.42476	0.01137			142.104	0.41313	0.25462	0.36886	0.4196	0.38823	0.44303	0.39716	0.35392	0.33246	0.41474	0.50982	0.19201	0.33187	0.35681	0.18037	0.22488	0.34733	0.14136	0.20743	0.25288	0.39367	0.13206	0.33508	0.22426	0.34313	0.21929	0.39401	0.32433	0.36091	0.39074	0.27034	0.42229	0.34951	0.35334	0.27326	0.24624	0.13608	0.17746	0.11279	0.30785
153	0.28919	0.00734		351	0.41943	0.01098			143.099	0.40807	0.23869	0.35964	0.41628	0.37829	0.45326	0.39855	0.34917	0.33125	0.39906	0.52197	0.19533	0.33164	0.35312	0.1685	0.21393	0.34971	0.13732	0.20994	0.24875	0.39594	0.12351	0.33068	0.22371	0.33172	0.21717	0.40232	0.32225	0.34681	0.38637	0.27928	0.4243	0.35065	0.35367	0.27208	0.24183	0.13637	0.1701	0.10854	0.31606
153	0.28968	0.00731		351	0.41458	0.01071			144.101	0.40621	0.25255	0.3669	0.4205	0.37845	0.46182	0.40091	0.37105	0.33444	0.39801	0.50633	0.2072	0.33241	0.35851	0.18417	0.21719	0.3533	0.13815	0.20674	0.25602	0.39535	0.11402	0.33695	0.22495	0.34109	0.21734	0.40154	0.31746	0.36364	0.3848	0.28206	0.42658	0.34865	0.35883	0.28162	0.23329	0.11316	0.16393	0.09476	0.30801
153	0.28901	0.00728		351	0.4097	0.01044			145.099	0.41487	0.23875	0.37055	0.42152	0.3846	0.44931	0.41015	0.36581	0.3306	0.39686	0.50263	0.19071	0.3298	0.35387	0.16337	0.21054	0.35311	0.15623	0.21834	0.25899	0.3976	0.11802	0.34074	0.22435	0.34214	0.22418	0.39876	0.32026	0.3567	0.38064	0.26941	0.42062	0.3498	0.36055	0.28143	0.2403	0.14082	0.16892	0.11236	0.31262
153	0.28983	0.00733		351	0.40511	0.01005			146.102	0.41153	0.2368	0.36862	0.42151	0.38906	0.45045	0.40332	0.35819	0.32884	0.41575	0.50857	0.20387	0.33505	0.35892	0.17522	0.21655	0.35058	0.12977	0.21139	0.26306	0.38613	0.12562	0.33647	0.225	0.33292	0.22904	0.40507	0.32158	0.34905	0.37625	0.25711	0.4274	0.35304	0.3527	0.28142	0.24922	0.13375	0.16022	0.11699	0.30835
153	0.28901	0.00724		351	0.39858	0.00974			147.098	0.40948	0.22702	0.37225	0.42043	0.38639	0.45897	0.39965	0.35612	0.33033	0.42947	0.51396	0.19464	0.33345	0.36196	0.1645	0.22188	0.35964	0.13559	0.21976	0.26933	0.39672	0.1259	0.34332	0.22234	0.33452	0.22612	0.39858	0.31451	0.35295	0.37806	0.2722	0.42488	0.34724	0.35665	0.27328	0.25863	0.12688	0.17006	0.10506	0.31109
153	0.28828	0.00716		351	0.39313	0.00941			148.099	0.40654	0.25138	0.37053	0.4163	0.39235	0.46004	0.39895	0.35203	0.33591	0.40392	0.49655	0.19634	0.33684	0.35815	0.16523	0.21449	0.35541	0.14524	0.22325	0.25487	0.39914	0.12777	0.33782	0.21699	0.33568	0.22716	0.39791	0.30656	0.35219	0.37833	0.27019	0.42284	0.34808	0.3592	0.26609	0.25413	0.11503	0.16901	0.12147	0.312
153	0.28782	0.00718		351	0.38915	0.00914			149.103	0.40133	0.23038	0.36223	0.42075	0.38491	0.45669	0.39766	0.33984	0.33352	0.39278	0.50117	0.19962	0.33864	0.35136	0.1732	0.22117	0.34978	0.13823	0.21345	0.25677	0.38959	0.12249	0.33587	0.24333	0.32699	0.22901	0.40068	0.32488	0.35032	0.37798	0.26242	0.42448	0.34742	0.35853	0.27413	0.25676	0.13757	0.16832	0.11517	0.31222
153	0.28749	0.0071		351	0.38512	0.009			150.098	0.399	0.23007	0.37414	0.42018	0.38753	0.45712	0.3975	0.35129	0.32923	0.4219	0.50355	0.20729	0.33499	0.36008	0.17414	0.22124	0.35408	0.13711	0.20518	0.26068	0.38778	0.12573	0.33843	0.22039	0.32343	0.21846	0.40421	0.31697	0.359	0.3782	0.27314	0.42612	0.34402	0.35286	0.27966	0.27577	0.13269	0.16632	0.11625	0.31044
153	0.28732	0.00717		351	0.37925	0.00862			151.098	0.38595	0.23886	0.36755	0.40851	0.38629	0.45885	0.39598	0.34877	0.33985	0.40956	0.49888	0.20106	0.3367	0.35465	0.17854	0.21318	0.3521	0.14254	0.21791	0.25744	0.38969	0.1293	0.33662	0.22281	0.32527	0.2215	0.40593	0.33433	0.35355	0.38482	0.24844	0.42186	0.34429	0.35049	0.27859	0.26446	0.12333	0.17219	0.10938	0.31192
153	0.28551	0.00721		351	0.37672	0.00845			152.099	0.40737	0.22772	0.36409	0.41278	0.39143	0.45894	0.39943	0.35769	0.3375	0.41168	0.49855	0.19474	0.33362	0.35488	0.1709	0.20942	0.34449	0.14691	0.20336	0.25554	0.38129	0.11759	0.34721	0.21423	0.32557	0.22418	0.41136	0.31013	0.35402	0.37486	0.24812	0.42403	0.34935	0.34785	0.26778	0.26253	0.13016	0.1787	0.11093	0.31178
153	0.28625	0.00709		351	0.37162	0.00816			153.101	0.39945	0.23544	0.37676	0.40794	0.38763	0.46619	0.39611	0.36488	0.33668	0.40082	0.4961	0.19424	0.33498	0.35155	0.15653	0.21679	0.34905	0.13629	0.20825	0.2563	0.38613	0.1227	0.34298	0.2069	0.31767	0.21708	0.40707	0.32131	0.36995	0.37385	0.23901	0.42276	0.34534	0.35402	0.26315	0.27597	0.1157	0.16169	0.10831	0.31789
153	0.28439	0.0071		351	0.3684	0.00793			154.099	0.38497	0.22424	0.37453	0.41102	0.39053	0.44516	0.40005	0.35954	0.33725	0.42037	0.49945	0.19213	0.33706	0.35959	0.18227	0.2205	0.35503	0.13552	0.21484	0.25796	0.38718	0.12298	0.33767	0.23343	0.319	0.21941	0.40689	0.31649	0.34296	0.37053	0.26952	0.43313	0.3475	0.34667	0.2749	0.26913	0.14456	0.17197	0.1129	0.3105
153	0.28467	0.00704		351	0.36448	0.00772			155.101	0.38747	0.23188	0.37402	0.40314	0.3846	0.44716	0.40033	0.35371	0.32873	0.39707	0.48387	0.19744	0.33594	0.35569	0.18131	0.20401	0.34858	0.14209	0.20897	0.2586	0.39254	0.10888	0.34171	0.2079	0.30919	0.21336	0.40811	0.32435	0.34271	0.36812	0.23398	0.42435	0.34137	0.34665	0.27617	0.26512	0.13912	0.16	0.12419	0.31536
153	0.28403	0.00716		351	0.36185	0.00756			156.119	0.37912	0.22538	0.36534	0.40648	0.37903	0.4501	0.38976	0.3514	0.33096	0.42398	0.49391	0.18823	0.33228	0.35358	0.16961	0.21381	0.34945	0.14428	0.21753	0.26681	0.38787	0.12829	0.33707	0.23435	0.30432	0.2168	0.4092	0.33124	0.33441	0.37237	0.24945	0.41911	0.34677	0.34333	0.27217	0.26941	0.13421	0.16895	0.11835	0.31198
153	0.28485	0.0071		351	0.35854	0.00735			157.107	0.36912	0.21314	0.36964	0.40258	0.39213	0.46404	0.39912	0.35149	0.33434	0.42685	0.50306	0.18502	0.34154	0.35062	0.18692	0.21156	0.34241	0.13442	0.21512	0.26005	0.39267	0.11534	0.33488	0.20716	0.31582	0.2239	0.40304	0.31282	0.34516	0.37014	0.25406	0.42168	0.34326	0.35313	0.2743	0.27451	0.13917	0.15961	0.11143	0.30656
153	0.2831	0.00705		351	0.35517	0.00722			158.102	0.3785	0.22233	0.37777	0.40465	0.39128	0.45232	0.39125	0.35426	0.33458	0.41173	0.50341	0.21126	0.33782	0.35304	0.17087	0.21246	0.34805	0.13486	0.21574	0.26075	0.39278	0.12825	0.34267	0.21453	0.31668	0.21625	0.40838	0.32389	0.35228	0.37482	0.25766	0.43404	0.34392	0.34731	0.26718	0.25805	0.11904	0.16575	0.11659	0.31007
153	0.2831	0.00713		351	0.35185	0.00696			159.114	0.37996	0.21867	0.36249	0.39887	0.38195	0.43968	0.39385	0.33378	0.33198	0.39021	0.48481	0.18559	0.32958	0.35606	0.17787	0.20865	0.34524	0.13825	0.19745	0.26184	0.3918	0.11689	0.33688	0.21112	0.31289	0.21397	0.40744	0.30611	0.34039	0.37128	0.23792	0.42459	0.34076	0.34408	0.26881	0.26007	0.13245	0.15078	0.10858	0.31546
153	0.28086	0.0071		351	0.34991	0.00687			160.102	0.37254	0.22048	0.37416	0.3968	0.38591	0.44082	0.39087	0.34653	0.32836	0.41514	0.49074	0.19809	0.34208	0.34997	0.18133	0.21335	0.34052	0.14554	0.20686	0.2559	0.39065	0.12107	0.34843	0.22477	0.30627	0.22344	0.40785	0.31654	0.34416	0.36647	0.24092	0.41304	0.33949	0.34201	0.27263	0.26741	0.12448	0.15994	0.11247	0.31
153	0.28133	0.00699		351	0.3473	0.0067			161.124	0.37612	0.22819	0.36141	0.39299	0.37715	0.45307	0.38837	0.34974	0.33983	0.42393	0.50257	0.19771	0.33902	0.35104	0.18212	0.20481	0.3501	0.13457	0.21391	0.25492	0.38232	0.11602	0.34032	0.19614	0.30769	0.21333	0.40811	0.30851	0.3439	0.36124	0.23573	0.42334	0.33355	0.34307	0.26554	0.26084	0.12056	0.1645	0.11058	0.30878
153	0.28156	0.00706		351	0.3441	0.00657			162.103	0.3627	0.21569	0.37084	0.39115	0.3838	0.44888	0.38211	0.35839	0.33139	0.40267	0.4976	0.19651	0.33803	0.35103	0.17445	0.2047	0.33877	0.12954	0.21844	0.24931	0.38292	0.13736	0.34173	0.20009	0.30991	0.21776	0.40751	0.31262	0.34873	0.35976	0.24916	0.41743	0.33861	0.3515	0.27688	0.27077	0.12542	0.16228	0.10785	0.31082
153	0.28134	0.00708		351	0.34312	0.00643			163.108	0.36823	0.2208	0.36841	0.39486	0.37516	0.44871	0.39134	0.34696	0.33933	0.42289	0.4976	0.20561	0.34022	0.35097	0.18326	0.21289	0.34016	0.14345	0.196	0.25745	0.3815	0.13666	0.34162	0.2131	0.30315	0.21697	0.4049	0.31412	0.33752	0.361	0.22455	0.43284	0.34226	0.33799	0.26811	0.2691	0.12321	0.16185	0.11688	0.3072
153	0.27936	0.0071		351	0.34106	0.00628			164.151	0.37343	0.21423	0.37623	0.38449	0.384	0.45524	0.38144	0.35158	0.33607	0.40177	0.50091	0.20279	0.33601	0.3562	0.17424	0.20632	0.33666	0.13362	0.20501	0.26182	0.38969	0.12124	0.34473	0.20689	0.30263	0.2103	0.40427	0.32448	0.34197	0.357	0.23919	0.42991	0.3387	0.34289	0.26572	0.27135	0.12226	0.15567	0.11771	0.30991
153	0.2791	0.00709		351	0.33931	0.0062			165.102	0.36611	0.2101	0.36864	0.38976	0.37684	0.4364	0.38304	0.34408	0.33294	0.41667	0.49239	0.18791	0.33989	0.35231	0.17939	0.20649	0.3331	0.12715	0.20206	0.26029	0.3752	0.11843	0.33764	0.20948	0.29851	0.2134	0.40295	0.31331	0.3361	0.35281	0.22524	0.42463	0.33815	0.34682	0.268	0.26584	0.1174	0.16098	0.0993	0.30486
153	0.27894	0.00701		351	0.33787	0.00598			166.103	0.36437	0.21582	0.36837	0.38521	0.38025	0.44237	0.38409	0.34332	0.33231	0.40956	0.48707	0.20578	0.3427	0.3577	0.1669	0.20783	0.33371	0.13045	0.20708	0.25712	0.38223	0.12133	0.33257	0.20563	0.30015	0.21427	0.40589	0.31189	0.34261	0.35306	0.23959	0.4242	0.33422	0.33308	0.26246	0.25296	0.10673	0.15889	0.11137	0.309
153	0.27928	0.00705		351	0.33433	0.00586			167.104	0.35946	0.20833	0.36849	0.38298	0.38375	0.44035	0.37865	0.34017	0.33655	0.39293	0.49201	0.19248	0.34356	0.35747	0.17208	0.2025	0.34029	0.13771	0.19685	0.25105	0.38364	0.11838	0.3305	0.2049	0.30518	0.20883	0.40261	0.32739	0.3341	0.35611	0.23488	0.42101	0.33813	0.35233	0.27444	0.26018	0.12612	0.14846	0.11283	0.30475
153	0.2778	0.00695		351	0.33406	0.00584			168.1	0.3577	0.22151	0.36541	0.37906	0.37817	0.44879	0.37711	0.35247	0.33412	0.40327	0.49571	0.19524	0.33996	0.35354	0.17317	0.21006	0.33523	0.13531	0.19977	0.25507	0.37379	0.12105	0.32995	0.2137	0.29396	0.20922	0.41041	0.30973	0.34036	0.35689	0.21906	0.4247	0.33465	0.34865	0.26755	0.26335	0.11759	0.14677	0.1145	0.30439
153	0.27786	0.00701		351	0.33272	0.00569			169.1	0.35291	0.21315	0.37055	0.38311	0.374	0.43766	0.39179	0.33847	0.32708	0.43103	0.49172	0.19917	0.3398	0.34915	0.17066	0.20461	0.33313	0.13816	0.20631	0.25337	0.38256	0.12314	0.33856	0.20179	0.28644	0.21329	0.40269	0.30639	0.32868	0.35345	0.22212	0.42436	0.33528	0.34381	0.27193	0.26193	0.13371	0.15106	0.10329	0.30102
153	0.27713	0.00702		351	0.33088	0.00566			170.1	0.35983	0.20294	0.37012	0.38429	0.37403	0.43667	0.38294	0.35891	0.32801	0.40075	0.48916	0.185	0.34178	0.35018	0.17843	0.19801	0.32962	0.13232	0.20724	0.25401	0.36908	0.13021	0.3335	0.19453	0.28553	0.21371	0.4047	0.31877	0.33318	0.35077	0.22573	0.41706	0.33496	0.34355	0.26572	0.26653	0.1259	0.15479	0.12633	0.30115
153	0.27638	0.00701		351	0.32939	0.00559			171.1	0.35174	0.2172	0.37182	0.37473	0.38342	0.43861	0.38274	0.34419	0.32614	0.41015	0.48983	0.18304	0.34373	0.34954	0.18247	0.20723	0.32887	0.12134	0.21393	0.25674	0.38124	0.11675	0.33618	0.20071	0.29604	0.20269	0.40293	0.30893	0.32658	0.35603	0.23447	0.42165	0.33882	0.34175	0.27404	0.2542	0.12811	0.15883	0.11978	0.30202
153	0.27698	0.00704		351	0.32838	0.00547			172.104	0.34662	0.21373	0.36724	0.37582	0.37276	0.44464	0.37855	0.33061	0.32977	0.40376	0.48337	0.1941	0.34532	0.3475	0.17111	0.21367	0.33528	0.12562	0.20307	0.25244	0.37789	0.12223	0.32672	0.19176	0.28354	0.21343	0.39826	0.30316	0.33759	0.35478	0.22625	0.42612	0.33402	0.34214	0.2678	0.25385	0.1293	0.15318	0.11022	0.30068
153	0.2777	0.0071		351	0.32685	0.00542			173.098	0.35585	0.2136	0.36543	0.37804	0.37647	0.43806	0.37878	0.34758	0.33207	0.41575	0.49255	0.18218	0.34201	0.3528	0.17411	0.20127	0.32767	0.12297	0.21106	0.25915	0.38002	0.12437	0.33761	0.21241	0.2824	0.20701	0.39687	0.32022	0.34918	0.34799	0.22449	0.41708	0.33925	0.35041	0.26701	0.2642	0.12108	0.15207	0.10386	0.29698
153	0.27646	0.00714		351	0.32518	0.0053			174.098	0.35488	0.20526	0.37796	0.38043	0.38644	0.44041	0.38257	0.34187	0.33583	0.43556	0.48862	0.18667	0.34356	0.35135	0.1831	0.21051	0.33396	0.13968	0.21576	0.25076	0.38969	0.13929	0.33857	0.20643	0.28633	0.20282	0.40724	0.31731	0.33284	0.35709	0.23622	0.42291	0.33617	0.34295	0.26868	0.25158	0.13038	0.15282	0.11604	0.2969
153	0.27658	0.00711		351	0.32438	0.00526			175.102	0.3531	0.22005	0.3598	0.38223	0.37724	0.43709	0.37814	0.34156	0.33396	0.41375	0.48845	0.19547	0.34497	0.34944	0.18208	0.20665	0.33313	0.1111	0.20764	0.24578	0.37613	0.11929	0.34362	0.19443	0.28709	0.2063	0.40744	0.32351	0.32731	0.35288	0.23128	0.43246	0.33625	0.3641	0.26074	0.25212	0.1228	0.15103	0.10732	0.29973
153	0.27658	0.00711		351	0.32283	0.00521			176.128	0.35211	0.23276	0.36865	0.36528	0.37829	0.43848	0.38059	0.33685	0.33384	0.41711	0.486	0.18305	0.33998	0.35543	0.18166	0.20682	0.32556	0.12397	0.19711	0.24597	0.38803	0.10742	0.34157	0.20799	0.2936	0.20454	0.40783	0.30009	0.34016	0.3527	0.22541	0.42443	0.33534	0.32999	0.27147	0.25365	0.12877	0.14166	0.11187	0.29523
153	0.27726	0.00715		351	0.32224	0.00512			177.101	0.35592	0.2102	0.37404	0.3792	0.37421	0.43782	0.37397	0.33931	0.33181	0.40805	0.51087	0.19966	0.34461	0.35698	0.17761	0.20709	0.33306	0.12803	0.19653	0.25885	0.39004	0.12596	0.33243	0.2172	0.28449	0.20856	0.40632	0.3217	0.3447	0.35663	0.22553	0.43813	0.33516	0.33369	0.26486	0.25734	0.13098	0.15208	0.09734	0.29984
153	0.276	0.00707		351	0.32115	0.00502			178.122	0.34768	0.21754	0.38021	0.38158	0.38908	0.45433	0.37259	0.35554	0.3365	0.44071	0.49874	0.21035	0.3466	0.35473	0.17859	0.19644	0.33244	0.13901	0.20425	0.24775	0.38794	0.12818	0.34003	0.20285	0.28475	0.217	0.40505	0.31361	0.33923	0.35035	0.22045	0.43148	0.33497	0.33128	0.2651	0.25335	0.12215	0.15168	0.10788	0.29116
153	0.27592	0.00711		351	0.31969	0.00501			179.1	0.34881	0.21865	0.36886	0.37582	0.37896	0.43939	0.37234	0.35792	0.3323	0.40746	0.50292	0.19085	0.34609	0.34919	0.17893	0.19967	0.3284	0.12126	0.20278	0.24278	0.38557	0.11981	0.34244	0.20938	0.28469	0.19701	0.40133	0.30982	0.33612	0.35599	0.21951	0.43665	0.33559	0.33464	0.26785	0.24878	0.12195	0.14794	0.11106	0.29573
153	0.27508	0.00714		351	0.31988	0.00498			180.099	0.35051	0.21269	0.37543	0.38398	0.38082	0.43363	0.37561	0.34376	0.33785	0.40184	0.49941	0.19064	0.3438	0.34981	0.17211	0.19658	0.33523	0.13581	0.20572	0.24359	0.38355	0.11989	0.34786	0.19908	0.28422	0.20654	0.40614	0.32597	0.332	0.35149	0.21404	0.43042	0.33311	0.33877	0.26427	0.25553	0.1198	0.15429	0.11636	0.29381
153	0.27669	0.00714		351	0.31892	0.0049			181.103	0.34723	0.20705	0.3727	0.37436	0.3742	0.43819	0.37069	0.33806	0.33422	0.42302	0.49438	0.1968	0.34692	0.35018	0.16873	0.1954	0.32782	0.13241	0.20045	0.24841	0.38586	0.12045	0.34086	0.20241	0.29115	0.19633	0.40758	0.31373	0.33751	0.3508	0.2079	0.43854	0.33332	0.34724	0.26164	0.26058	0.1157	0.14384	0.11143	0.29304
153	0.27477	0.0071		351	0.31742	0.00484			182.122	0.34978	0.21141	0.37228	0.37264	0.39026	0.44201	0.36401	0.34176	0.33438	0.41462	0.49924	0.18979	0.35214	0.35198	0.1729	0.19976	0.32575	0.13417	0.20468	0.24747	0.3846	0.12374	0.33784	0.20121	0.28165	0.20377	0.4097	0.32709	0.35064	0.34683	0.23738	0.4359	0.33974	0.34727	0.26244	0.24037	0.1322	0.1393	0.10782	0.29086
153	0.27534	0.00707		351	0.31703	0.00476			183.103	0.34342	0.22202	0.37148	0.37511	0.38171	0.44449	0.36459	0.33313	0.34217	0.41697	0.50396	0.20748	0.34794	0.34819	0.16371	0.19515	0.32807	0.12267	0.20345	0.24965	0.38492	0.12368	0.34589	0.21266	0.27458	0.20368	0.40538	0.31303	0.32885	0.35056	0.22001	0.43644	0.33499	0.3336	0.26986	0.25386	0.14047	0.14491	0.12128	0.28822
153	0.27473	0.00718		351	0.31621	0.00471			184.102	0.34088	0.21255	0.37637	0.3779	0.38692	0.44333	0.36451	0.35015	0.33081	0.40668	0.48949	0.19339	0.34441	0.35018	0.16902	0.20366	0.32535	0.13619	0.19715	0.24896	0.38213	0.12936	0.34529	0.20847	0.27829	0.20531	0.41045	0.31822	0.34693	0.35925	0.23157	0.43726	0.33688	0.33662	0.26559	0.24229	0.1196	0.15139	0.10802	0.28784
153	0.27526	0.0071		351	0.31544	0.00472			185.102	0.32934	0.20601	0.36641	0.37121	0.38434	0.43888	0.37632	0.337	0.33204	0.39813	0.50359	0.19622	0.35103	0.34659	0.17722	0.19952	0.32828	0.13217	0.20722	0.25237	0.39272	0.131	0.34033	0.20599	0.27985	0.21019	0.4041	0.30873	0.33167	0.34914	0.2342	0.44843	0.33765	0.33628	0.26084	0.24299	0.11807	0.14609	0.1242	0.28972
153	0.27426	0.00711		351	0.31633	0.00464			186.1	0.34528	0.22061	0.36813	0.36989	0.3786	0.43795	0.37111	0.33537	0.33528	0.39828	0.50211	0.19329	0.34708	0.35528	0.18039	0.20974	0.32432	0.12438	0.21436	0.23916	0.38339	0.11438	0.33909	0.19874	0.27844	0.21433	0.41237	0.31238	0.33701	0.34797	0.22143	0.42792	0.33643	0.33995	0.26412	0.24047	0.12881	0.13953	0.10673	0.28592
153	0.27454	0.0071		351	0.31446	0.0046			187.103	0.34	0.20556	0.37209	0.37426	0.37085	0.44546	0.36914	0.34308	0.3363	0.39356	0.4901	0.20268	0.34709	0.35241	0.18683	0.19269	0.32677	0.11922	0.20807	0.24332	0.38425	0.12985	0.35111	0.20047	0.27421	0.20282	0.40223	0.33155	0.32627	0.34939	0.20967	0.42764	0.34	0.33818	0.27112	0.24171	0.12355	0.1409	0.10036	0.28858
153	0.2743	0.00715		351	0.31436	0.00459			188.107	0.33652	0.2088	0.37531	0.3703	0.38358	0.42739	0.35947	0.33278	0.32623	0.40776	0.49159	0.21722	0.3512	0.35376	0.18523	0.19978	0.32725	0.11782	0.20732	0.243	0.38292	0.12924	0.34354	0.21258	0.27467	0.1983	0.40047	0.31931	0.33467	0.34972	0.21877	0.43356	0.34029	0.33782	0.26249	0.24283	0.1363	0.13066	0.09258	0.29008
153	0.27344	0.00707		351	0.31358	0.00449			189.103	0.34056	0.21026	0.36547	0.3692	0.37397	0.42858	0.36922	0.34278	0.33078	0.39163	0.48225	0.19713	0.34938	0.34993	0.18003	0.20484	0.33066	0.10593	0.20193	0.24762	0.3887	0.12226	0.34434	0.19776	0.27484	0.20139	0.40893	0.31289	0.33205	0.34178	0.22188	0.42727	0.34152	0.33583	0.26122	0.23463	0.12538	0.13813	0.1088	0.28666
153	0.27373	0.00715		351	0.31347	0.00451			190.135	0.33085	0.20217	0.3777	0.36486	0.37515	0.42679	0.35836	0.32883	0.3245	0.41049	0.49715	0.19612	0.35083	0.34876	0.17944	0.20168	0.32714	0.11926	0.21164	0.25507	0.38212	0.11964	0.34126	0.20639	0.26717	0.20766	0.3976	0.32063	0.33616	0.33616	0.21949	0.43214	0.34022	0.33094	0.26151	0.25108	0.12896	0.13513	0.11641	0.28303
153	0.27427	0.00713		351	0.3127	0.00447			191.126	0.33736	0.21309	0.38351	0.36627	0.37792	0.43449	0.36749	0.33792	0.33378	0.39909	0.49344	0.19984	0.35851	0.35289	0.18659	0.20125	0.32428	0.13181	0.20713	0.25471	0.37663	0.12441	0.34441	0.20309	0.26556	0.20999	0.40896	0.31633	0.34098	0.34154	0.22181	0.42962	0.33946	0.33845	0.25717	0.24041	0.11662	0.13147	0.1174	0.28397
153	0.27402	0.00714		351	0.31145	0.0044			192.144	0.35354	0.21533	0.37441	0.35982	0.37071	0.44659	0.3622	0.3343	0.34072	0.41297	0.4898	0.19903	0.34703	0.35467	0.17767	0.20415	0.32459	0.1186	0.20221	0.25167	0.37721	0.12102	0.34066	0.19584	0.27011	0.20772	0.4002	0.31343	0.33913	0.33952	0.21129	0.43812	0.3481	0.33331	0.26522	0.249	0.12229	0.12809	0.12148	0.28297
153	0.2743	0.00707		351	0.31209	0.00433			193.099	0.34303	0.19857	0.36954	0.36269	0.37612	0.42763	0.36979	0.34032	0.33428	0.39358	0.48715	0.20664	0.35051	0.35197	0.19106	0.2026	0.33384	0.11276	0.20845	0.25486	0.38121	0.11098	0.34204	0.20204	0.272	0.20908	0.4087	0.30715	0.33258	0.33899	0.20572	0.42261	0.34199	0.34722	0.26067	0.23465	0.12339	0.13316	0.10183	0.2792
153	0.27267	0.00711		351	0.31164	0.00437			194.15	0.34107	0.21614	0.37279	0.35889	0.37369	0.42515	0.36515	0.33472	0.33112	0.41442	0.49215	0.20183	0.35163	0.35362	0.1825	0.19779	0.32182	0.11623	0.20895	0.25203	0.37917	0.11935	0.34034	0.2098	0.26294	0.20647	0.40966	0.319	0.32612	0.34004	0.2229	0.42299	0.3453	0.33698	0.25343	0.25179	0.12838	0.13764	0.10944	0.28047
153	0.27277	0.00705		351	0.31138	0.0043			195.099	0.32888	0.20711	0.3734	0.35822	0.37621	0.42567	0.35796	0.3262	0.32793	0.41577	0.48466	0.20122	0.35732	0.35303	0.17654	0.19962	0.32163	0.12933	0.21612	0.25113	0.37984	0.11695	0.3336	0.2014	0.2728	0.20053	0.41059	0.31135	0.32689	0.3399	0.21845	0.42369	0.35009	0.33668	0.26654	0.24157	0.13029	0.13112	0.11063	0.27882
153	0.27331	0.0071		351	0.31025	0.00435			196.1	0.32691	0.20796	0.37457	0.35764	0.37964	0.42624	0.36435	0.32983	0.32635	0.40013	0.48188	0.20231	0.34988	0.34431	0.17731	0.20108	0.32422	0.11754	0.21293	0.24929	0.38153	0.11177	0.34509	0.19585	0.2771	0.20943	0.40406	0.32537	0.33123	0.33807	0.22366	0.43431	0.34001	0.33613	0.2556	0.23566	0.13299	0.12822	0.10834	0.27862
153	0.27336	0.00717		351	0.3095	0.00426			197.101	0.336	0.21056	0.37003	0.36044	0.37151	0.42919	0.3593	0.33032	0.32949	0.42477	0.48073	0.20643	0.34733	0.35651	0.17648	0.20737	0.32025	0.13224	0.21013	0.25062	0.38382	0.12332	0.32925	0.19666	0.28117	0.21179	0.40644	0.2963	0.33773	0.34041	0.21771	0.42052	0.34655	0.33996	0.26232	0.24963	0.12216	0.14738	0.11509	0.27688
153	0.27362	0.00716		351	0.30936	0.00424			198.1	0.34259	0.20774	0.36473	0.35881	0.375	0.42854	0.36242	0.32631	0.33319	0.39653	0.49273	0.1948	0.35415	0.35356	0.17856	0.195	0.32527	0.12926	0.21	0.26059	0.38906	0.1127	0.34455	0.20418	0.28109	0.20129	0.40789	0.30744	0.33131	0.34153	0.21162	0.42874	0.35117	0.32847	0.25524	0.23164	0.12065	0.14488	0.10429	0.27938
153	0.27373	0.00717		351	0.30972	0.0042			199.109	0.34657	0.205	0.36354	0.36401	0.37234	0.43008	0.36818	0.33558	0.33362	0.40449	0.47747	0.19764	0.36289	0.35299	0.18466	0.2022	0.32137	0.12069	0.20821	0.245	0.38689	0.12355	0.33972	0.20944	0.26988	0.19599	0.41123	0.31195	0.32884	0.34228	0.21181	0.44773	0.35194	0.33841	0.25067	0.24325	0.12581	0.13661	0.10657	0.27726
153	0.27349	0.00714		351	0.30833	0.00417			200.098	0.34257	0.1982	0.36651	0.36674	0.37029	0.43055	0.36014	0.33281	0.33039	0.4155	0.48434	0.19308	0.35796	0.35395	0.18998	0.2034	0.32265	0.1321	0.21562	0.25238	0.37993	0.10991	0.34728	0.21648	0.26842	0.2092	0.41148	0.31014	0.33707	0.34552	0.2309	0.42393	0.35316	0.33572	0.26134	0.2445	0.11331	0.14432	0.10677	0.27658
153	0.2729	0.00719		351	0.3083	0.00411			201.101	0.34417	0.2002	0.37058	0.35675	0.3768	0.42061	0.3567	0.33162	0.32691	0.41411	0.4874	0.21314	0.36434	0.35862	0.18033	0.19612	0.31999	0.11357	0.21687	0.25092	0.3966	0.11274	0.34181	0.20993	0.27516	0.19619	0.41066	0.31515	0.32875	0.33872	0.20651	0.41931	0.35463	0.33589	0.26599	0.24443	0.13755	0.13154	0.10502	0.28038
153	0.27367	0.00718		351	0.30776	0.00408			202.112	0.33756	0.20708	0.37407	0.36872	0.37342	0.4258	0.36674	0.33117	0.32984	0.408	0.4796	0.19438	0.35728	0.36494	0.17907	0.20087	0.33121	0.12304	0.20938	0.25011	0.37761	0.12129	0.34891	0.20369	0.26559	0.19663	0.40768	0.31432	0.32508	0.34179	0.20506	0.42299	0.35545	0.33624	0.26743	0.23773	0.12702	0.12717	0.10576	0.27502
153	0.27265	0.00717		351	0.30787	0.00414			203.1	0.32298	0.20276	0.36345	0.36021	0.37016	0.42708	0.36066	0.32363	0.3343	0.41186	0.4908	0.20374	0.35794	0.35635	0.18269	0.20942	0.32225	0.1191	0.20993	0.25032	0.38187	0.12205	0.34292	0.20975	0.27344	0.19921	0.40999	0.3117	0.33322	0.3357	0.20753	0.4342	0.35473	0.33265	0.27002	0.23674	0.11113	0.12652	0.10599	0.27467
153	0.27365	0.00718		351	0.30754	0.00408			204.1	0.33086	0.20453	0.36618	0.36488	0.37998	0.42856	0.35443	0.33317	0.33795	0.40179	0.47865	0.19526	0.35744	0.36202	0.17697	0.20809	0.32425	0.11565	0.21675	0.25509	0.39706	0.11899	0.35094	0.20663	0.27124	0.2034	0.40732	0.31901	0.32312	0.33943	0.21114	0.42768	0.35125	0.33547	0.2581	0.23304	0.12282	0.12761	0.10796	0.27848
153	0.27342	0.0071		351	0.30708	0.00407			205.114	0.3315	0.19859	0.37116	0.36151	0.37364	0.41679	0.35654	0.32069	0.333	0.4158	0.48722	0.2042	0.36535	0.3605	0.18021	0.21101	0.3266	0.11241	0.22069	0.25568	0.38986	0.12525	0.34793	0.22059	0.27526	0.2023	0.4121	0.29889	0.33482	0.33165	0.21913	0.42789	0.35622	0.32144	0.2606	0.24089	0.1305	0.13602	0.12435	0.27216
153	0.27374	0.00715		351	0.3066	0.00405			206.1	0.33654	0.21356	0.36675	0.35767	0.37532	0.42231	0.36109	0.32859	0.32885	0.40837	0.49073	0.2	0.35808	0.35576	0.19153	0.20422	0.3292	0.13127	0.20783	0.25613	0.38878	0.11628	0.34773	0.20418	0.28075	0.21288	0.40829	0.30992	0.32314	0.33386	0.21048	0.42515	0.35649	0.32841	0.25684	0.24488	0.11792	0.12655	0.11499	0.27382
153	0.27342	0.00714		351	0.30616	0.00405			207.11	0.34083	0.21571	0.37077	0.36075	0.3786	0.43269	0.35375	0.33536	0.33134	0.41046	0.48067	0.20094	0.36284	0.35623	0.20106	0.21421	0.32887	0.12457	0.22746	0.25924	0.38265	0.11797	0.3372	0.20764	0.27531	0.20534	0.40572	0.2968	0.32509	0.33413	0.22389	0.43115	0.35616	0.33759	0.25627	0.24375	0.12371	0.11714	0.11333	0.27617
153	0.27364	0.00727		351	0.30562	0.00397			208.099	0.3442	0.21131	0.36132	0.35777	0.37896	0.42768	0.35352	0.31856	0.33415	0.41502	0.49144	0.2072	0.36583	0.35733	0.18181	0.19849	0.32807	0.12106	0.22288	0.25539	0.39789	0.11125	0.35475	0.21161	0.27877	0.20373	0.40894	0.31195	0.32101	0.33625	0.2078	0.42971	0.35428	0.33926	0.26675	0.2381	0.13381	0.12988	0.11398	0.27355
153	0.27511	0.00713		351	0.30579	0.00396			209.101	0.34339	0.21847	0.36984	0.35441	0.3701	0.42929	0.35299	0.33325	0.32795	0.4006	0.4907	0.20817	0.36494	0.36105	0.19119	0.19749	0.32944	0.11294	0.21379	0.26188	0.39632	0.11757	0.35283	0.20956	0.27925	0.20945	0.40718	0.31782	0.32501	0.33638	0.2127	0.42195	0.35548	0.34364	0.25279	0.23811	0.11945	0.12732	0.11172	0.27413
153	0.27329	0.00718		351	0.30593	0.00399			210.124	0.33357	0.20265	0.36802	0.35652	0.38143	0.42473	0.36198	0.33349	0.32968	0.4258	0.48356	0.21114	0.36571	0.35761	0.1962	0.20639	0.327	0.13319	0.21946	0.25487	0.39412	0.13367	0.3477	0.21795	0.26941	0.1978	0.41592	0.31118	0.32598	0.3369	0.21131	0.42605	0.36423	0.33455	0.25802	0.22533	0.12532	0.12534	0.11841	0.27693
153	0.27319	0.00722		351	0.30405	0.00395			211.127	0.33577	0.20501	0.36984	0.35914	0.37896	0.4261	0.35423	0.3316	0.32465	0.41288	0.483	0.20926	0.36033	0.35858	0.18233	0.20637	0.3167	0.12147	0.23262	0.25754	0.40331	0.12891	0.33938	0.22143	0.26839	0.20072	0.41365	0.30154	0.31537	0.3383	0.22298	0.43211	0.35805	0.34107	0.25351	0.23118	0.12401	0.12643	0.10252	0.27051
153	0.27159	0.0073		351	0.30469	0.00395			212.161	0.33694	0.19573	0.36656	0.34896	0.3765	0.43103	0.3618	0.32472	0.33313	0.39323	0.48382	0.20516	0.36886	0.36203	0.18501	0.20144	0.32666	0.11909	0.22074	0.25358	0.39378	0.12197	0.35291	0.19795	0.2746	0.20402	0.4164	0.31679	0.31289	0.33316	0.2169	0.42753	0.35771	0.34418	0.26981	0.23226	0.13539	0.1261	0.10777	0.27403
153	0.2735	0.00723		351	0.30396	0.00389			213.103	0.33259	0.19642	0.36627	0.35688	0.37633	0.42752	0.35193	0.33181	0.33273	0.42224	0.48143	0.20157	0.36346	0.36144	0.18599	0.21023	0.32578	0.11412	0.21344	0.26222	0.40683	0.1107	0.34379	0.21193	0.26634	0.20983	0.40772	0.31565	0.32185	0.33235	0.21697	0.43669	0.36193	0.33223	0.25785	0.23211	0.1188	0.12192	0.10257	0.27171
153	0.27324	0.00721		351	0.30474	0.00392			214.138	0.33616	0.21726	0.37192	0.35523	0.37623	0.42229	0.35866	0.32821	0.33034	0.40898	0.48876	0.21807	0.36935	0.35977	0.17614	0.2108	0.3222	0.12306	0.2114	0.25483	0.40242	0.12955	0.36457	0.20263	0.28325	0.20441	0.41332	0.31067	0.31384	0.3352	0.21186	0.4316	0.36467	0.32876	0.25305	0.22524	0.12906	0.1285	0.10718	0.26989
153	0.27381	0.00724		351	0.30323	0.00392			215.099	0.33104	0.20758	0.36655	0.35671	0.38164	0.42075	0.35732	0.34521	0.32932	0.41672	0.4679	0.21632	0.3738	0.36373	0.19069	0.21413	0.32875	0.1292	0.2277	0.26167	0.4021	0.12769	0.3604	0.20773	0.26893	0.21006	0.41365	0.29913	0.31785	0.33705	0.2224	0.43672	0.35952	0.32497	0.25759	0.23254	0.1317	0.12079	0.12324	0.27072
153	0.27424	0.0073		351	0.30378	0.00387			216.104	0.33742	0.20865	0.37538	0.36256	0.37999	0.43443	0.35817	0.32306	0.3323	0.40665	0.4953	0.20656	0.36916	0.36605	0.20115	0.2089	0.32251	0.11699	0.21096	0.26579	0.39985	0.12824	0.3456	0.22184	0.27898	0.2032	0.40878	0.31218	0.32924	0.34197	0.22313	0.43335	0.36023	0.33626	0.26192	0.23288	0.12425	0.11856	0.12199	0.27466
153	0.2733	0.00719		351	0.30415	0.00388			217.098	0.34865	0.20386	0.37301	0.35284	0.38117	0.43356	0.35864	0.32561	0.32999	0.42642	0.49818	0.22	0.36568	0.36692	0.19839	0.2002	0.3265	0.11957	0.22253	0.26238	0.38815	0.11868	0.34871	0.22212	0.27799	0.21012	0.41688	0.317	0.32359	0.34124	0.21544	0.42968	0.35769	0.33523	0.26733	0.23073	0.13715	0.11814	0.11888	0.27313
153	0.2726	0.00728		351	0.30296	0.00385			218.099	0.33672	0.19661	0.36974	0.3538	0.37202	0.42109	0.3535	0.33052	0.33129	0.4015	0.4938	0.21437	0.36631	0.36113	0.18627	0.20018	0.32294	0.12326	0.22186	0.26557	0.39714	0.12029	0.36397	0.21135	0.28216	0.18432	0.41308	0.31438	0.32586	0.33216	0.20996	0.4323	0.36181	0.3329	0.26261	0.22534	0.13891	0.12658	0.11493	0.27613
153	0.27422	0.00727		351	0.30277	0.00385			219.102	0.33413	0.19896	0.37205	0.36061	0.375	0.41764	0.35825	0.3279	0.33402	0.41019	0.48182	0.2095	0.36162	0.36635	0.18763	0.19212	0.32965	0.12784	0.21577	0.25248	0.39773	0.11939	0.36002	0.21	0.27407	0.20187	0.4129	0.31768	0.32221	0.3393	0.2178	0.44168	0.36415	0.33788	0.25186	0.21596	0.12185	0.13185	0.11318	0.26891
153	0.27324	0.00729		351	0.3033	0.00386			220.099	0.34579	0.21289	0.36621	0.36665	0.38344	0.43093	0.35824	0.33453	0.32638	0.42583	0.48907	0.21678	0.36789	0.36581	0.19591	0.19488	0.32874	0.11886	0.21416	0.25821	0.40735	0.13358	0.36144	0.21053	0.28755	0.199	0.40846	0.30983	0.32823	0.33236	0.23586	0.43807	0.36217	0.3332	0.25719	0.22365	0.14065	0.13031	0.11569	0.27559
153	0.27488	0.00727		351	0.3031	0.00385			221.111	0.33522	0.20787	0.37146	0.35744	0.37582	0.43457	0.35419	0.33441	0.33435	0.43233	0.49317	0.21452	0.36881	0.36521	0.19644	0.20198	0.32394	0.1361	0.21556	0.26686	0.3981	0.11963	0.36146	0.2002	0.27507	0.20748	0.41641	0.30441	0.32508	0.33607	0.21474	0.43541	0.35714	0.32279	0.25685	0.22632	0.13158	0.12051	0.10353	0.27041
153	0.27357	0.00726		351	0.30184	0.00383			222.102	0.34518	0.22096	0.3739	0.35939	0.38536	0.43566	0.3642	0.32931	0.32469	0.42987	0.47472	0.21252	0.36389	0.36426	0.19696	0.20464	0.32757	0.11933	0.21524	0.25896	0.40087	0.12544	0.35901	0.20921	0.28528	0.21158	0.41448	0.30038	0.31352	0.33953	0.21772	0.43549	0.36064	0.3392	0.25831	0.22129	0.13213	0.1282	0.1139	0.27445
153	0.27413	0.00725		351	0.30185	0.00382			223.098	0.34108	0.21759	0.36787	0.35711	0.37529	0.4288	0.35119	0.33484	0.32315	0.40947	0.4817	0.21393	0.37338	0.36086	0.19574	0.20559	0.33483	0.12568	0.2192	0.25891	0.40034	0.12606	0.37435	0.21857	0.26663	0.20003	0.41039	0.30526	0.32744	0.3377	0.21585	0.43503	0.36095	0.33564	0.25028	0.22323	0.14614	0.11784	0.10841	0.27137
153	0.27339	0.00732		351	0.30185	0.00383			224.102	0.34373	0.21493	0.38104	0.35698	0.37922	0.43057	0.35187	0.33656	0.3326	0.41373	0.48977	0.22227	0.36301	0.36203	0.1879	0.20328	0.32502	0.12808	0.21273	0.26097	0.40506	0.12592	0.3603	0.21651	0.2811	0.20667	0.41034	0.32102	0.32613	0.33514	0.21193	0.44469	0.36154	0.33788	0.2612	0.22547	0.13091	0.12561	0.10587	0.27225
153	0.27384	0.00722		351	0.30239	0.00381			225.102	0.34057	0.21963	0.37833	0.35816	0.37993	0.42327	0.35172	0.33073	0.33212	0.43004	0.48816	0.20447	0.36446	0.36974	0.19113	0.20069	0.33122	0.12254	0.2145	0.25592	0.4103	0.11657	0.36525	0.21626	0.27926	0.20317	0.42048	0.31855	0.33381	0.33642	0.23621	0.43915	0.36309	0.33687	0.25726	0.22638	0.12877	0.11756	0.1139	0.26895
153	0.27321	0.00732		351	0.30104	0.00385			226.099	0.33606	0.21384	0.37219	0.35719	0.37367	0.42725	0.35225	0.3336	0.33052	0.4208	0.48393	0.20536	0.36721	0.36514	0.19767	0.20123	0.32768	0.13718	0.21987	0.25555	0.40342	0.12048	0.35885	0.21359	0.28078	0.20767	0.41702	0.30391	0.34353	0.34185	0.22045	0.44191	0.36145	0.33732	0.26083	0.21763	0.12882	0.13139	0.11654	0.27127
153	0.27333	0.0073		351	0.30123	0.00382			227.104	0.33608	0.22078	0.37111	0.3711	0.38235	0.43045	0.3537	0.33188	0.33103	0.40291	0.48328	0.21258	0.37667	0.36608	0.18817	0.20439	0.32623	0.12505	0.21104	0.25631	0.4103	0.13342	0.37228	0.21444	0.27705	0.22479	0.41358	0.30546	0.33157	0.33198	0.2229	0.4311	0.36469	0.33136	0.25529	0.21496	0.12655	0.12375	0.11741	0.26724
153	0.27334	0.00729		351	0.30025	0.00383			228.104	0.33985	0.19415	0.3761	0.35385	0.38029	0.43127	0.35426	0.32595	0.33076	0.41738	0.48672	0.22901	0.36839	0.37336	0.20014	0.2069	0.32435	0.11947	0.22067	0.25858	0.40188	0.12273	0.36017	0.20596	0.2757	0.20724	0.41636	0.30488	0.31882	0.33188	0.21897	0.43657	0.36197	0.32743	0.25489	0.23176	0.13101	0.12372	0.11576	0.27276
153	0.27339	0.00727		351	0.29957	0.00378			229.103	0.33894	0.1979	0.37644	0.35873	0.3794	0.42938	0.35329	0.32749	0.33109	0.41683	0.46842	0.22784	0.36755	0.3587	0.19862	0.20488	0.32282	0.12025	0.22371	0.25312	0.4052	0.12523	0.37675	0.20573	0.27591	0.20282	0.41876	0.33036	0.32843	0.32955	0.22795	0.43746	0.35493	0.33351	0.25775	0.23013	0.12501	0.12741	0.13711	0.27059
153	0.27281	0.00729		351	0.30093	0.00381			230.103	0.33998	0.19309	0.36608	0.35672	0.38044	0.4284	0.35464	0.33577	0.33271	0.40727	0.48224	0.20711	0.37991	0.36151	0.19443	0.20264	0.32588	0.11899	0.21223	0.25115	0.40424	0.10759	0.37588	0.22029	0.28121	0.20033	0.42173	0.31678	0.32817	0.3343	0.21749	0.44588	0.35817	0.32782	0.25395	0.2293	0.13545	0.12441	0.13578	0.26736
153	0.27193	0.00729		351	0.2994	0.00377			231.103	0.33252	0.21295	0.36599	0.3588	0.38457	0.42788	0.35759	0.3267	0.33238	0.43192	0.49417	0.21487	0.37298	0.36376	0.18878	0.19864	0.32655	0.12943	0.21542	0.24898	0.40458	0.1259	0.36246	0.20731	0.27747	0.19319	0.42262	0.31554	0.32639	0.33725	0.20963	0.43665	0.36084	0.32797	0.25906	0.21633	0.12585	0.12553	0.10417	0.26684
153	0.27268	0.00737		351	0.29924	0.00377			232.099	0.33447	0.21268	0.37741	0.35424	0.37432	0.4211	0.35795	0.33035	0.32646	0.42237	0.47948	0.22426	0.37009	0.36532	0.18782	0.20029	0.33121	0.11733	0.21714	0.25578	0.40585	0.11689	0.37553	0.21885	0.26967	0.20723	0.41332	0.30161	0.31183	0.33105	0.20606	0.45328	0.36313	0.32749	0.25631	0.22828	0.13748	0.11898	0.11535	0.26684
153	0.27263	0.00736		351	0.30019	0.00376			233.103	0.33756	0.19928	0.3796	0.36203	0.37577	0.43071	0.35004	0.32632	0.33774	0.40059	0.48975	0.21772	0.36571	0.36053	0.18465	0.20136	0.32659	0.12474	0.22035	0.25524	0.4079	0.12219	0.37467	0.20514	0.27792	0.19844	0.41773	0.32772	0.33043	0.3365	0.21894	0.43804	0.35957	0.32938	0.25467	0.21737	0.1224	0.12463	0.11995	0.26525
153	0.27294	0.00729		351	0.29939	0.00375			234.18	0.3373	0.19422	0.3788	0.3666	0.37706	0.42666	0.34238	0.33091	0.32556	0.42298	0.48901	0.2156	0.37514	0.36123	0.19841	0.20718	0.32877	0.11766	0.21245	0.2569	0.39928	0.12911	0.3779	0.21609	0.27879	0.20087	0.4127	0.33267	0.33964	0.33364	0.21158	0.44934	0.35943	0.33995	0.25615	0.22199	0.13498	0.12136	0.10911	0.26823
153	0.27331	0.00735		351	0.29938	0.00374			235.101	0.33932	0.20806	0.37561	0.36234	0.37658	0.42878	0.35772	0.33396	0.33539	0.41877	0.48395	0.20794	0.37205	0.3609	0.18051	0.20845	0.33092	0.12947	0.21522	0.25795	0.3964	0.13951	0.35769	0.21929	0.27653	0.19667	0.41699	0.31399	0.32779	0.33396	0.20273	0.44246	0.3695	0.32878	0.25477	0.2252	0.14267	0.12559	0.11713	0.27128
153	0.27318	0.00729		351	0.29894	0.00373			236.103	0.33868	0.21677	0.3745	0.36188	0.38572	0.43337	0.36024	0.33466	0.3352	0.42245	0.48412	0.21759	0.37287	0.36758	0.19861	0.19976	0.32213	0.12279	0.21657	0.25274	0.40351	0.11516	0.37028	0.19949	0.28305	0.20659	0.4133	0.32152	0.32699	0.33247	0.21447	0.44313	0.36152	0.33456	0.25254	0.21647	0.12121	0.11838	0.11518	0.26612
153	0.27201	0.00735		351	0.29855	0.00374			237.101	0.33363	0.20193	0.37489	0.35459	0.38142	0.42221	0.35606	0.3322	0.33611	0.42405	0.48483	0.2168	0.36615	0.37151	0.19299	0.1993	0.32757	0.11446	0.21414	0.25385	0.39979	0.11338	0.36665	0.21962	0.2739	0.20946	0.41054	0.31275	0.3265	0.3336	0.20126	0.43898	0.3649	0.33729	0.25291	0.21904	0.14327	0.1167	0.10503	0.26932
153	0.27197	0.00735		351	0.2986	0.00376			238.1	0.33505	0.20874	0.36648	0.36232	0.37643	0.4297	0.35288	0.33119	0.33215	0.41999	0.48209	0.21221	0.37356	0.3666	0.20047	0.20261	0.32545	0.11267	0.21514	0.25384	0.40609	0.11753	0.36725	0.20314	0.2837	0.19974	0.42044	0.30285	0.31624	0.33166	0.21947	0.44166	0.36522	0.33167	0.25074	0.20438	0.1182	0.12999	0.11466	0.26679
153	0.27294	0.00735		351	0.29828	0.00375			239.1	0.35283	0.20849	0.37105	0.36126	0.37444	0.42132	0.35494	0.31654	0.33123	0.43277	0.48282	0.21366	0.37106	0.36135	0.18875	0.19545	0.3253	0.12267	0.21118	0.25416	0.40424	0.12273	0.37315	0.19547	0.27377	0.2106	0.41348	0.31251	0.34141	0.32495	0.22672	0.44654	0.36382	0.32187	0.26453	0.20978	0.13042	0.12013	0.10989	0.26656
153	0.27193	0.00727		351	0.29859	0.00369			240.103	0.33598	0.19244	0.37991	0.35951	0.37261	0.43089	0.35375	0.32449	0.33712	0.42017	0.48889	0.23273	0.36937	0.36683	0.18329	0.19772	0.32601	0.11147	0.21703	0.25489	0.40289	0.12112	0.37382	0.20844	0.28278	0.20063	0.42021	0.32547	0.3258	0.34162	0.23149	0.44428	0.3598	0.32352	0.25379	0.21012	0.12232	0.12184	0.10301	0.26662
153	0.27596	0.00735		351	0.31324	0.00391			241.099	0.34658	0.21381	0.37133	0.36141	0.38669	0.4274	0.34951	0.33079	0.33791	0.43011	0.47793	0.21183	0.3707	0.36721	0.19965	0.20126	0.32895	0.11301	0.21247	0.25311	0.39399	0.12284	0.37572	0.21724	0.27308	0.21007	0.41478	0.31769	0.31251	0.33459	0.22603	0.44084	0.3637	0.32796	0.25223	0.20682	0.12975	0.11731	0.11933	0.26743
153	0.28405	0.0074		351	0.35949	0.00539			242.102	0.34545	0.20556	0.37005	0.36287	0.37996	0.42373	0.35008	0.34961	0.33026	0.44241	0.49208	0.20791	0.37273	0.36435	0.19043	0.19959	0.32735	0.10894	0.21565	0.25287	0.3984	0.11116	0.37802	0.2145	0.27193	0.19777	0.41546	0.31243	0.3261	0.33536	0.22637	0.44027	0.36088	0.33347	0.25874	0.2375	0.12684	0.11811	0.12427	0.26916
153	0.30517	0.00763		351	0.38777	0.00618			243.1	0.35182	0.20575	0.37738	0.36278	0.39023	0.43908	0.37097	0.33101	0.32873	0.43969	0.4822	0.22267	0.381	0.36747	0.20691	0.21055	0.32036	0.11667	0.22676	0.25446	0.41049	0.11995	0.37632	0.20931	0.29233	0.20805	0.42832	0.30937	0.34856	0.34461	0.20538	0.45351	0.36624	0.33949	0.27972	0.31399	0.1555	0.13246	0.12064	0.27597
153	0.34687	0.00889		351	0.40821	0.00679			244.102	0.34727	0.2237	0.37767	0.35878	0.40044	0.42856	0.37963	0.33836	0.33375	0.46414	0.48176	0.25085	0.39334	0.37296	0.19533	0.21265	0.32989	0.1121	0.26325	0.28977	0.44135	0.13498	0.39468	0.2122	0.31063	0.24649	0.44176	0.3361	0.35769	0.36277	0.23005	0.45002	0.38094	0.34797	0.32334	0.40548	0.18328	0.16876	0.16774	0.2901
153	0.40557	0.01149		351	0.42085	0.00688			245.101	0.37571	0.26792	0.40021	0.36681	0.41777	0.44351	0.42675	0.34696	0.34161	0.47571	0.50646	0.29189	0.45303	0.37878	0.22723	0.25799	0.34981	0.12218	0.29579	0.32659	0.49139	0.1362	0.41576	0.2326	0.3681	0.31759	0.48212	0.37182	0.38913	0.4045	0.27664	0.45328	0.42023	0.34764	0.40199	0.47271	0.2311	0.23144	0.19389	0.31686
153	0.48968	0.01589		351	0.43654	0.00706			246.1	0.38534	0.29689	0.41231	0.37349	0.44285	0.44591	0.47984	0.37203	0.34177	0.50889	0.52932	0.35253	0.52135	0.39175	0.28064	0.32609	0.38582	0.15721	0.37777	0.39103	0.57333	0.15784	0.45303	0.2861	0.46795	0.43896	0.5464	0.40425	0.46817	0.46473	0.30324	0.45748	0.4808	0.38734	0.50562	0.56502	0.29561	0.3062	0.24739	0.36227
153	0.58455	0.02002		351	0.45383	0.00739			247.101	0.3873	0.34524	0.44383	0.38862	0.47768	0.45456	0.56004	0.3981	0.3586	0.59697	0.59336	0.44868	0.62608	0.40178	0.3181	0.41483	0.43277	0.19502	0.47671	0.49257	0.6819	0.19179	0.53502	0.333	0.63887	0.65568	0.63962	0.45863	0.58884	0.55923	0.38583	0.4622	0.5906	0.41451	0.6277	0.69394	0.3569	0.47787	0.36575	0.4448
153	0.68845	0.0249		351	0.47013	0.00766			248.1	0.42307	0.40677	0.50155	0.41937	0.51509	0.47785	0.64919	0.46196	0.38503	0.6247	0.64734	0.54224	0.74999	0.41772	0.37189	0.55433	0.50256	0.22304	0.56798	0.61017	0.7829	0.23876	0.59728	0.41787	0.89002	0.91272	0.74069	0.48582	0.69834	0.64224	0.50405	0.49197	0.71402	0.4599	0.7253	0.76077	0.42966	0.7504	0.40799	0.57497
153	0.80679	0.02996		351	0.49017	0.00828			249.1	0.4668	0.49007	0.55839	0.45404	0.57243	0.50317	0.75199	0.54581	0.40859	0.69194	0.72779	0.62132	0.87366	0.45021	0.4338	0.75016	0.56382	0.2732	0.66256	0.75504	0.90145	0.27315	0.71108	0.51089	1.09953	1.07132	0.84456	0.53897	0.81301	0.72437	0.65487	0.50008	0.8596	0.50984	0.79719	0.82037	0.58205	0.91943	0.46419	0.68928
153	0.92574	0.0349		351	0.50624	0.00847			250.103	0.51748	0.56368	0.6416	0.503	0.63938	0.54447	0.84201	0.62471	0.454	0.78735	0.81869	0.69866	0.96769	0.49202	0.47354	0.88174	0.64466	0.34822	0.77349	0.86416	0.99422	0.34708	0.80096	0.63127	1.34259	1.40456	0.942	0.60611	0.93948	0.86707	0.75808	0.52644	0.9894	0.57347	0.89371	0.81777	0.56871	1.17686	0.56927	0.79025
153	1.05137	0.03894		351	0.52615	0.0089			251.1	0.58225	0.6612	0.71576	0.55619	0.71202	0.55006	0.92274	0.70449	0.50163	0.8939	0.86501	0.80218	1.0586	0.50563	0.54098	0.97434	0.72958	0.43704	0.92539	0.96116	1.06999	0.41771	0.89813	0.68784	1.55911	1.8366	1.01856	0.74843	1.05387	1.08057	0.90705	0.5263	1.10379	0.60938	1.04917	0.8715	0.69607	1.34947	0.63334	0.88639
153	1.17547	0.0427		351	0.54912	0.00943			252.099	0.63731	0.78449	0.7726	0.61249	0.76581	0.60926	1.04702	0.7829	0.53372	0.94191	0.9424	1.0136	1.1273	0.5545	0.61125	1.11983	0.80962	0.51347	1.04997	1.09556	1.22517	0.48632	0.99318	0.8612	1.85371	2.12364	1.16021	0.94884	1.28417	1.26163	1.09918	0.57333	1.1804	0.71497	1.2094	0.88357	0.87363	1.83949	0.74238	1.0554
153	1.28156	0.04428		351	0.56857	0.0099			253.1	0.65896	0.89603	0.84631	0.66669	0.86995	0.64674	1.17626	0.87967	0.58391	1.08494	1.02788	1.3398	1.25339	0.58117	0.68286	1.21822	0.88254	0.63313	1.27704	1.25332	1.35689	0.56242	1.10864	0.96143	2.0821	2.53764	1.27717	1.00103	1.37154	1.35216	1.26773	0.60841	1.32015	0.74356	1.31626	0.86716	1.18287	2.33915	0.85936	1.23038
153	1.3791	0.04518		351	0.5917	0.01019			254.103	0.68716	0.94803	0.9169	0.70628	1.00486	0.68651	1.34376	0.96943	0.63005	1.20064	1.06079	1.86363	1.39448	0.65016	0.77716	1.42543	0.95811	0.74027	1.53649	1.48788	1.41071	0.64178	1.29579	1.12235	2.31391	2.64905	1.38686	1.09164	1.46994	1.39879	1.56254	0.62629	1.4439	0.84181	1.33093	0.89755	1.44273	2.28051	0.87592	1.31188
153	1.47249	0.04712		351	0.61578	0.01052			255.1	0.75188	1.10698	0.98798	0.77954	1.13689	0.72068	1.37819	1.0799	0.66128	1.37952	1.12753	2.1494	1.50247	0.66766	0.90178	1.53837	1.01681	0.82151	1.84275	1.66078	1.53414	0.71321	1.46608	1.24069	2.33712	2.96559	1.45413	1.18755	1.54998	1.48291	2.06229	0.65837	1.55366	0.8822	1.34103	0.87855	1.7811	2.57017	1.21477	1.35508
153	1.54561	0.04729		351	0.64105	0.01104			256.1	0.81236	1.20767	1.06423	0.81795	1.26995	0.78781	1.41167	1.24419	0.71243	1.4545	1.13415	2.48576	1.59539	0.69516	1.12141	1.66688	1.08811	0.90833	2.17381	1.79978	1.55204	0.69523	1.55613	1.35895	2.37745	3.01466	1.47526	1.13926	1.51567	1.49486	2.48257	0.68964	1.63691	0.96499	1.41285	0.85768	2.21623	2.51952	1.40578	1.37723
153	1.60197	0.04755		351	0.66762	0.01181			257.102	0.85951	1.42646	1.09869	0.91027	1.34994	0.84306	1.4585	1.38611	0.75301	1.58803	1.21405	2.50193	1.64463	0.71845	1.49132	1.69527	1.13872	1.02954	2.22009	1.8932	1.5777	0.90311	1.66157	1.49415	2.44831	3.10587	1.53364	1.20992	1.53236	1.49986	2.51452	0.73226	1.71023	1.0499	1.41877	0.90761	2.27589	2.49967	1.54503	1.40829
153	1.64594	0.04821		351	0.6918	0.01174			258.102	0.88095	1.61309	1.13734	0.98944	1.38734	0.87021	1.48898	1.45841	0.82246	1.74135	1.20614	2.43781	1.67258	0.73824	1.84968	1.71526	1.18576	1.08474	2.28855	1.82046	1.58036	0.93746	1.59606	1.49131	2.45259	3.28163	1.52351	1.15975	1.57455	1.52583	3.04846	0.76181	1.75527	1.11044	1.44476	0.88098	2.57655	2.53017	2.00657	1.42572
153	1.6775	0.04637		351	0.71836	0.01236			259.103	0.90066	1.70786	1.14156	1.06603	1.43533	0.89871	1.51299	1.51964	0.90707	1.58925	1.20235	2.39624	1.73603	0.75498	2.14253	1.71778	1.22254	1.19674	2.52618	1.95166	1.63787	1.21276	1.64982	1.55363	2.47472	3.10253	1.55643	1.18518	1.59655	1.53582	3.06019	0.79344	1.76629	1.18864	1.45876	0.91745	2.558	2.66979	2.08278	1.44714
153	1.70938	0.04798		351	0.74866	0.01291			260.103	0.96891	1.8369	1.15282	1.11066	1.45035	0.94572	1.50662	1.54617	1.02053	1.58239	1.25976	2.70514	1.75189	0.79869	2.41308	1.8086	1.25948	1.30987	2.46881	1.97595	1.61071	1.3817	1.70081	1.48594	2.56142	3.19074	1.58179	1.209	1.59014	1.52926	3.35854	0.82093	1.79862	1.32272	1.4198	0.94775	2.63181	2.65067	2.30769	1.43946
153	1.75846	0.05091		351	0.77568	0.01299			261.102	1.03684	1.8722	1.16161	1.19611	1.45307	1.0007	1.52349	1.5526	1.07838	1.63185	1.23142	2.47469	1.76327	0.82801	2.53525	1.81977	1.27067	1.39489	2.61517	1.9279	1.6386	1.52364	1.76233	1.57177	2.47924	3.23342	1.54533	1.22742	1.6293	1.56205	3.11668	0.86061	1.8072	1.37626	1.38314	0.92409	2.65836	2.7448	2.02722	1.47091
153	1.77728	0.05002		351	0.80595	0.01357			262.099	1.10328	1.89823	1.17115	1.20617	1.49131	1.02987	1.55233	1.54088	1.15907	1.67022	1.25282	2.66141	1.75283	0.84811	2.31643	1.87447	1.29521	1.50255	2.56049	1.99803	1.6391	1.92886	1.77774	1.58395	2.50945	3.42386	1.57701	1.18968	1.62349	1.55379	3.52845	0.88281	1.85302	1.44371	1.43819	0.92387	2.72025	2.98329	2.17433	1.48208
153	1.80265	0.05037		351	0.83255	0.0134			263.1	1.16718	2.04829	1.20348	1.21475	1.47707	1.06348	1.58108	1.59876	1.20027	1.71683	1.27993	3.06362	1.76104	0.88686	2.58402	1.87646	1.31373	1.68717	2.80729	2.02253	1.65436	1.86246	1.85975	1.58656	2.51296	3.48928	1.57078	1.14435	1.60064	1.55829	3.53467	0.94684	1.82952	1.46844	1.50797	0.91339	2.9726	2.85767	2.17682	1.46186
153	1.82617	0.05051		351	0.86514	0.01377			264.099	1.23038	2.00635	1.163	1.24766	1.51865	1.12836	1.564	1.60709	1.23007	1.72164	1.26286	2.91843	1.79029	0.92046	2.58214	1.92083	1.33844	1.7443	2.70642	2.04453	1.62977	1.84843	1.87161	1.66415	2.49931	3.255	1.60155	1.21193	1.55646	1.57233	3.67779	0.96646	1.83046	1.63025	1.41751	0.93307	2.64303	3.18001	2.38773	1.48951
153	1.84717	0.05116		351	0.88894	0.01378			265.098	1.26777	2.02605	1.17855	1.24434	1.51979	1.14868	1.59134	1.65005	1.27968	1.70029	1.2902	2.80543	1.80634	0.96495	2.74846	1.89129	1.31418	1.90002	2.65309	2.03416	1.66994	2.07943	1.87898	1.69867	2.56165	3.25455	1.581	1.2079	1.63197	1.59727	3.39345	1.0281	1.87865	1.58594	1.47506	0.9422	3.52223	3.22806	2.49968	1.47657
153	1.85526	0.05058		351	0.92487	0.01471			266.099	1.30092	2.14071	1.20438	1.30804	1.56624	1.22551	1.62484	1.62626	1.29623	1.77488	1.3313	3.23098	1.83187	0.9967	3.11808	1.93891	1.35851	2.30992	2.77127	1.97833	1.67362	2.11112	1.88917	1.60648	2.55258	3.6187	1.63745	1.21551	1.65539	1.60916	3.91372	1.07144	1.88394	1.65797	1.48498	0.92643	2.74455	2.90459	2.44703	1.46524
153	1.85738	0.05055		351	0.96284	0.01537			267.098	1.38427	2.20157	1.1908	1.26837	1.53189	1.16976	1.60637	1.69267	1.30503	1.75163	1.24424	2.73288	1.81733	1.04539	2.57317	2.01414	1.3597	2.21236	2.72831	2.10104	1.6977	2.14505	1.90536	1.638	2.66267	3.30479	1.59898	1.17918	1.67458	1.54566	3.48972	1.0724	1.85381	1.67445	1.51564	0.90842	3.06018	2.94342	2.38589	1.48052
153	1.8779	0.05092		351	0.99476	0.01555			268.101	1.42227	2.1435	1.19514	1.27935	1.56469	1.20931	1.60995	1.60399	1.31267	1.69677	1.31833	3.03723	1.85081	1.07974	2.66897	1.8671	1.34333	2.36984	3.00423	2.08906	1.68759	2.35251	1.89976	1.59375	2.49481	3.62217	1.5994	1.12585	1.64787	1.61633	3.99283	1.12373	1.86544	1.76316	1.45955	0.9237	2.71388	2.99297	2.09819	1.48024
153	1.86138	0.04905		351	1.06361	0.02052			269.101	1.39846	2.18499	1.20641	1.28332	1.5644	1.22209	1.62287	1.6258	1.33235	1.74838	1.29906	3.26745	1.78313	1.09485	2.56778	1.91501	1.36674	2.62178	2.76821	2.07129	1.66447	2.15406	1.90749	1.65383	2.48791	3.25911	1.59321	1.21772	1.62459	1.6278	3.69682	1.13941	1.8899	1.67473	1.48943	0.93212	2.95749	2.98759	2.555	1.49956
153	1.87924	0.05028		351	1.09277	0.02074			270.101	1.43878	2.0949	1.20328	1.28094	1.57774	1.23336	1.61955	1.65963	1.31503	1.7924	1.25353	3.03296	1.83387	1.11529	2.65515	1.85292	1.36746	2.38525	2.99197	2.14862	1.69896	2.36185	1.94536	1.64511	2.60561	3.41121	1.63833	1.16226	1.61752	1.60385	3.96577	1.16288	1.88815	1.77083	1.47603	0.93445	2.64024	2.82166	2.44134	1.50448
153	1.87689	0.0507		351	1.12217	0.02108			271.103	1.45957	2.16524	1.22728	1.29639	1.61291	1.24852	1.64911	1.59035	1.33514	1.75909	1.32549	3.15397	1.80817	1.14933	2.65198	2.01004	1.36342	2.83542	3.01627	2.14316	1.71677	2.29812	1.92292	1.64658	2.55129	3.56484	1.67183	1.21396	1.67279	1.61598	3.39599	1.16676	1.89326	1.7686	1.53958	0.92542	3.04329	2.79426	2.25465	1.51697
153	1.86307	0.05001		351	1.12776	0.02041			272.1	1.45574	2.17657	1.20112	1.31987	1.58441	1.21464	1.61647	1.61982	1.28658	1.72979	1.29561	3.01494	1.8122	1.13705	2.67335	1.95746	1.35884	2.73022	2.76797	2.16461	1.68549	2.21289	2.05332	1.54948	2.42393	3.35135	1.64257	1.21388	1.65818	1.61497	3.56337	1.19735	1.87253	1.67272	1.47901	0.85271	2.45703	2.96715	2.4489	1.47805
153	1.8435	0.04847		351	1.12499	0.0189			273.1	1.45022	2.18689	1.20573	1.24936	1.59022	1.21114	1.58887	1.62307	1.34463	1.70135	1.27092	2.59454	1.81411	1.12002	2.73603	1.89173	1.37812	2.1541	2.78646	2.09751	1.65569	2.22546	1.93162	1.56003	2.46235	3.32177	1.62162	1.18332	1.62329	1.60214	4.20067	1.17246	1.87147	1.70975	1.4526	0.82874	3.06663	2.75146	2.13228	1.46237
153	1.79088	0.04504		351	1.14449	0.02106			274.102	1.40666	2.05936	1.21291	1.27258	1.56875	1.2384	1.58816	1.65951	1.31677	1.68013	1.29296	2.89893	1.78842	1.10028	2.85874	1.83295	1.34001	2.39537	2.49913	2.05549	1.68736	2.1585	1.97567	1.54034	2.44988	3.35019	1.59232	1.14251	1.63086	1.61493	3.75941	1.19469	1.83559	1.75816	1.44659	0.83495	2.59	2.80256	2.07359	1.47817
153	1.75611	0.04439		351	1.13891	0.01891			275.102	1.35237	1.87578	1.19288	1.26093	1.57195	1.2232	1.58716	1.54812	1.27211	1.70832	1.21623	3.03523	1.76247	1.05656	2.56933	1.74923	1.33962	2.35856	2.53699	1.90713	1.64082	2.09103	1.9134	1.54178	2.42011	3.33806	1.55909	1.19426	1.56379	1.5808	3.41511	1.18777	1.8023	1.66476	1.46074	0.74124	2.50562	2.76713	1.97022	1.43848
153	1.69883	0.04292		351	1.14933	0.02005			276.102	1.30969	2.01829	1.15829	1.21981	1.60148	1.21793	1.57801	1.60834	1.33224	1.70644	1.25559	2.55057	1.79339	1.00357	2.49741	1.73332	1.30538	2.23239	2.46758	1.84094	1.58613	2.06879	1.89218	1.63326	2.31106	3.39658	1.49648	1.1289	1.61896	1.5732	3.7177	1.16178	1.76426	1.66642	1.41639	0.65592	1.98841	2.59437	1.81068	1.40253
153	1.64489	0.04059		351	1.14439	0.01986			277.102	1.26934	2.01514	1.169	1.26104	1.53911	1.19755	1.58395	1.54767	1.30378	1.75102	1.19731	2.57148	1.68994	0.95903	2.58152	1.71821	1.30585	2.21325	2.32002	1.68805	1.4846	2.25502	1.79233	1.46985	2.1948	3.36976	1.45209	1.18407	1.62849	1.55646	3.66977	1.19006	1.72311	1.55615	1.36572	0.61041	1.75157	2.19969	1.50022	1.3434
153	1.56611	0.0389		351	1.13958	0.01984			278.103	1.18951	1.93273	1.15014	1.20004	1.53638	1.22219	1.54115	1.55958	1.32193	1.62419	1.17521	2.74142	1.67449	0.92017	2.63929	1.49722	1.283	1.91377	2.11168	1.57842	1.45492	1.98741	1.66527	1.5119	2.0334	3.18575	1.37741	1.13287	1.62611	1.59772	2.94492	1.15286	1.62091	1.51588	1.32998	0.58754	1.86004	1.99077	1.48305	1.27199
153	1.48956	0.03787		351	1.13835	0.01922			279.1	1.13995	1.86272	1.12201	1.21664	1.55388	1.17783	1.47469	1.54372	1.29147	1.6245	1.15976	2.46202	1.63267	0.88645	2.60748	1.49797	1.28507	1.76693	2.10234	1.47914	1.35724	1.99428	1.55571	1.37837	1.84033	3.22825	1.30762	1.20502	1.60408	1.58715	3.02351	1.10205	1.54031	1.46092	1.22025	0.54371	1.55277	1.51511	1.23462	1.19321
153	1.43667	0.03798		351	1.13482	0.01995			280.099	1.09392	1.70994	1.09844	1.19388	1.55185	1.135	1.40828	1.49268	1.2785	1.63365	1.14955	2.28999	1.59651	0.8221	2.01255	1.35532	1.22936	1.75235	1.93193	1.41389	1.29147	1.90261	1.45066	1.35744	1.66344	3.04684	1.27148	1.18628	1.54263	1.55197	2.65686	1.06493	1.50399	1.45365	1.09914	0.51509	1.40586	1.19656	1.11601	1.08983
153	1.38532	0.03787		351	1.12403	0.01821			281.099	1.02901	1.62457	1.07614	1.17056	1.53187	1.14816	1.33298	1.53969	1.27179	1.61189	1.14523	2.2126	1.58342	0.80347	2.37958	1.35266	1.2621	1.56913	1.85039	1.39992	1.27362	1.81069	1.27346	1.22012	1.49426	3.15137	1.2289	1.16329	1.55141	1.55337	2.47278	1.05864	1.43859	1.38514	1.01293	0.50004	1.2453	1.01863	1.04059	1.0097
153	1.33405	0.03778		351	1.11997	0.01806			282.102	1.00005	1.63454	1.02565	1.16106	1.48399	1.15394	1.28904	1.47616	1.26027	1.54411	1.1179	2.069	1.57752	0.76965	2.15541	1.2328	1.21816	1.38515	1.80907	1.35473	1.23171	1.92117	1.08808	1.19446	1.41265	2.96177	1.20352	1.17816	1.44509	1.5338	2.45837	1.03598	1.39831	1.35551	0.99546	0.4872	1.28776	1.02787	0.88473	0.93853
153	1.29697	0.03705		351	1.11113	0.01769			283.099	0.94448	1.50155	1.01115	1.15703	1.49596	1.11344	1.25849	1.40584	1.28082	1.43044	1.11595	2.09175	1.55439	0.72273	2.06035	1.29061	1.21209	1.13295	1.77029	1.32717	1.1824	2.02441	1.03429	1.17665	1.43821	2.83971	1.17396	1.1681	1.34725	1.55481	2.09858	0.95787	1.35692	1.29444	0.92717	0.49417	1.17962	0.996	0.79032	0.89774
153	1.25009	0.03648		351	1.10585	0.01763			284.103	0.92937	1.64446	0.9922	1.15369	1.4469	1.1178	1.25558	1.39838	1.24397	1.41741	1.08666	1.95215	1.52625	0.70666	2.21025	1.15587	1.1833	1.06908	1.74451	1.33621	1.20703	1.89128	0.9517	1.07858	1.30985	2.63421	1.15665	1.17622	1.29052	1.54317	2.02986	0.94342	1.33237	1.23441	0.91665	0.46645	1.16272	0.82596	0.68214	0.85152
153	1.22401	0.03684		351	1.09864	0.01804			285.1	0.85696	1.51552	0.98177	1.11192	1.39257	1.05272	1.20104	1.34011	1.21434	1.35457	1.03917	1.72543	1.53214	0.67074	1.88975	1.1543	1.17681	0.94094	1.76014	1.2776	1.15576	1.83383	0.90163	1.10318	1.23836	2.71106	1.12157	1.16608	1.21774	1.53495	1.91211	0.92362	1.28668	1.16547	0.88345	0.44233	1.18437	0.80068	0.63887	0.8432
153	1.19488	0.03645		351	1.09097	0.01767			286.1	0.84148	1.54608	0.97028	1.11149	1.30036	1.03988	1.20715	1.35225	1.26289	1.35464	1.04752	1.89158	1.5135	0.64533	2.18751	1.17608	1.17651	0.83428	1.72774	1.29208	1.16931	1.58347	0.88981	1.04879	1.2234	2.39207	1.12425	1.163	1.12959	1.51702	1.85581	0.89254	1.27212	1.10265	0.84227	0.44571	1.11963	0.73646	0.55183	0.8218
153	1.15334	0.03568		351	1.07886	0.01738			287.1	0.7876	1.43588	0.95881	1.10627	1.26583	0.99337	1.19408	1.28461	1.22232	1.31346	1.01403	1.91763	1.53176	0.63558	2.133	1.22087	1.15462	0.76173	1.65785	1.30016	1.16183	1.76273	0.85382	1.00777	1.22152	2.1992	1.11494	1.1857	1.12057	1.49309	1.78402	0.85327	1.26175	1.05531	0.8559	0.4523	1.12199	0.69758	0.50845	0.79187
153	1.12697	0.0354		351	1.06864	0.01734			288.101	0.78883	1.48807	0.94975	1.08626	1.19659	0.98972	1.18924	1.2477	1.1954	1.28929	1.02359	1.80325	1.48551	0.60869	2.00605	1.14673	1.12624	0.65314	1.61398	1.25674	1.1548	1.5626	0.83993	0.97713	1.23829	2.16169	1.1125	1.15502	1.13463	1.50054	1.73883	0.82096	1.23453	0.97002	0.81095	0.4486	0.97746	0.60918	0.44828	0.76458
153	1.10864	0.03551		351	1.05689	0.01703			289.1	0.72129	1.38671	0.93471	1.06252	1.16072	0.94573	1.14629	1.21085	1.18558	1.34166	1.04247	1.68562	1.47651	0.5946	1.97451	1.16469	1.11176	0.63554	1.61241	1.22096	1.1467	1.66754	0.80912	0.89338	1.20658	2.0325	1.08135	1.08929	1.10404	1.48791	1.74774	0.78522	1.2127	0.94292	0.76708	0.46167	1.05548	0.56571	0.40308	0.75129
153	1.08535	0.03564		351	1.04678	0.01718			290.099	0.68901	1.41692	0.94309	1.05332	1.12404	0.88879	1.14538	1.24876	1.1965	1.2743	1.02371	1.71456	1.47868	0.58245	2.03754	1.13846	1.08792	0.58827	1.54969	1.28121	1.11423	1.68453	0.81084	0.9435	1.20665	1.92375	1.08716	1.14764	1.07427	1.42343	1.69723	0.7962	1.20899	0.89416	0.76557	0.455	0.96776	0.50139	0.36744	0.74108
153	1.05951	0.0349		351	1.03288	0.01675			291.1	0.68826	1.46054	0.92284	1.04255	1.12456	0.88443	1.12809	1.21092	1.18344	1.21956	1.0155	1.70627	1.45319	0.57005	2.0818	1.13874	1.0579	0.53678	1.65307	1.25733	1.1297	1.6541	0.76405	0.91501	1.15225	1.79487	1.07438	1.10745	1.09971	1.41476	1.74753	0.73232	1.20766	0.87811	0.74982	0.4415	0.93918	0.50415	0.33687	0.72073
153	1.04212	0.03447		351	1.02255	0.01711			292.1	0.64664	1.32816	0.91362	0.99607	1.08389	0.83653	1.138	1.21972	1.17639	1.2541	0.99819	1.7224	1.43416	0.54955	2.03458	1.04211	1.04228	0.50326	1.59551	1.28784	1.12013	1.53015	0.79202	0.87419	1.16827	1.75139	1.08097	1.09204	1.05704	1.35785	1.53685	0.72304	1.21056	0.81925	0.71463	0.44246	0.92117	0.46827	0.30268	0.70492
153	1.02434	0.03443		351	1.01042	0.01712			293.099	0.66616	1.37118	0.91978	0.99509	1.07427	0.82787	1.10322	1.17239	1.18441	1.26006	1.00254	1.71637	1.43803	0.543	1.94181	1.04858	1.01385	0.46246	1.52187	1.27007	1.06559	1.50835	0.7769	0.89039	1.15083	1.59444	1.06794	1.0863	1.09196	1.30108	1.61018	0.70568	1.15726	0.80307	0.71023	0.44526	0.89079	0.44722	0.31108	0.69888
153	0.99919	0.03389		351	0.99504	0.01647			294.101	0.6214	1.28805	0.9155	0.95655	1.08573	0.7999	1.12096	1.23701	1.15333	1.20302	0.98239	1.63976	1.41148	0.53441	1.86182	1.10336	0.96878	0.47486	1.5319	1.29122	1.09948	1.49788	0.76167	0.84716	1.14285	1.67722	1.05803	1.04569	1.07535	1.21844	1.59919	0.70326	1.171	0.77759	0.67291	0.4482	0.8723	0.44865	0.29928	0.68443
153	0.98865	0.03423		351	0.98463	0.01655			295.099	0.58698	1.28383	0.91036	0.9273	1.07725	0.79438	1.10001	1.17597	1.15549	1.18178	0.98208	1.58767	1.40638	0.51798	1.85621	1.02975	0.9568	0.43194	1.50503	1.22022	1.07221	1.44699	0.77599	0.85315	1.1372	1.62666	1.05395	1.04136	1.06513	1.14671	1.62083	0.66479	1.15816	0.72928	0.68534	0.45989	0.8358	0.41624	0.2979	0.6779
153	0.9767	0.03391		351	0.97063	0.0163			296.099	0.59499	1.36345	0.91527	0.89481	1.03847	0.76796	1.08858	1.1983	1.15417	1.20858	1.0146	1.60323	1.41391	0.51352	1.85013	1.03536	0.93349	0.42146	1.57932	1.20542	1.06367	1.53058	0.76402	0.87797	1.13181	1.59847	1.05134	1.04866	1.05391	1.10398	1.52192	0.64868	1.16481	0.71468	0.67461	0.4534	0.85196	0.41025	0.27368	0.68207
153	0.96292	0.0341		351	0.96012	0.01628			297.101	0.57717	1.21847	0.91103	0.87613	1.02404	0.74674	1.08404	1.16541	1.11565	1.23857	0.95849	1.52396	1.38446	0.50619	1.83094	1.00328	0.89871	0.41992	1.47233	1.22103	1.07476	1.46183	0.74295	0.88028	1.15147	1.65905	1.04273	1.03733	1.07817	1.06606	1.55691	0.65126	1.16817	0.69503	0.66276	0.47639	0.86903	0.43944	0.30601	0.67873
153	0.94856	0.03373		351	0.94565	0.0161			298.103	0.56266	1.21294	0.91296	0.82962	1.05424	0.72855	1.0915	1.22083	1.12813	1.18919	0.98834	1.62766	1.37982	0.4977	1.91672	1.01552	0.87476	0.39445	1.48439	1.20934	1.03665	1.50726	0.74249	0.83401	1.16256	1.6014	1.0173	1.01508	1.02006	1.01579	1.52103	0.63854	1.16092	0.70523	0.65045	0.45823	0.82724	0.41027	0.27109	0.67325
153	0.93827	0.03333		351	0.9738	0.02207			299.101	0.54545	1.16295	0.90304	0.78399	1.01021	0.69141	1.08992	1.13445	1.10305	1.23325	0.96664	1.58977	1.37445	0.49733	2.04126	1.02439	0.84604	0.36427	1.49178	1.20037	1.06408	1.42225	0.7245	0.85511	1.12934	1.56431	1.02391	0.99687	1.00339	1.01456	1.56383	0.60703	1.14202	0.67624	0.64991	0.46426	0.72434	0.38674	0.29506	0.6645
									300.1	0.54615	1.22124	0.90903	0.76407	1.01426	0.68256	1.0842	1.09826	1.07844	1.18481	0.97509	1.63215	1.33234	0.49634	1.90568	1.03773	0.84714	0.36193	1.4317	1.18996	1.03861	1.33063	0.73564	0.80265	1.12314	1.48176	1.00832	0.99807	1.02991	0.98611	1.55553	0.61592	1.14883	0.66588	0.62922	0.46282	0.72471	0.42407	0.2977	0.6588
[truncated: 464 more columns]

## Sheet: Fig. 5C-D
Cells	Amplitude 2 mM Ca	Cap - pF	Density (pA/pF)		Current Densities	0 mM Ca	2 mM Ca	10 mM Ca
1	-115.31	16.91	6.81904			51.1111	6.81904	3.12355
2	-229.43	14.08	16.2947			8.75849	16.2947	2.2434
3	-163.541	13.9	11.7655			60.6643	11.7655	4.02444
4	-150.62	16.18	9.30902			37.5024	9.30902	3.11883
5	-164.747	17.6	9.36062			13.3377	9.36062	5.00362
6	-207.071	12.86	16.1019			49.4588	16.1019	6.34115
						29.3077	--	5.93578
						38.9525	--	5.47209
Cells	Amplitude 10 mM Ca	Cap - pF	Density (pA/pF)			20.5486	--	--
1	-91.77	29.38	3.12355			24.9173	--	--
2	-29.411	13.11	2.2434
3	-41.17	10.23	4.02444
4	-68.24	21.88	3.11883
5	-55.29	11.05	5.00362
6	-100	15.77	6.34115
7	-64.7	10.9	5.93578
8	-70.59	12.9	5.47209

## Sheet: Fig. 5E-G
Cells WT	Amplitude 0 Ca	Amplitude 2 mM Ca	Inhibition x100%		Cap - pF
1	-1873.15	-303.4	0.83803		7.916
2	-2174.01	-85.82	0.96052		7.969
3	-2557.71	-67	0.9738		10.67
4	-1691.06	-198.8	0.88244		10.15
5	-1251.15	-259.4	0.79267		18.04
6	-1202.47	-420.1	0.65064		16.91
7	-2645.18	-697.1	0.73646		13.52
Cells 609	Amplitude 0 Ca	Amplitude 2 mM Ca	Inhibition x100%		Cap - pF
1	-445.89	-616.19	-0.39317		29.99
2	-96.39	-143.99	-0.81865		19.05
3	-354.42	-239.22	0.28616		24.37
4	-130.29	-116.49	0.06746		23.29
5	-345.02	-182.22	0.45192		21.9
6	-319.338	-247.938	0.20398		32.07

## Sheet: Fig5H
	Amplitude (pA)
Cell	Heat + HOAc
1	1103
2	1139
3	1109
4	1589
5	1241
6	875
							1

## Sheet: Fig5I_J
	Amplitude 1 (pA)	Amplitude 2 (pA)	fold increase
Cell	CBD 20 µM	CBD 20 µM + HOAc	Amplitude 2/ Amplitude 1
1	89	4329	48.6405
2	63	2831	44.9365
3	67	8368	124.896
4	265	1981	7.47547
5	181	1097	6.06077
6	187	837	4.47594
7	111	1146	10.3243
8	266	1565	5.88346

## Sheet: Fig5K
Time	N-Cells rTRPV2	Mean	SEM	Mean + SEM	Mean - SEM	N-Cell HEK 293	Mean	SEM	Mean + SEM	Mean - SEM		rTRPV2 - Single Cells
1	597	0.35499	0.00188	0.35687	0.35311	388	0.44967	0.00364	0.45331	0.44603		time	ROI 3	ROI 4	ROI 5	ROI 6	ROI 7	ROI 8	ROI 9	ROI 12	ROI 13	ROI 14	ROI 17	ROI 18	ROI 19	ROI 20	ROI 22	ROI 24	ROI 25	ROI 26	ROI 27	ROI 30	ROI 31	ROI 32	ROI 33	ROI 35	ROI 36	ROI 37	ROI 40	ROI 43	ROI 47	ROI 48	ROI 50	ROI 52	ROI 53	ROI 54	ROI 57	ROI 59	ROI 61
2	597	0.35191	0.00194	0.35385	0.34997	388	0.45785	0.00338	0.46123	0.45447		0	0.38746	0.35637	0.3545	0.42619	0.37808	0.37379	0.43645	0.36984	0.43813	0.36992	0.40967	0.38425	0.4073	0.38563	0.38952	0.41681	0.38099	0.37722	0.36321	0.37825	0.38169	0.37876	0.40811	0.39643	0.40274	0.39945	0.36736	0.38656	0.40111	0.38199	0.41934	0.39599	0.41014	0.39172	0.25114	0.40346	0.43196
3	597	0.35525	0.00184	0.35709	0.35341	388	0.4599	0.00331	0.46321	0.45659		1.0989	0.39845	0.35318	0.34923	0.4127	0.38305	0.38318	0.43515	0.36698	0.44971	0.38006	0.41582	0.40338	0.42816	0.39085	0.36888	0.41523	0.39043	0.38608	0.39191	0.3863	0.40289	0.40301	0.42915	0.38508	0.3987	0.39855	0.39938	0.38587	0.4064	0.41507	0.43829	0.40664	0.42852	0.40142	0.26604	0.40142	0.42718
4	597	0.35299	0.0019	0.35489	0.35109	388	0.45337	0.00329	0.45666	0.45008		2.0971	0.38124	0.36248	0.35747	0.41977	0.39393	0.39841	0.40662	0.36937	0.45532	0.38556	0.42918	0.39744	0.41785	0.37255	0.38048	0.43312	0.39427	0.38208	0.38135	0.38413	0.39399	0.38439	0.4267	0.38607	0.39538	0.40014	0.39035	0.39092	0.40025	0.39896	0.43108	0.38865	0.41017	0.39999	0.25476	0.40684	0.42653
5	597	0.35175	0.00191	0.35366	0.34984	388	0.44959	0.00332	0.45291	0.44627		3.102	0.37865	0.36406	0.35802	0.41424	0.39628	0.39146	0.43749	0.38804	0.45392	0.37708	0.41446	0.39166	0.42309	0.39239	0.38676	0.45528	0.39877	0.39945	0.38358	0.3841	0.38344	0.39853	0.40401	0.39476	0.41043	0.41027	0.38925	0.38633	0.40843	0.40944	0.46313	0.39697	0.4362	0.37423	0.25184	0.41126	0.42943
6	597	0.35256	0.00187	0.35443	0.35069	388	0.45219	0.00319	0.45538	0.449		4.0991	0.38252	0.34714	0.36354	0.42204	0.39128	0.40594	0.436	0.37415	0.44262	0.38338	0.4161	0.39867	0.41197	0.3734	0.37635	0.43279	0.38739	0.38676	0.38326	0.40896	0.40393	0.39599	0.39493	0.38979	0.38413	0.42095	0.37914	0.40261	0.37421	0.40656	0.43244	0.39501	0.40108	0.40474	0.25957	0.42388	0.42474
7	597	0.3517	0.0019	0.3536	0.3498	388	0.43741	0.0034	0.44081	0.43401		5.0982	0.39674	0.37688	0.36778	0.40553	0.39803	0.40072	0.44772	0.37499	0.44412	0.38471	0.4098	0.39197	0.41323	0.38458	0.38562	0.44535	0.39112	0.37614	0.39271	0.38201	0.38234	0.38865	0.41946	0.40709	0.38883	0.40794	0.39008	0.40236	0.41819	0.40611	0.42958	0.39244	0.43615	0.38451	0.26216	0.40274	0.44875
8	597	0.35207	0.00186	0.35393	0.35021	388	0.4496	0.00338	0.45298	0.44622		6.0982	0.39164	0.36205	0.35918	0.43464	0.39442	0.38727	0.44447	0.37064	0.46419	0.37271	0.42002	0.4019	0.42062	0.39644	0.39569	0.4392	0.3867	0.39971	0.38631	0.40707	0.38414	0.40213	0.42423	0.39853	0.40668	0.41149	0.40138	0.39243	0.41827	0.41493	0.44019	0.39713	0.42158	0.41598	0.26044	0.39679	0.43717
9	597	0.35238	0.0019	0.35428	0.35048	388	0.44287	0.00329	0.44616	0.43958		7.1013	0.39298	0.36162	0.3589	0.4339	0.41532	0.38176	0.42504	0.36705	0.44266	0.37223	0.40603	0.39909	0.39848	0.38758	0.39175	0.45787	0.40304	0.37609	0.40991	0.40144	0.38039	0.38391	0.42729	0.3843	0.40696	0.39712	0.38312	0.40454	0.40063	0.39145	0.42765	0.40171	0.45374	0.39055	0.25023	0.39893	0.42591
10	597	0.35125	0.00189	0.35314	0.34936	388	0.43707	0.00333	0.4404	0.43374		8.1003	0.38966	0.35715	0.35738	0.42407	0.38858	0.38818	0.42715	0.365	0.4432	0.37241	0.40257	0.40036	0.41389	0.40081	0.40932	0.44707	0.40754	0.38151	0.39083	0.40175	0.37506	0.39409	0.40873	0.37742	0.38303	0.41604	0.38668	0.4152	0.39563	0.41984	0.4489	0.40755	0.44916	0.40356	0.26536	0.38819	0.44295
11	597	0.35132	0.00185	0.35317	0.34947	388	0.44665	0.00325	0.4499	0.4434		9.1023	0.40382	0.35067	0.35477	0.42164	0.39178	0.3974	0.43108	0.37277	0.44691	0.36559	0.40862	0.4021	0.43597	0.40562	0.40823	0.42594	0.39285	0.41324	0.38173	0.3962	0.38054	0.40137	0.43312	0.39187	0.40193	0.41843	0.39865	0.39797	0.39729	0.40223	0.43334	0.39195	0.41853	0.39633	0.25642	0.39844	0.4514
12	597	0.35709	0.00189	0.35898	0.3552	388	0.44098	0.0034	0.44438	0.43758		10.1023	0.38579	0.35885	0.35887	0.43809	0.40702	0.38728	0.43041	0.36925	0.45165	0.36713	0.40444	0.40642	0.42795	0.38618	0.4007	0.43326	0.39338	0.3836	0.41304	0.38152	0.38248	0.39801	0.43037	0.39367	0.41707	0.40965	0.38345	0.41832	0.40089	0.41946	0.45269	0.39342	0.42896	0.39136	0.25976	0.38062	0.43947
13	597	0.35751	0.00186	0.35937	0.35565	388	0.43994	0.00349	0.44343	0.43645		11.1034	0.37695	0.3611	0.35774	0.42862	0.40582	0.39243	0.42038	0.36641	0.4473	0.38879	0.40074	0.39276	0.41878	0.38342	0.39077	0.42994	0.40924	0.391	0.38786	0.40853	0.39464	0.39041	0.41169	0.38761	0.39572	0.39783	0.37558	0.40007	0.3962	0.40902	0.43479	0.40567	0.43608	0.40645	0.2527	0.39477	0.43889
14	597	0.36551	0.0019	0.36741	0.36361	388	0.44598	0.0035	0.44948	0.44248		12.1024	0.38238	0.37055	0.36129	0.4243	0.40031	0.3832	0.42834	0.37222	0.45164	0.38844	0.41534	0.40861	0.42228	0.40161	0.3923	0.42966	0.39215	0.37422	0.40536	0.40344	0.39778	0.39392	0.4028	0.3771	0.40142	0.40014	0.38548	0.42532	0.42968	0.41536	0.43985	0.38219	0.41834	0.38694	0.25262	0.40074	0.43858
15	597	0.37183	0.00195	0.37378	0.36988	388	0.45132	0.00352	0.45484	0.4478		13.1004	0.39212	0.35861	0.36418	0.41814	0.40463	0.39197	0.43704	0.37027	0.44071	0.38271	0.40937	0.40167	0.41683	0.3823	0.41279	0.427	0.38635	0.38551	0.38278	0.39062	0.3922	0.41084	0.4064	0.39358	0.40277	0.41662	0.39511	0.40364	0.41153	0.40306	0.44127	0.39617	0.41785	0.41182	0.25952	0.40286	0.43642
16	597	0.37425	0.00203	0.37628	0.37222	388	0.45861	0.00345	0.46206	0.45516		14.1025	0.3828	0.36318	0.35521	0.42088	0.3919	0.39291	0.42678	0.3842	0.45503	0.3781	0.427	0.39712	0.41776	0.3914	0.39878	0.42368	0.39104	0.4072	0.39724	0.38987	0.398	0.38148	0.42633	0.3932	0.40119	0.41731	0.3815	0.40917	0.38944	0.4007	0.43726	0.38803	0.42059	0.39747	0.24827	0.39905	0.4307
17	597	0.38292	0.00216	0.38508	0.38076	388	0.45872	0.00354	0.46226	0.45518		15.1015	0.38862	0.35685	0.36293	0.41585	0.41265	0.39532	0.4191	0.37397	0.4481	0.37674	0.41471	0.40807	0.43342	0.37748	0.38894	0.44971	0.4015	0.40014	0.39957	0.39777	0.39341	0.38368	0.39733	0.39043	0.38319	0.42061	0.38302	0.40465	0.37982	0.41065	0.45311	0.39314	0.42659	0.40236	0.25177	0.39524	0.44211
18	597	0.38871	0.00232	0.39103	0.38639	388	0.4616	0.00379	0.46539	0.45781		16.1016	0.39929	0.36104	0.36248	0.42303	0.40345	0.40898	0.43987	0.38472	0.45804	0.37455	0.42766	0.40432	0.42465	0.40273	0.38476	0.42451	0.40754	0.39187	0.39669	0.39587	0.42011	0.37112	0.4147	0.38039	0.40465	0.3915	0.38916	0.41853	0.39584	0.40473	0.45337	0.39847	0.45041	0.40049	0.25312	0.39619	0.42042
19	597	0.39551	0.00249	0.398	0.39302	388	0.47413	0.0037	0.47783	0.47043		17.0996	0.40154	0.36789	0.3598	0.41652	0.41181	0.39839	0.43083	0.36687	0.45488	0.39928	0.42232	0.39402	0.42872	0.40854	0.39347	0.41932	0.41099	0.40772	0.38536	0.40141	0.41542	0.38791	0.41474	0.3887	0.40282	0.40846	0.37682	0.4071	0.41799	0.40929	0.43382	0.39618	0.43212	0.39571	0.2581	0.40549	0.45079
20	597	0.40352	0.00265	0.40617	0.40087	388	0.47988	0.00401	0.48389	0.47587		18.1043	0.39318	0.35765	0.35809	0.42073	0.41009	0.3936	0.46029	0.37454	0.45122	0.37827	0.42782	0.39227	0.42775	0.39106	0.39287	0.45655	0.39912	0.39297	0.39306	0.3925	0.39038	0.39291	0.38981	0.39541	0.37296	0.39882	0.40151	0.41627	0.39644	0.40932	0.4523	0.39811	0.43513	0.41186	0.24831	0.39171	0.43712
21	597	0.41207	0.00281	0.41488	0.40926	388	0.47453	0.00394	0.47847	0.47059		19.0987	0.38745	0.3387	0.36349	0.41395	0.38874	0.3881	0.46167	0.37881	0.43591	0.38888	0.41619	0.40304	0.40612	0.40371	0.40673	0.44279	0.40012	0.39464	0.38629	0.39592	0.3888	0.41063	0.43634	0.38972	0.41081	0.41188	0.37276	0.38473	0.39059	0.40918	0.43398	0.40542	0.44576	0.39993	0.24938	0.39442	0.4312
22	597	0.42232	0.00302	0.42534	0.4193	388	0.48678	0.00407	0.49085	0.48271		20.0997	0.41443	0.36682	0.35882	0.43155	0.41982	0.39476	0.46117	0.38737	0.4372	0.39078	0.41049	0.39888	0.42484	0.38287	0.39543	0.42076	0.38284	0.39472	0.39161	0.40863	0.4169	0.39258	0.4214	0.40676	0.39512	0.39228	0.38938	0.40169	0.4026	0.40769	0.4508	0.40163	0.40347	0.38947	0.25143	0.41358	0.42901
23	597	0.43505	0.00324	0.43829	0.43181	388	0.49718	0.00406	0.50124	0.49312		21.0988	0.39613	0.35354	0.34289	0.43044	0.39861	0.39943	0.45201	0.36945	0.45311	0.37706	0.41224	0.40493	0.41291	0.37761	0.39187	0.43603	0.40526	0.37851	0.37394	0.39347	0.40964	0.40076	0.41853	0.40574	0.3904	0.41638	0.38702	0.40647	0.41368	0.41143	0.4269	0.39885	0.43841	0.38805	0.2405	0.40839	0.4402
24	597	0.44685	0.00361	0.45046	0.44324	388	0.51051	0.00442	0.51493	0.50609		22.0998	0.41229	0.36483	0.36152	0.42856	0.40706	0.38874	0.4336	0.39251	0.46419	0.38996	0.41189	0.40099	0.42572	0.40246	0.4045	0.45277	0.39021	0.40026	0.38797	0.40165	0.3874	0.39793	0.4246	0.39682	0.40164	0.40396	0.38748	0.40203	0.3863	0.40728	0.46093	0.39867	0.41414	0.37481	0.26378	0.40971	0.44526
25	597	0.45991	0.0036	0.46351	0.45631	388	0.51383	0.00457	0.5184	0.50926		23.1177	0.39668	0.34847	0.35613	0.42017	0.39985	0.40389	0.40688	0.36755	0.43906	0.38217	0.41195	0.39791	0.4218	0.3915	0.40303	0.41968	0.40105	0.39978	0.39719	0.416	0.39726	0.39471	0.43271	0.40327	0.39182	0.40488	0.38345	0.42207	0.38456	0.40393	0.45525	0.40085	0.42045	0.37878	0.24997	0.40714	0.44739
26	597	0.47689	0.00377	0.48066	0.47312	388	0.52268	0.00474	0.52742	0.51794		24.109	0.41524	0.35698	0.35973	0.42682	0.41894	0.39442	0.43746	0.36915	0.45568	0.40877	0.40321	0.41056	0.42563	0.38547	0.4026	0.43546	0.39973	0.38218	0.39023	0.39091	0.40318	0.39189	0.42906	0.3962	0.41251	0.41576	0.38926	0.39235	0.4128	0.39994	0.44487	0.40243	0.40394	0.41275	0.25265	0.39956	0.43611
27	597	0.48628	0.00399	0.49027	0.48229	388	0.54454	0.00508	0.54962	0.53946		25.1009	0.40973	0.36137	0.36644	0.43337	0.39955	0.40682	0.43492	0.37648	0.43579	0.38694	0.412	0.4003	0.42934	0.37543	0.40521	0.43294	0.40905	0.40597	0.38315	0.41677	0.41205	0.39776	0.44031	0.38414	0.40382	0.40186	0.37721	0.4244	0.41073	0.40343	0.4431	0.40342	0.42058	0.3769	0.25468	0.40315	0.44792
28	597	0.50512	0.00432	0.50944	0.5008	388	0.55744	0.0052	0.56264	0.55224		26.1009	0.41718	0.37818	0.37352	0.44694	0.40666	0.39273	0.41176	0.3767	0.43222	0.37906	0.42704	0.40826	0.43701	0.40981	0.40496	0.45319	0.41347	0.39017	0.39625	0.40908	0.422	0.4126	0.42405	0.4046	0.40542	0.42524	0.38305	0.40615	0.407	0.38394	0.4421	0.40332	0.42943	0.40806	0.24851	0.40747	0.43924
29	597	0.52005	0.00453	0.52458	0.51552	388	0.56582	0.00551	0.57133	0.56031		27.1052	0.39245	0.36027	0.3602	0.42811	0.38571	0.41041	0.42505	0.38425	0.45335	0.39497	0.41821	0.4002	0.43426	0.38774	0.39967	0.42575	0.40219	0.39888	0.39471	0.39683	0.39683	0.38551	0.45082	0.38999	0.39479	0.42661	0.4031	0.39347	0.4012	0.41737	0.45011	0.41645	0.42614	0.41005	0.24711	0.43128	0.44976
30	597	0.53225	0.00482	0.53707	0.52743	388	0.57783	0.00584	0.58367	0.57199		28.101	0.39689	0.36276	0.38093	0.41011	0.42113	0.40279	0.45695	0.38008	0.44943	0.39938	0.42292	0.41304	0.41897	0.39689	0.41	0.45911	0.39177	0.38764	0.40726	0.39644	0.39988	0.39952	0.4114	0.39129	0.39821	0.43863	0.3951	0.41755	0.42299	0.41025	0.45295	0.41008	0.43003	0.39765	0.24935	0.41571	0.44056
31	597	0.5435	0.00482	0.54832	0.53868	388	0.59092	0.00607	0.59699	0.58485		29.0981	0.40765	0.3488	0.36069	0.4206	0.40219	0.4034	0.45802	0.38889	0.44498	0.37206	0.41736	0.39609	0.43793	0.38953	0.40079	0.41962	0.39173	0.39465	0.41446	0.40611	0.40219	0.41389	0.41766	0.39736	0.40668	0.40222	0.38107	0.41338	0.37909	0.40899	0.46171	0.39239	0.42753	0.40671	0.25505	0.41999	0.44408
32	597	0.55894	0.00502	0.56396	0.55392	388	0.58668	0.00638	0.59306	0.5803		30.0992	0.39646	0.35178	0.36326	0.42578	0.3882	0.40192	0.43529	0.37557	0.44225	0.39647	0.41413	0.4019	0.42888	0.38978	0.39393	0.44136	0.40311	0.40206	0.38573	0.405	0.41511	0.38104	0.43008	0.37957	0.40291	0.42148	0.40914	0.3969	0.40082	0.40722	0.42477	0.42045	0.42897	0.39863	0.25422	0.42239	0.43364
33	597	0.56836	0.00528	0.57364	0.56308	388	0.59434	0.00687	0.60121	0.58747		31.1066	0.39427	0.35011	0.36334	0.42188	0.401	0.39854	0.43146	0.38363	0.45494	0.39815	0.40987	0.4124	0.43495	0.39221	0.39953	0.44781	0.38706	0.39375	0.40762	0.39222	0.38962	0.38896	0.4244	0.39324	0.38334	0.42687	0.37922	0.39641	0.40302	0.4244	0.4135	0.40351	0.41379	0.38742	0.24856	0.41056	0.43916
34	597	0.58041	0.00549	0.5859	0.57492	388	0.59436	0.00683	0.60119	0.58753		32.1022	0.40923	0.35727	0.35828	0.42543	0.39257	0.41379	0.43978	0.36906	0.45973	0.38786	0.40628	0.41418	0.44004	0.40415	0.40083	0.43428	0.40799	0.4178	0.37557	0.40199	0.39921	0.39706	0.43206	0.38133	0.3859	0.39044	0.38803	0.40982	0.41817	0.41718	0.43414	0.40823	0.43609	0.39427	0.24863	0.39578	0.44632
35	597	0.59151	0.00565	0.59716	0.58586	388	0.60564	0.00682	0.61246	0.59882		33.1002	0.41222	0.36191	0.35868	0.41903	0.39797	0.40459	0.43578	0.37792	0.43362	0.37591	0.40579	0.40268	0.4362	0.39675	0.39964	0.46232	0.40556	0.40316	0.38683	0.41007	0.39805	0.39852	0.39786	0.37743	0.4042	0.41205	0.39677	0.38411	0.41199	0.40141	0.4666	0.40446	0.4261	0.40441	0.24858	0.38504	0.43077
36	597	0.60139	0.00596	0.60735	0.59543	388	0.61338	0.00693	0.62031	0.60645		34.1003	0.40247	0.34577	0.34263	0.40812	0.40073	0.39756	0.43866	0.35042	0.44188	0.38838	0.41291	0.40027	0.45696	0.37889	0.39392	0.45965	0.39428	0.39304	0.40039	0.41141	0.40495	0.40583	0.42539	0.37702	0.41198	0.39987	0.38747	0.41809	0.40243	0.40077	0.43947	0.39247	0.40744	0.38883	0.24547	0.39907	0.44165
37	597	0.60711	0.00598	0.61309	0.60113	388	0.61123	0.00731	0.61854	0.60392		35.1013	0.3994	0.35363	0.34091	0.41597	0.39357	0.38704	0.41569	0.36775	0.44345	0.39584	0.41078	0.40306	0.42137	0.3943	0.39497	0.44237	0.40355	0.40143	0.39269	0.40617	0.388	0.39332	0.42326	0.40028	0.40922	0.42344	0.39155	0.40119	0.40417	0.41035	0.44976	0.3996	0.40679	0.41192	0.24706	0.42107	0.4245
38	597	0.62236	0.00635	0.62871	0.61601	388	0.60025	0.00681	0.60706	0.59344		36.0983	0.38663	0.36276	0.36234	0.42696	0.3913	0.41777	0.43434	0.36724	0.42805	0.38447	0.40621	0.40169	0.43571	0.39101	0.40064	0.44145	0.39284	0.4156	0.37926	0.4075	0.38354	0.39607	0.43677	0.39874	0.39325	0.40335	0.39742	0.40974	0.41777	0.39458	0.43908	0.40044	0.40347	0.41254	0.25463	0.39356	0.41152
39	597	0.62673	0.00644	0.63317	0.62029	388	0.62432	0.00748	0.6318	0.61684		37.0994	0.39424	0.36308	0.34436	0.41799	0.38701	0.40347	0.42203	0.37139	0.42731	0.37867	0.39792	0.39273	0.44146	0.38235	0.38795	0.45069	0.39171	0.38678	0.384	0.39665	0.37561	0.39907	0.41273	0.39615	0.39185	0.41308	0.3875	0.39022	0.40322	0.40171	0.44839	0.42115	0.41111	0.39439	0.25284	0.39639	0.43496
40	597	0.6333	0.00657	0.63987	0.62673	388	0.6198	0.00731	0.62711	0.61249		38.1014	0.39451	0.36924	0.36042	0.43222	0.40054	0.39773	0.43386	0.35924	0.45048	0.3887	0.40432	0.41643	0.43395	0.39048	0.39294	0.44268	0.39575	0.39517	0.38158	0.40129	0.4144	0.40171	0.42483	0.38444	0.38025	0.41704	0.39708	0.39497	0.38365	0.39428	0.43222	0.40586	0.39665	0.39846	0.253	0.41179	0.44898
41	597	0.61584	0.00601	0.62185	0.60983	388	0.60545	0.00708	0.61253	0.59837		39.1054	0.39357	0.34711	0.35965	0.40685	0.40035	0.40485	0.43571	0.36883	0.43817	0.37155	0.42045	0.42041	0.46155	0.38741	0.39375	0.4367	0.39301	0.39149	0.40054	0.38396	0.38961	0.38567	0.41847	0.38086	0.38401	0.43611	0.3896	0.39871	0.39301	0.41185	0.44123	0.41813	0.42612	0.3925	0.25605	0.39961	0.44367
42	597	0.58472	0.00487	0.58959	0.57985	388	0.57868	0.00725	0.58593	0.57143		40.1006	0.41745	0.35326	0.34845	0.41365	0.41828	0.41583	0.42976	0.35757	0.42424	0.39784	0.41651	0.40373	0.44568	0.38166	0.39823	0.46292	0.37751	0.38794	0.39975	0.38945	0.38918	0.3913	0.41977	0.38664	0.38959	0.42428	0.37491	0.40732	0.41929	0.41527	0.43077	0.41763	0.41462	0.39453	0.24278	0.40451	0.43974
43	597	0.57551	0.00452	0.58003	0.57099	388	0.53702	0.00635	0.54337	0.53067		41.1015	0.41091	0.36074	0.34595	0.42618	0.39796	0.39436	0.43242	0.36689	0.4399	0.38237	0.41004	0.40296	0.43971	0.37961	0.40628	0.43475	0.40928	0.38979	0.38357	0.40922	0.38614	0.40805	0.41497	0.39937	0.39423	0.40184	0.37996	0.41189	0.39672	0.39725	0.46903	0.41345	0.4393	0.39312	0.24298	0.413	0.4319
44	597	0.57766	0.00451	0.58217	0.57315	388	0.52178	0.00507	0.52685	0.51671		42.1016	0.39311	0.35442	0.37099	0.40773	0.38819	0.40387	0.44017	0.3659	0.4372	0.37504	0.4127	0.38339	0.43112	0.4138	0.4061	0.41783	0.38329	0.40305	0.39509	0.40095	0.40005	0.3734	0.41135	0.38251	0.39395	0.40053	0.37324	0.38667	0.38656	0.42525	0.43051	0.42331	0.42393	0.36998	0.25171	0.37928	0.43179
45	597	0.59596	0.00515	0.60111	0.59081	388	0.50893	0.00449	0.51342	0.50444		43.1037	0.39539	0.35123	0.36402	0.43425	0.41248	0.414	0.43085	0.35687	0.4457	0.37482	0.41098	0.40132	0.43751	0.39992	0.40503	0.42007	0.38913	0.38202	0.38562	0.41097	0.41484	0.37997	0.41984	0.39083	0.40519	0.40559	0.38573	0.40704	0.3884	0.42319	0.46346	0.40144	0.42049	0.38646	0.25229	0.38647	0.44197
46	597	0.62446	0.00609	0.63055	0.61837	388	0.51149	0.00374	0.51523	0.50775		44.0986	0.38808	0.34991	0.35666	0.4264	0.39147	0.40618	0.42331	0.37434	0.43312	0.38894	0.3975	0.39423	0.43734	0.39536	0.4051	0.43028	0.39122	0.40359	0.37932	0.42165	0.40945	0.39787	0.40227	0.38583	0.38263	0.41182	0.40015	0.39774	0.41623	0.39666	0.44023	0.40647	0.40608	0.40001	0.26094	0.40656	0.42965
47	597	0.65199	0.00684	0.65883	0.64515	388	0.50623	0.00373	0.50996	0.5025		45.0997	0.40262	0.35455	0.35503	0.42904	0.39463	0.40856	0.42891	0.37108	0.44034	0.36646	0.40984	0.40047	0.43699	0.40191	0.40449	0.43507	0.40648	0.38928	0.37694	0.3946	0.38625	0.38021	0.40551	0.39021	0.39557	0.3988	0.38863	0.40719	0.40773	0.39639	0.44207	0.40081	0.40039	0.4169	0.2537	0.39124	0.43078
48	597	0.68623	0.00757	0.6938	0.67866	388	0.50633	0.00369	0.51002	0.50264		46.1007	0.40675	0.35676	0.35078	0.41678	0.4013	0.40112	0.41994	0.36358	0.44756	0.39649	0.39852	0.39966	0.46729	0.38424	0.40205	0.42785	0.39824	0.40785	0.37939	0.3955	0.39908	0.38041	0.42471	0.39566	0.38702	0.39875	0.38837	0.39473	0.40089	0.38835	0.46517	0.4217	0.42911	0.39619	0.25236	0.39125	0.43238
49	597	0.71465	0.00799	0.72264	0.70666	388	0.51147	0.00341	0.51488	0.50806		47.1209	0.3771	0.35033	0.35556	0.42232	0.39295	0.41879	0.44643	0.3594	0.4304	0.35702	0.40791	0.40972	0.43642	0.40394	0.4166	0.44153	0.37445	0.38504	0.36714	0.38155	0.39246	0.41545	0.4126	0.38709	0.39565	0.40014	0.36815	0.39947	0.41433	0.40729	0.44189	0.42242	0.43049	0.39761	0.24399	0.40264	0.44499
50	597	0.74635	0.0082	0.75455	0.73815	388	0.50637	0.00356	0.50993	0.50281		48.1138	0.40166	0.35647	0.35465	0.43865	0.41234	0.40678	0.44357	0.38311	0.43859	0.38371	0.41163	0.41653	0.43015	0.39574	0.39329	0.39959	0.38712	0.40309	0.38829	0.41733	0.41318	0.37742	0.40814	0.39622	0.39241	0.42384	0.3907	0.40035	0.39718	0.41038	0.4629	0.402	0.42177	0.38775	0.2521	0.39582	0.43382
51	597	0.76653	0.00838	0.77491	0.75815	388	0.5071	0.00323	0.51033	0.50387		49.1018	0.38714	0.35108	0.36539	0.42393	0.39434	0.40627	0.41248	0.36937	0.44071	0.39719	0.40052	0.40606	0.46143	0.38676	0.41242	0.42415	0.4022	0.36877	0.37666	0.41026	0.41219	0.40996	0.4264	0.36784	0.40162	0.41089	0.38248	0.42011	0.3848	0.40273	0.44149	0.39839	0.43063	0.40701	0.24937	0.40833	0.43874
52	597	0.78847	0.0087	0.79717	0.77977	388	0.50958	0.00356	0.51314	0.50602		50.103	0.39223	0.35988	0.3638	0.43244	0.374	0.39621	0.39964	0.38751	0.4422	0.4017	0.40713	0.39997	0.4336	0.41231	0.39609	0.42735	0.38912	0.37572	0.39275	0.39939	0.40843	0.39586	0.41687	0.37972	0.40369	0.40405	0.38418	0.38388	0.41145	0.40981	0.44224	0.41777	0.40959	0.38251	0.25059	0.39216	0.4386
53	597	0.80446	0.00865	0.81311	0.79581	388	0.50727	0.00355	0.51082	0.50372		51.1088	0.40294	0.36294	0.35376	0.42131	0.39808	0.4028	0.41601	0.37439	0.42003	0.37942	0.40113	0.4105	0.43133	0.40637	0.39345	0.42228	0.3944	0.38815	0.37082	0.41174	0.39836	0.36253	0.40575	0.37653	0.40254	0.40054	0.3794	0.38815	0.42629	0.39913	0.44349	0.42036	0.43358	0.39024	0.25255	0.4135	0.44328
54	597	0.81963	0.00885	0.82848	0.81078	388	0.5075	0.00342	0.51092	0.50408		52.1059	0.40138	0.35255	0.3618	0.42719	0.39768	0.41112	0.43213	0.35964	0.43015	0.37706	0.39137	0.39721	0.44083	0.38401	0.40681	0.42861	0.39505	0.41162	0.37451	0.40846	0.38241	0.38886	0.41144	0.38763	0.38276	0.41627	0.39017	0.41252	0.42249	0.41193	0.45107	0.4005	0.41461	0.40712	0.25224	0.37335	0.43826
55	597	0.8305	0.00865	0.83915	0.82185	388	0.50578	0.00344	0.50922	0.50234		53.1109	0.39012	0.3531	0.35879	0.42157	0.40458	0.41204	0.44117	0.3755	0.42803	0.38926	0.3954	0.40579	0.45564	0.4083	0.40403	0.38879	0.40315	0.3956	0.39289	0.39761	0.38509	0.41649	0.41273	0.37689	0.40816	0.40866	0.38427	0.40274	0.40796	0.41098	0.44202	0.41747	0.42148	0.40547	0.24862	0.3992	0.41872
56	597	0.84304	0.0088	0.85184	0.83424	388	0.50933	0.00344	0.51277	0.50589		54.104	0.40976	0.3519	0.36115	0.42162	0.38634	0.41841	0.40396	0.36984	0.4236	0.38176	0.39176	0.41075	0.43022	0.39124	0.39305	0.42113	0.39968	0.38371	0.38794	0.39205	0.40409	0.37243	0.40406	0.39055	0.36903	0.39484	0.35911	0.42024	0.40223	0.3897	0.44034	0.41089	0.42229	0.39541	0.26168	0.39278	0.43511
57	597	0.85324	0.00886	0.8621	0.84438	388	0.50578	0.00351	0.50929	0.50227		55.1001	0.39534	0.35392	0.35261	0.43423	0.39132	0.40618	0.42212	0.37798	0.42884	0.38503	0.41226	0.40361	0.42085	0.39593	0.4229	0.41347	0.37615	0.38406	0.37714	0.39449	0.38022	0.3964	0.41749	0.38444	0.39916	0.39481	0.37725	0.39309	0.41263	0.39661	0.42256	0.40901	0.41123	0.38061	0.24163	0.37879	0.44147
58	597	0.86508	0.00874	0.87382	0.85634	388	0.50533	0.0035	0.50883	0.50183		56.0981	0.38117	0.34523	0.3591	0.41925	0.39728	0.40235	0.41278	0.36723	0.43338	0.3912	0.39386	0.40177	0.44393	0.38889	0.41377	0.42878	0.3925	0.38876	0.3893	0.38087	0.37425	0.39447	0.41322	0.38391	0.39918	0.40687	0.38174	0.42127	0.40668	0.39523	0.43112	0.40105	0.42858	0.40455	0.25518	0.38786	0.43115
59	597	0.87445	0.00878	0.88323	0.86567	388	0.50875	0.00347	0.51222	0.50528		57.1022	0.40136	0.34994	0.34495	0.42836	0.39169	0.40974	0.39525	0.3603	0.44019	0.40622	0.40685	0.40146	0.40785	0.39188	0.40112	0.40756	0.38862	0.37062	0.37442	0.41007	0.39796	0.39995	0.42574	0.37228	0.40286	0.39718	0.39865	0.38717	0.4031	0.38079	0.42921	0.40012	0.39925	0.40062	0.24688	0.39602	0.42338
60	597	0.88168	0.00879	0.89047	0.87289	388	0.50864	0.00324	0.51188	0.5054		58.0982	0.38058	0.34433	0.36349	0.42547	0.39375	0.41424	0.43403	0.37351	0.44695	0.3745	0.40112	0.41455	0.43293	0.41853	0.39648	0.4248	0.40659	0.3908	0.38158	0.3951	0.3881	0.37067	0.41087	0.37305	0.40399	0.4033	0.39474	0.40284	0.39257	0.39217	0.43677	0.41573	0.424	0.39019	0.25731	0.39425	0.42971
61	597	0.88848	0.00865	0.89713	0.87983	388	0.5037	0.00347	0.50717	0.50023		59.0982	0.37332	0.35556	0.35777	0.41003	0.38694	0.4118	0.42852	0.3779	0.43151	0.37507	0.40317	0.40464	0.42629	0.39187	0.41146	0.41876	0.38837	0.38221	0.3771	0.38544	0.37147	0.39241	0.40494	0.39343	0.40738	0.40284	0.36582	0.38555	0.3851	0.39223	0.42883	0.41447	0.40581	0.40002	0.24937	0.40473	0.43338
62	597	0.8937	0.0086	0.9023	0.8851	388	0.50567	0.00348	0.50915	0.50219		60.1053	0.41442	0.345	0.34285	0.44319	0.38133	0.40981	0.41213	0.35603	0.43167	0.38448	0.40538	0.41653	0.44974	0.36964	0.40246	0.40692	0.39469	0.38667	0.38427	0.40038	0.3799	0.38572	0.41154	0.36824	0.40856	0.40979	0.3672	0.38856	0.39609	0.39909	0.44223	0.4067	0.41227	0.39149	0.24905	0.38354	0.43439
63	597	0.90194	0.00863	0.91057	0.89331	388	0.50558	0.00332	0.5089	0.50226		61.1026	0.3865	0.34056	0.34855	0.42772	0.37363	0.39103	0.43673	0.36685	0.45169	0.36429	0.40441	0.40095	0.43493	0.3911	0.40184	0.42938	0.37683	0.38797	0.37539	0.40047	0.38425	0.37625	0.41019	0.37974	0.39742	0.40405	0.3815	0.39316	0.43181	0.40468	0.44514	0.40415	0.43569	0.39928	0.24075	0.38898	0.42968
64	597	0.91267	0.00862	0.92129	0.90405	388	0.51047	0.00311	0.51358	0.50736		62.0984	0.38473	0.35199	0.34098	0.41628	0.40936	0.40723	0.43285	0.354	0.44211	0.37394	0.40117	0.40546	0.42675	0.39778	0.40226	0.41981	0.38638	0.37548	0.36445	0.40762	0.38629	0.38868	0.4112	0.39757	0.38965	0.39842	0.38404	0.40708	0.40394	0.40121	0.44823	0.41146	0.40913	0.38376	0.25429	0.39028	0.43776
65	597	0.91852	0.00857	0.92709	0.90995	388	0.51018	0.00336	0.51354	0.50682		63.1003	0.41187	0.3457	0.36662	0.42431	0.38832	0.42324	0.45281	0.3609	0.4433	0.39537	0.42404	0.39501	0.43989	0.39859	0.3819	0.42764	0.391	0.37353	0.39201	0.38941	0.39051	0.39531	0.40449	0.37444	0.38274	0.39908	0.37755	0.38491	0.41217	0.39862	0.4486	0.41381	0.41533	0.40228	0.25934	0.3916	0.46321
66	597	0.92138	0.00871	0.93009	0.91267	388	0.50485	0.00345	0.5083	0.5014		64.1004	0.39083	0.34796	0.34785	0.4243	0.39507	0.41849	0.42598	0.37759	0.43903	0.38848	0.41046	0.39961	0.43154	0.3975	0.39852	0.439	0.37271	0.37494	0.37008	0.39999	0.38812	0.38243	0.39934	0.39026	0.40102	0.40048	0.3651	0.40225	0.4124	0.41384	0.44523	0.42457	0.40706	0.39865	0.25147	0.41408	0.44603
67	597	0.93548	0.00875	0.94423	0.92673	388	0.51234	0.00327	0.51561	0.50907		65.1025	0.40857	0.33828	0.35738	0.42946	0.39199	0.43136	0.44286	0.36336	0.4661	0.38942	0.40935	0.40123	0.43812	0.41299	0.39319	0.42401	0.38687	0.38309	0.38352	0.40089	0.40651	0.39975	0.4112	0.38134	0.39784	0.41864	0.38717	0.39649	0.4155	0.42023	0.43965	0.42414	0.42533	0.41621	0.25687	0.41696	0.4447
68	597	0.93467	0.00843	0.9431	0.92624	388	0.50955	0.00318	0.51273	0.50637		66.1065	0.40016	0.34647	0.37507	0.41575	0.40688	0.43602	0.43647	0.37296	0.44236	0.38666	0.41236	0.39583	0.4394	0.42769	0.40146	0.4462	0.39045	0.38087	0.38159	0.39055	0.38707	0.38925	0.42627	0.37104	0.39523	0.41351	0.38258	0.41016	0.42596	0.42499	0.46313	0.41091	0.40768	0.39496	0.2568	0.40442	0.45072
69	597	0.94183	0.00845	0.95028	0.93338	388	0.51231	0.00306	0.51537	0.50925		67.1256	0.38837	0.35887	0.35886	0.41733	0.39572	0.44106	0.46033	0.36264	0.44743	0.38153	0.40932	0.40604	0.4348	0.40419	0.39631	0.45061	0.38291	0.38942	0.38268	0.41021	0.38419	0.40198	0.41822	0.39796	0.39855	0.40959	0.40575	0.42632	0.40133	0.41373	0.46761	0.41067	0.41888	0.4205	0.25259	0.40479	0.44494
70	597	0.94668	0.00854	0.95522	0.93814	388	0.50372	0.00343	0.50715	0.50029		68.1026	0.40193	0.35248	0.33647	0.43139	0.40273	0.41746	0.4552	0.36192	0.45885	0.39208	0.40818	0.40026	0.4492	0.39504	0.38879	0.43733	0.38651	0.40157	0.38444	0.38782	0.3737	0.39866	0.41944	0.37585	0.39645	0.41579	0.38924	0.39592	0.41545	0.40188	0.4441	0.42496	0.41178	0.3936	0.25381	0.3985	0.43179
71	597	0.95693	0.00857	0.9655	0.94836	388	0.50411	0.0036	0.50771	0.50051		69.1095	0.40457	0.34619	0.35497	0.42503	0.41241	0.42216	0.41278	0.38258	0.45939	0.37674	0.42476	0.41354	0.43106	0.40247	0.40771	0.44075	0.39382	0.41735	0.36784	0.38644	0.40318	0.39462	0.42039	0.38678	0.4003	0.41813	0.38128	0.40237	0.3918	0.42109	0.46464	0.4209	0.43579	0.42205	0.25352	0.41485	0.45747
72	597	0.95884	0.00854	0.96738	0.9503	388	0.50863	0.00325	0.51188	0.50538		70.1017	0.40319	0.35352	0.36116	0.42062	0.394	0.42545	0.44939	0.37881	0.44673	0.37983	0.4009	0.40682	0.44757	0.41144	0.40713	0.41219	0.39779	0.38333	0.37859	0.39496	0.40058	0.40472	0.41063	0.36932	0.38475	0.4355	0.3908	0.40343	0.40606	0.41201	0.42913	0.4178	0.40511	0.42015	0.25256	0.39477	0.44244
73	597	0.9622	0.00862	0.97082	0.95358	388	0.50678	0.00341	0.51019	0.50337		71.1017	0.40848	0.35847	0.36588	0.44771	0.4155	0.40771	0.43134	0.37648	0.45676	0.38836	0.41987	0.40839	0.45335	0.42459	0.39619	0.42435	0.37857	0.39551	0.39279	0.41819	0.41997	0.3999	0.40276	0.4076	0.41985	0.44616	0.38567	0.38343	0.43701	0.42861	0.45021	0.4188	0.40993	0.44876	0.26162	0.40603	0.45651
74	597	0.97006	0.00867	0.97873	0.96139	388	0.51349	0.00311	0.5166	0.51038		72.1047	0.40155	0.36456	0.36094	0.41183	0.4126	0.44185	0.44286	0.37931	0.48148	0.39107	0.42153	0.42877	0.46512	0.43931	0.41163	0.45805	0.39926	0.40396	0.38353	0.39642	0.39007	0.41622	0.4336	0.40329	0.39464	0.44224	0.39229	0.43691	0.44409	0.43906	0.4886	0.4159	0.44729	0.4296	0.26657	0.4072	0.44699
75	597	0.97274	0.00871	0.98145	0.96403	388	0.50859	0.00318	0.51177	0.50541		73.1027	0.44279	0.37601	0.37879	0.44904	0.44499	0.46735	0.4905	0.40552	0.47586	0.4152	0.43056	0.44511	0.4616	0.4687	0.41917	0.48375	0.41483	0.42574	0.41023	0.40945	0.41401	0.40889	0.42123	0.43362	0.42066	0.45207	0.41555	0.41319	0.44602	0.45445	0.47681	0.44568	0.45764	0.45161	0.27204	0.42944	0.46753
76	597	0.97282	0.00866	0.98148	0.96416	388	0.50565	0.00335	0.509	0.5023		74.1227	0.46524	0.37774	0.38338	0.47088	0.47535	0.46465	0.49383	0.41489	0.50177	0.42522	0.44268	0.45891	0.49401	0.47379	0.44628	0.52249	0.42635	0.47212	0.41894	0.42993	0.47002	0.434	0.44226	0.44304	0.43424	0.45241	0.41773	0.47076	0.45877	0.49441	0.52223	0.47231	0.49364	0.4711	0.27262	0.43459	0.48252
77	597	0.97691	0.00845	0.98536	0.96846	388	0.50617	0.00324	0.50941	0.50293		75.1038	0.47105	0.38706	0.38843	0.47281	0.50685	0.4925	0.52598	0.44359	0.51027	0.43565	0.46941	0.47528	0.50571	0.51694	0.45868	0.54713	0.44443	0.48644	0.43295	0.46138	0.459	0.42619	0.45891	0.44242	0.45716	0.48196	0.43206	0.48844	0.45544	0.50107	0.50463	0.50938	0.47803	0.49665	0.26702	0.47936	0.47742
78	597	0.97678	0.00835	0.98513	0.96843	388	0.50858	0.00324	0.51182	0.50534		76.1298	0.50816	0.41323	0.41475	0.48452	0.52927	0.52009	0.54135	0.47232	0.55884	0.42253	0.47099	0.50951	0.52934	0.52987	0.48071	0.58121	0.43465	0.45848	0.43474	0.47141	0.47652	0.43133	0.46705	0.48751	0.46021	0.48564	0.44478	0.52622	0.48199	0.52178	0.55184	0.52298	0.50003	0.52976	0.27315	0.48658	0.51159
79	597	0.98284	0.0086	0.99144	0.97424	388	0.50874	0.00334	0.51208	0.5054		77.1021	0.53475	0.43152	0.42731	0.52345	0.53847	0.5318	0.55928	0.46489	0.56427	0.44745	0.48048	0.50729	0.55796	0.56009	0.46709	0.61957	0.46709	0.48751	0.46712	0.4818	0.51556	0.42599	0.51281	0.47569	0.49948	0.49632	0.47242	0.50686	0.51766	0.541	0.55146	0.56022	0.51922	0.52216	0.27661	0.48771	0.50769
80	597	0.98686	0.00878	0.99564	0.97808	388	0.51301	0.00326	0.51627	0.50975		78.102	0.53362	0.43518	0.46087	0.50843	0.55911	0.53214	0.55846	0.48324	0.56072	0.449	0.50098	0.51402	0.55153	0.57961	0.48231	0.59187	0.46646	0.52237	0.48234	0.49506	0.53875	0.45919	0.48308	0.50568	0.49134	0.52498	0.4778	0.55359	0.52801	0.577	0.60014	0.5481	0.52155	0.54857	0.2917	0.51563	0.53247
81	597	0.99514	0.00866	1.0038	0.98648	388	0.50891	0.00324	0.51215	0.50567		79.121	0.55973	0.46096	0.45624	0.52985	0.58804	0.57066	0.58915	0.52018	0.60583	0.47776	0.52446	0.53991	0.6182	0.59606	0.50694	0.6137	0.48525	0.52156	0.49042	0.49399	0.54982	0.47617	0.53914	0.50083	0.53816	0.54679	0.4739	0.56919	0.51225	0.61565	0.59832	0.57788	0.54287	0.59281	0.29701	0.52713	0.52172
82	597	0.99331	0.00859	1.0019	0.98472	388	0.51501	0.0033	0.51831	0.51171		80.1021	0.59742	0.47805	0.45032	0.53579	0.59086	0.56965	0.60698	0.49541	0.63016	0.471	0.5229	0.55201	0.63486	0.60807	0.5053	0.64454	0.46199	0.53835	0.53752	0.53377	0.5323	0.47476	0.49355	0.52995	0.51729	0.54055	0.5144	0.61223	0.53532	0.63669	0.58557	0.58743	0.55967	0.58252	0.29244	0.50922	0.53932
83	597	0.99887	0.00877	1.00764	0.9901	388	0.50288	0.00352	0.5064	0.49936		81.1012	0.64441	0.48378	0.4665	0.54042	0.63421	0.59066	0.59648	0.50285	0.62447	0.4728	0.54697	0.57031	0.61211	0.62924	0.54138	0.63585	0.4909	0.51364	0.52478	0.51476	0.54012	0.47818	0.50068	0.52528	0.51728	0.55433	0.51736	0.60188	0.52139	0.62404	0.60381	0.59934	0.55693	0.61945	0.28602	0.51197	0.57191
84	597	0.99974	0.00857	1.00831	0.99117	388	0.51027	0.00315	0.51342	0.50712		82.1012	0.6312	0.50013	0.4798	0.55254	0.6206	0.58811	0.61436	0.52338	0.64083	0.49504	0.52821	0.59416	0.66855	0.66199	0.53367	0.68164	0.47076	0.53369	0.52662	0.55394	0.59278	0.49187	0.5284	0.56855	0.53111	0.57291	0.49802	0.60823	0.54861	0.68442	0.63342	0.62175	0.5272	0.65206	0.29575	0.51716	0.5509
85	597	0.99888	0.00854	1.00742	0.99034	388	0.50403	0.00342	0.50745	0.50061		83.1011	0.65272	0.48566	0.49947	0.57194	0.6167	0.60292	0.61708	0.52975	0.62226	0.48829	0.55529	0.60126	0.67029	0.66974	0.53292	0.69273	0.48695	0.56028	0.54312	0.5429	0.62326	0.50827	0.53792	0.59309	0.57079	0.59074	0.51013	0.58119	0.54757	0.69272	0.64702	0.59118	0.5589	0.67403	0.3131	0.54638	0.56332
86	597	1.00698	0.00887	1.01585	0.99811	388	0.50691	0.00322	0.51013	0.50369		84.1022	0.62696	0.49437	0.4909	0.53181	0.63611	0.59437	0.61904	0.5013	0.62968	0.47384	0.57738	0.5963	0.67957	0.65934	0.53735	0.64371	0.49246	0.52461	0.52504	0.55194	0.60191	0.47962	0.54444	0.57682	0.5766	0.59939	0.52208	0.6563	0.55081	0.69784	0.62846	0.64818	0.55373	0.67534	0.31603	0.55215	0.56252
87	597	1.01693	0.00886	1.02579	1.00807	388	0.50883	0.0034	0.51223	0.50543		85.0992	0.70129	0.52351	0.52979	0.58469	0.63573	0.61615	0.68325	0.52854	0.6518	0.50575	0.5684	0.62888	0.66936	0.70137	0.53005	0.72987	0.47512	0.54284	0.54813	0.57385	0.61873	0.49793	0.53817	0.59998	0.60854	0.6151	0.54405	0.62576	0.54803	0.71633	0.66241	0.63566	0.53911	0.67329	0.33084	0.57811	0.59181
88	597	1.01312	0.00885	1.02197	1.00427	388	0.51442	0.00306	0.51748	0.51136		86.0983	0.67352	0.51607	0.52012	0.56377	0.65213	0.63796	0.63329	0.54222	0.64831	0.51788	0.55916	0.64324	0.69081	0.68609	0.55143	0.68102	0.47188	0.57078	0.54934	0.55002	0.64577	0.48913	0.54564	0.58483	0.58416	0.61023	0.55794	0.61657	0.5588	0.72638	0.66921	0.64539	0.56311	0.73287	0.3314	0.55942	0.59243
89	597	1.01889	0.00883	1.02772	1.01006	388	0.51128	0.00311	0.51439	0.50817		87.0995	0.6719	0.52868	0.51655	0.55306	0.63555	0.63737	0.65902	0.55024	0.64426	0.52187	0.59826	0.64184	0.70642	0.69476	0.55687	0.68425	0.48722	0.53609	0.55949	0.58541	0.62581	0.50872	0.52526	0.63501	0.57473	0.63753	0.5556	0.67924	0.56672	0.75924	0.66749	0.62683	0.56558	0.67652	0.33692	0.55819	0.59483
90	597	1.01773	0.00859	1.02632	1.00914	388	0.5042	0.00331	0.50751	0.50089		88.1034	0.69422	0.54678	0.54079	0.58806	0.68043	0.63322	0.65966	0.54283	0.69451	0.51887	0.58618	0.6383	0.71987	0.72441	0.57627	0.6622	0.4994	0.55629	0.58513	0.57315	0.63293	0.53515	0.5666	0.60753	0.60012	0.66648	0.57174	0.6717	0.57506	0.75138	0.67943	0.66607	0.59276	0.73588	0.34976	0.58282	0.60797
91	597	1.01999	0.00861	1.0286	1.01138	388	0.5131	0.00312	0.51622	0.50998		89.1005	0.69385	0.55871	0.53665	0.59358	0.69178	0.60581	0.70822	0.54634	0.67449	0.50766	0.5742	0.62964	0.73831	0.76868	0.57737	0.66421	0.49468	0.54945	0.54935	0.61122	0.65343	0.55193	0.55085	0.60323	0.60265	0.64778	0.54788	0.63827	0.54998	0.76278	0.69323	0.66583	0.57889	0.71145	0.35497	0.57063	0.60196
92	597	1.02686	0.00895	1.03581	1.01791	388	0.51133	0.00321	0.51454	0.50812		90.0985	0.7127	0.57851	0.55603	0.62685	0.72667	0.65999	0.65423	0.55696	0.69947	0.52056	0.56466	0.68547	0.75714	0.78781	0.57258	0.71516	0.51513	0.58025	0.5928	0.57674	0.67053	0.5246	0.5426	0.61266	0.59984	0.66768	0.60389	0.66879	0.55571	0.80305	0.71516	0.68007	0.56004	0.75052	0.36217	0.61394	0.63192
93	597	1.02969	0.00892	1.03861	1.02077	388	0.51566	0.00324	0.5189	0.51242		91.0995	0.71949	0.56253	0.5733	0.6107	0.71812	0.62807	0.68742	0.56002	0.71209	0.52848	0.5957	0.70983	0.70718	0.77185	0.57672	0.68193	0.47948	0.54609	0.56537	0.57777	0.63224	0.53735	0.56907	0.61595	0.63316	0.68004	0.58693	0.68153	0.54231	0.8171	0.70846	0.66763	0.57502	0.76975	0.37434	0.58032	0.64329
94	597	1.03485	0.00903	1.04388	1.02582	388	0.50839	0.00329	0.51168	0.5051		92.1015	0.71805	0.55506	0.55495	0.58808	0.70347	0.64568	0.67096	0.52806	0.67843	0.49765	0.5812	0.67659	0.71809	0.74784	0.57307	0.64433	0.4708	0.52297	0.57569	0.58301	0.63927	0.5401	0.53394	0.61215	0.60749	0.69346	0.60002	0.65916	0.54343	0.80695	0.73451	0.63505	0.53801	0.70381	0.37685	0.56948	0.62939
95	597	1.0274	0.00877	1.03617	1.01863	388	0.51442	0.00334	0.51776	0.51108		93.1016	0.64505	0.52384	0.52559	0.52667	0.65718	0.56673	0.61923	0.51124	0.65323	0.50191	0.52176	0.64049	0.67747	0.70173	0.5208	0.60623	0.46236	0.54082	0.56356	0.55726	0.62681	0.55397	0.50655	0.58096	0.60231	0.62342	0.53848	0.62847	0.53181	0.75031	0.6147	0.6177	0.53633	0.65485	0.36765	0.54107	0.59214
96	597	1.03213	0.00895	1.04108	1.02318	388	0.51062	0.0034	0.51402	0.50722		94.0996	0.64155	0.57026	0.54183	0.53156	0.70029	0.56293	0.58799	0.48704	0.63647	0.49214	0.50939	0.59664	0.66806	0.63491	0.5105	0.57422	0.44189	0.51398	0.54795	0.55585	0.57759	0.51878	0.50864	0.56143	0.56982	0.61928	0.53456	0.56785	0.49654	0.67933	0.6189	0.57304	0.51916	0.6071	0.39085	0.52439	0.58494
97	597	1.03902	0.00885	1.04787	1.03017	388	0.50911	0.00336	0.51247	0.50575		95.1041	0.68145	0.57301	0.5909	0.54525	0.5948	0.55697	0.59554	0.48354	0.58486	0.51409	0.53082	0.59084	0.65961	0.6039	0.52211	0.57407	0.43717	0.52109	0.55348	0.54109	0.57331	0.57079	0.51678	0.5715	0.56794	0.64199	0.51542	0.5935	0.51947	0.62483	0.59081	0.60986	0.52557	0.60489	0.40089	0.55644	0.57973
98	597	1.0397	0.00895	1.04865	1.03075	388	0.512	0.0032	0.5152	0.5088		96.1017	0.67137	0.57947	0.59708	0.52794	0.59541	0.54191	0.59975	0.48476	0.58816	0.53286	0.53663	0.6025	0.64628	0.593	0.52197	0.56206	0.43644	0.50392	0.57028	0.54471	0.55625	0.5789	0.5058	0.59007	0.56061	0.66127	0.4978	0.52816	0.49872	0.63124	0.57403	0.5813	0.4952	0.61187	0.42155	0.54351	0.58969
99	597	1.03831	0.00884	1.04715	1.02947	388	0.5075	0.00313	0.51063	0.50437		97.0988	0.66098	0.60201	0.63271	0.55856	0.60291	0.57755	0.57901	0.48085	0.58978	0.51876	0.55807	0.60694	0.65139	0.59121	0.52689	0.56312	0.44269	0.49364	0.57556	0.56247	0.56261	0.60096	0.53641	0.58017	0.57367	0.63934	0.50908	0.53309	0.53392	0.60305	0.59532	0.56613	0.49825	0.61675	0.4365	0.53358	0.58229
100	597	1.07525	0.00937	1.08462	1.06588	388	0.51919	0.00333	0.52252	0.51586		98.1028	0.67141	0.5765	0.62235	0.55928	0.57279	0.54261	0.58555	0.50505	0.58462	0.54505	0.55079	0.59813	0.68489	0.58683	0.52169	0.56653	0.44309	0.51929	0.56073	0.55746	0.54598	0.60817	0.50761	0.56947	0.56335	0.65945	0.52648	0.58695	0.48578	0.63449	0.58542	0.58311	0.50404	0.61544	0.43112	0.54297	0.62089
101	597	1.15466	0.011	1.16566	1.14366	388	0.53952	0.00345	0.54297	0.53607		99.1019	0.67112	0.61082	0.6214	0.57379	0.61718	0.5573	0.57491	0.49353	0.61959	0.53536	0.55792	0.62257	0.66228	0.61048	0.52893	0.58285	0.45209	0.52774	0.53848	0.55994	0.56166	0.58502	0.50758	0.56498	0.55352	0.66578	0.50937	0.57756	0.50845	0.66227	0.57386	0.57543	0.50668	0.62788	0.44552	0.5431	0.61104
102	597	1.25063	0.01338	1.26401	1.23725	388	0.54293	0.00416	0.54709	0.53877		100.104	0.68876	0.64269	0.64607	0.61858	0.60377	0.57661	0.5771	0.47785	0.58268	0.5444	0.55306	0.62063	0.62759	0.59424	0.52325	0.56758	0.4404	0.51223	0.56411	0.56418	0.53573	0.59317	0.52039	0.59359	0.55834	0.71443	0.51672	0.5843	0.50987	0.73962	0.598	0.59702	0.51485	0.6333	0.46074	0.54114	0.60061
103	597	1.34754	0.01568	1.36322	1.33186	388	0.55597	0.00444	0.56041	0.55153		101.103	0.65863	0.64683	0.67633	0.72137	0.60933	0.58616	0.60429	0.49361	0.61442	0.55805	0.58529	0.63787	0.6421	0.61257	0.53289	0.58119	0.4534	0.53389	0.56365	0.58568	0.54076	0.58935	0.52658	0.57858	0.57067	0.72496	0.53307	0.59108	0.50164	0.81702	0.60406	0.59643	0.52765	0.6506	0.45592	0.54725	0.64726
104	597	1.42126	0.01784	1.4391	1.40342	388	0.56034	0.0048	0.56514	0.55554		102.103	0.6808	0.69912	0.68681	0.85515	0.62599	0.60322	0.60914	0.49608	0.6097	0.54378	0.5649	0.62701	0.70719	0.6378	0.54748	0.59914	0.42235	0.53928	0.58418	0.56076	0.55218	0.608	0.52892	0.58752	0.54043	0.76499	0.52365	0.58133	0.50987	0.79561	0.6183	0.63015	0.53598	0.66464	0.48308	0.5596	0.6444
105	597	1.47001	0.01885	1.48886	1.45116	388	0.5645	0.00503	0.56953	0.55947		103.1	0.68979	0.7487	0.69379	0.90187	0.63664	0.61998	0.58104	0.4919	0.61432	0.53489	0.58604	0.656	0.649	0.68865	0.53918	0.58935	0.45349	0.52068	0.57024	0.5646	0.54492	0.60222	0.54542	0.5872	0.54524	0.7615	0.51366	0.58263	0.51569	0.82963	0.67845	0.607	0.53939	0.69161	0.46921	0.57399	0.69757
106	597	1.51946	0.02022	1.53968	1.49924	388	0.55459	0.00594	0.56053	0.54865		104.098	0.68242	0.824	0.7651	0.91834	0.65682	0.63204	0.57964	0.48661	0.62571	0.5391	0.60069	0.67222	0.66313	0.70904	0.55961	0.59949	0.43892	0.50566	0.5515	0.57475	0.53733	0.61019	0.51696	0.57934	0.55088	0.79576	0.53419	0.61334	0.5242	0.82712	0.70078	0.62056	0.55307	0.71971	0.49818	0.57682	0.75211
107	597	1.53195	0.02142	1.55337	1.51053	388	0.56074	0.00561	0.56635	0.55513		105.099	0.67705	0.86055	0.78605	0.89639	0.67902	0.6885	0.56003	0.50306	0.61706	0.55487	0.62573	0.70121	0.68916	0.71814	0.58016	0.65567	0.43507	0.54308	0.55102	0.56905	0.56841	0.62828	0.55051	0.5742	0.52495	0.8299	0.53941	0.62424	0.51969	0.82291	0.73452	0.63669	0.56822	0.74157	0.50682	0.60119	0.81589
108	597	1.54491	0.02112	1.56603	1.52379	388	0.55962	0.00627	0.56589	0.55335		106.101	0.69107	0.8696	0.78962	0.96572	0.73539	0.77641	0.58128	0.5051	0.61215	0.55136	0.6376	0.75853	0.69591	0.73882	0.61756	0.69297	0.45961	0.55941	0.5755	0.57532	0.58409	0.63417	0.52295	0.61711	0.54281	0.83724	0.54753	0.59521	0.50706	0.85708	0.80041	0.65662	0.60469	0.75847	0.51425	0.61943	0.85907
109	597	1.5564	0.02234	1.57874	1.53406	388	0.56267	0.00658	0.56925	0.55609		107.101	0.69577	0.89113	0.88974	0.97502	0.75249	0.8237	0.56799	0.53376	0.62882	0.52862	0.68271	0.792	0.70787	0.73908	0.62052	0.68241	0.44899	0.55668	0.60247	0.60771	0.56146	0.63017	0.54523	0.58677	0.56293	0.81542	0.56301	0.64315	0.52851	0.8691	0.81885	0.65912	0.64179	0.81057	0.52919	0.60448	0.83575
110	597	1.57374	0.02217	1.59591	1.55157	388	0.56398	0.00697	0.57095	0.55701		108.098	0.70283	0.93149	0.82336	0.94462	0.76425	0.85043	0.60634	0.53396	0.63207	0.56307	0.67672	0.87092	0.70631	0.72645	0.64015	0.71461	0.45032	0.55381	0.58237	0.58801	0.5478	0.64602	0.56311	0.59509	0.58014	0.88631	0.57582	0.67258	0.51929	0.88277	0.84108	0.66824	0.67822	0.85901	0.56038	0.63047	0.83471
111	597	1.54939	0.02192	1.57131	1.52747	388	0.55217	0.0076	0.55977	0.54457		109.102	0.73153	0.94831	0.88947	1.00115	0.79032	0.87398	0.58862	0.54179	0.62794	0.55278	0.7054	0.88538	0.70367	0.75738	0.70287	0.71433	0.46672	0.59658	0.57978	0.60173	0.57742	0.69791	0.58458	0.60128	0.53246	0.86843	0.61383	0.70329	0.53807	0.95523	0.87775	0.70489	0.73548	0.89231	0.5795	0.65234	0.88292
112	597	1.54072	0.02169	1.56241	1.51903	388	0.56375	0.00774	0.57149	0.55601		110.1	0.70618	0.99187	0.8723	1.00254	0.8101	0.89334	0.58278	0.55451	0.62952	0.54672	0.74575	0.8464	0.70735	0.75637	0.72706	0.71235	0.45216	0.60359	0.58504	0.60376	0.56185	0.68526	0.6067	0.62776	0.55417	0.8763	0.62777	0.71697	0.58443	0.92462	0.85574	0.74102	0.79128	0.92611	0.62142	0.68204	0.85772
113	597	1.54654	0.02177	1.56831	1.52477	388	0.57375	0.00802	0.58177	0.56573		111.101	0.75938	0.9658	0.86824	0.99446	0.76515	0.90554	0.59759	0.57767	0.61706	0.58253	0.78204	0.8988	0.71344	0.75834	0.72608	0.73643	0.46185	0.62745	0.61234	0.62468	0.58409	0.73325	0.61459	0.64237	0.55617	0.8691	0.68746	0.71468	0.57129	0.93914	0.88034	0.7379	0.86115	0.93395	0.65585	0.6733	0.86194
114	597	1.5329	0.02157	1.55447	1.51133	388	0.5794	0.00828	0.58768	0.57112		112.099	0.79821	0.95862	0.86499	1.01648	0.83607	0.9048	0.59848	0.61933	0.64664	0.57257	0.85009	0.88974	0.73151	0.77324	0.78144	0.73986	0.47982	0.6612	0.61445	0.63639	0.60732	0.75542	0.6437	0.66404	0.55557	0.91473	0.68805	0.71646	0.58263	0.97255	0.91655	0.75235	0.85799	0.98511	0.68705	0.7194	0.88013
115	597	1.52619	0.02182	1.54801	1.50437	388	0.56718	0.00887	0.57605	0.55831		113.102	0.78029	1.03523	0.91237	0.97572	0.82304	0.97861	0.60415	0.63176	0.64204	0.59008	0.80805	0.9538	0.75639	0.76654	0.76712	0.71203	0.46715	0.64652	0.62191	0.62138	0.56569	0.71559	0.64447	0.66557	0.55213	0.94582	0.72461	0.72103	0.57693	1.00671	0.91166	0.74666	0.84154	0.94588	0.73491	0.73249	0.87163
116	597	1.51887	0.02169	1.54056	1.49718	388	0.55578	0.00888	0.56466	0.5469		114.102	0.80228	1.01445	0.90105	0.9837	0.84062	0.96373	0.58124	0.66601	0.64005	0.59063	0.84122	0.96583	0.78115	0.73417	0.80029	0.77306	0.46248	0.67055	0.63982	0.68828	0.57986	0.73291	0.65739	0.66724	0.54722	0.9469	0.72087	0.73988	0.62945	0.96721	0.92202	0.74744	0.84429	1.01296	0.75979	0.72944	0.89701
117	597	1.52765	0.02181	1.54946	1.50584	388	0.55584	0.00898	0.56482	0.54686		115.099	0.81459	1.06234	0.92712	1.0297	0.88217	1.00082	0.59739	0.69542	0.67717	0.61111	0.83736	1.00358	0.79821	0.77687	0.78715	0.76449	0.48877	0.65956	0.62967	0.68315	0.57136	0.75349	0.69467	0.74645	0.56668	0.90204	0.76862	0.81683	0.62471	0.9969	0.91126	0.8055	0.87952	1.02163	0.79292	0.74651	0.90025
118	597	1.49281	0.0213	1.51411	1.47151	388	0.54672	0.00949	0.55621	0.53723		116.1	0.82777	1.04236	0.91308	1.0438	0.88769	1.05248	0.62092	0.69727	0.67112	0.62053	0.86217	1.00354	0.8292	0.77171	0.82308	0.7595	0.48824	0.7127	0.66753	0.71974	0.57253	0.7706	0.71702	0.72884	0.55937	0.96238	0.7604	0.78669	0.68823	1.05232	0.94015	0.82261	0.86688	1.0367	0.82034	0.76896	0.89428
119	597	1.49829	0.02166	1.51995	1.47663	388	0.5338	0.00914	0.54294	0.52466		117.1	0.85068	1.09203	0.95631	1.05352	0.88142	1.04242	0.61116	0.71692	0.70081	0.63218	0.85279	1.0008	0.84751	0.78283	0.82071	0.79272	0.49001	0.67565	0.66921	0.74129	0.57744	0.75489	0.70651	0.75602	0.55243	0.98409	0.73548	0.7724	0.75233	1.04614	1.0067	0.7999	0.91965	1.01492	0.84268	0.76804	0.89098
120	597	1.50078	0.02175	1.52253	1.47903	388	0.52087	0.00951	0.53038	0.51136		118.1	0.82937	1.09065	0.98966	1.03735	0.91453	1.03043	0.60195	0.74239	0.70221	0.62826	0.88782	1.04294	0.82853	0.79014	0.81554	0.8107	0.50698	0.6991	0.67324	0.71505	0.57598	0.78704	0.73872	0.74783	0.56168	0.9736	0.77006	0.81473	0.77069	1.08049	1.00687	0.81208	0.91261	1.05234	0.84364	0.74718	0.90938
121	597	1.51107	0.0223	1.53337	1.48877	388	0.51468	0.00859	0.52327	0.50609		119.102	0.85977	1.15103	0.99381	1.10273	0.90756	1.05172	0.62961	0.75564	0.72128	0.67822	0.91829	1.07471	0.88582	0.80234	0.84047	0.80509	0.50704	0.75512	0.70595	0.75654	0.5555	0.76361	0.77111	0.73724	0.5761	1.03071	0.78524	0.8002	0.80532	1.11468	1.04419	0.8189	0.93831	1.11482	0.85923	0.77149	0.93832
122	597	1.48552	0.02206	1.50758	1.46346	388	0.50291	0.0082	0.51111	0.49471		120.103	0.90638	1.14464	1.01558	1.03887	0.92282	1.05992	0.64559	0.76499	0.74492	0.66974	0.91226	1.095	0.86693	0.83604	0.87198	0.85402	0.55974	0.74141	0.7162	0.77287	0.60176	0.83684	0.74273	0.76585	0.56493	1.02654	0.83444	0.82588	0.79448	1.07214	1.04825	0.87806	0.97619	1.1008	0.90879	0.80177	0.93221
123	597	1.4648	0.02089	1.48569	1.44391	388	0.48128	0.00857	0.48985	0.47271		121.099	0.91783	1.16708	1.04866	1.11024	0.95046	1.09176	0.6047	0.76197	0.76411	0.68313	0.94383	1.09401	0.9302	0.82286	0.83971	0.855	0.54646	0.76946	0.72299	0.77696	0.61232	0.85347	0.78171	0.77876	0.54818	1.01653	0.82394	0.84303	0.8265	1.11001	1.04229	0.8424	0.94877	1.13459	0.90008	0.79469	0.91971
124	597	1.46922	0.02197	1.49119	1.44725	388	0.46394	0.00841	0.47235	0.45553		122.101	0.89334	1.16412	0.98971	1.0909	0.95453	1.12345	0.6249	0.80944	0.77681	0.6908	0.93783	1.09479	0.90554	0.82177	0.88349	0.85262	0.56743	0.75341	0.73134	0.79117	0.60661	0.86512	0.79152	0.77582	0.5678	1.04247	0.83653	0.81886	0.89995	1.11447	1.07818	0.86857	0.91735	1.15311	0.92744	0.79424	0.95619
125	597	1.44759	0.02075	1.46834	1.42684	388	0.46077	0.00743	0.4682	0.45334		123.103	0.8804	1.18874	1.04692	1.06622	0.99493	1.08969	0.62837	0.77969	0.76625	0.7092	0.97743	1.14808	0.92384	0.85988	0.90415	0.89022	0.60168	0.75732	0.73123	0.78478	0.60936	0.83425	0.77478	0.78629	0.56344	1.08321	0.82862	0.83319	0.86687	1.10164	1.06477	0.87022	0.97221	1.11921	0.99088	0.80109	0.91809
126	597	1.44454	0.02143	1.46597	1.42311	388	0.43236	0.00776	0.44012	0.4246		124.099	0.95113	1.146	1.059	1.0835	0.97975	1.10113	0.63072	0.7908	0.80601	0.72678	0.94657	1.14798	0.92259	0.87702	0.89525	0.89103	0.62597	0.79571	0.73619	0.78811	0.60169	0.87877	0.77745	0.84971	0.58121	1.06759	0.84267	0.88053	0.87512	1.08458	1.10957	0.89841	0.9753	1.14652	0.97686	0.81632	0.98077
127	597	1.43842	0.02098	1.4594	1.41744	388	0.43214	0.00756	0.4397	0.42458		125.102	0.9753	1.19073	1.01225	1.12672	1.0229	1.14952	0.65718	0.81778	0.79671	0.77469	0.99695	1.16136	0.94545	0.88865	0.91762	0.90497	0.66856	0.77332	0.76314	0.83704	0.61392	0.89912	0.80283	0.83773	0.58136	1.06813	0.84626	0.83487	0.88394	1.05883	1.0959	0.90414	0.97285	1.14606	0.97542	0.87734	0.95225
128	597	1.41264	0.02051	1.43315	1.39213	388	0.4182	0.0073	0.4255	0.4109		126.102	0.95035	1.17141	1.02405	1.10646	1.01048	1.11879	0.61076	0.8215	0.81294	0.74726	0.9867	1.20886	0.98539	0.89527	0.92033	0.8857	0.6405	0.81199	0.75048	0.83711	0.62197	0.93086	0.81117	0.83702	0.57673	1.09081	0.88826	0.83923	0.88156	1.09252	1.17666	0.90484	0.98277	1.21516	0.97994	0.84344	0.95987
129	597	1.40723	0.01973	1.42696	1.3875	388	0.41448	0.00694	0.42142	0.40754		127.101	0.98176	1.17979	1.0504	1.11292	1.01176	1.10221	0.61775	0.84887	0.8388	0.75357	0.96665	1.14346	0.93485	0.89345	0.95436	0.93266	0.69215	0.77735	0.77343	0.79866	0.64713	0.90108	0.80043	0.83012	0.55553	1.04096	0.87807	0.86362	0.92118	1.10921	1.12057	0.87354	1.03794	1.20335	0.9794	0.85848	0.97632
130	597	1.39804	0.02094	1.41898	1.3771	388	0.4052	0.00659	0.41179	0.39861		128.099	1.04129	1.2263	0.9974	1.03693	1.05125	1.16202	0.6848	0.85733	0.84363	0.78846	0.96779	1.2239	0.99061	0.89517	0.90067	0.90915	0.69662	0.80532	0.76957	0.84312	0.63957	0.97623	0.83217	0.84551	0.57872	1.12928	0.90502	0.8906	0.87286	1.08849	1.09698	0.90809	1.03739	1.17845	0.96927	0.87602	0.97953
131	597	1.39262	0.02074	1.41336	1.37188	388	0.40088	0.00673	0.40761	0.39415		129.101	1.00475	1.19486	1.07531	1.06158	1.0078	1.16829	0.65543	0.85014	0.83719	0.76492	0.99088	1.21263	1.02077	0.88934	0.98049	0.90236	0.73108	0.80794	0.80483	0.852	0.63587	0.956	0.81125	0.84283	0.56342	1.09415	0.92739	0.89114	0.91783	1.12139	1.08047	0.90733	1.00832	1.25289	1.00423	0.85577	0.96508
132	597	1.37744	0.01987	1.39731	1.35757	388	0.38794	0.00667	0.39461	0.38127		130.102	1.02256	1.1621	1.05799	1.08948	0.97959	1.16825	0.65208	0.82758	0.86144	0.77771	1.03774	1.23908	1.06354	0.89282	0.97806	0.91305	0.72536	0.8252	0.79933	0.846	0.62906	1.00361	0.80884	0.86298	0.59584	1.08145	0.9395	0.93684	0.94218	1.13117	1.18095	0.94802	1.04409	1.20819	0.9973	0.8686	0.97154
133	597	1.37094	0.02014	1.39108	1.3508	388	0.38396	0.00627	0.39023	0.37769		131.098	1.03099	1.19241	1.05739	1.11993	0.99892	1.17805	0.66487	0.87173	0.88322	0.80528	1.01429	1.2466	1.00707	0.90202	0.91855	0.94889	0.69562	0.78724	0.78382	0.89123	0.61978	0.97239	0.8024	0.85867	0.60342	1.07789	0.94275	0.94424	0.94091	1.06122	1.22611	0.94192	1.03255	1.29418	1.03175	0.85779	0.97331
134	597	1.35903	0.01998	1.37901	1.33905	388	0.37146	0.00643	0.37789	0.36503		132.1	1.07772	1.21869	1.06326	1.13745	1.01187	1.14232	0.68569	0.87382	0.85227	0.76366	1.00347	1.20168	1.03773	0.91133	0.98081	0.95104	0.75238	0.81668	0.84103	0.87562	0.66528	1.03184	0.84388	0.87793	0.6021	1.12534	0.93554	0.95316	0.99225	1.04671	1.16435	0.91906	1.03141	1.23781	1.02501	0.86882	0.96026
135	597	1.35832	0.02028	1.3786	1.33804	388	0.3759	0.00652	0.38242	0.36938		133.102	1.05307	1.20118	1.10533	1.13475	1.0407	1.16731	0.66966	0.86031	0.8892	0.80231	1.03449	1.26903	1.07731	0.9169	0.95123	0.94678	0.71531	0.862	0.81289	0.89903	0.65033	1.02677	0.869	0.8864	0.59551	1.12351	0.99525	0.99066	0.97338	1.09501	1.19513	0.95525	1.07794	1.28361	1.00612	0.87487	0.98788
136	597	1.34703	0.01965	1.36668	1.32738	388	0.36774	0.00649	0.37423	0.36125		134.099	1.05644	1.25043	1.0841	1.14386	1.04093	1.18723	0.69191	0.9254	0.88802	0.83175	1.03347	1.24543	1.03964	0.9377	1.01227	0.94846	0.71504	0.84165	0.8151	0.91926	0.64846	0.96805	0.86695	0.92981	0.56573	1.07547	0.96389	0.97633	0.99026	1.12032	1.12799	0.93232	1.08133	1.23254	1.05887	0.96376	0.96153
137	597	1.33535	0.01942	1.35477	1.31593	388	0.3599	0.00633	0.36623	0.35357		135.102	1.03357	1.22788	1.0612	1.11018	1.02906	1.16399	0.72417	0.92255	0.88328	0.80843	1.02671	1.29599	1.0942	0.92818	0.98309	0.98527	0.73729	0.85116	0.86096	0.91338	0.67211	1.03904	0.86765	0.94269	0.57413	1.10185	0.96313	0.92823	0.95083	1.11214	1.11297	0.99319	1.03262	1.24728	1.03802	0.87802	0.99522
138	597	1.32278	0.01902	1.3418	1.30376	388	0.36619	0.00612	0.37231	0.36007		136.1	1.0645	1.22383	1.08964	1.0736	1.11935	1.1626	0.72123	0.92769	0.91359	0.84585	1.02103	1.27951	1.078	0.93728	1.03869	0.97682	0.75167	0.86809	0.86615	0.93324	0.69634	1.06603	0.88373	0.92562	0.5996	1.13771	0.98533	0.96966	0.95186	1.16813	1.12989	0.98365	1.16294	1.2419	1.04241	0.92908	0.97062
139	597	1.30158	0.01833	1.31991	1.28325	388	0.36092	0.00551	0.36643	0.35541		137.102	1.06226	1.19213	1.10008	1.13323	1.01661	1.17138	0.74091	0.89227	0.89418	0.85147	1.06643	1.29496	1.09994	0.92705	1.03308	1.01747	0.76406	0.86898	0.85351	0.90358	0.65331	1.11576	0.86134	0.93821	0.62221	1.1027	0.98021	0.9382	0.98866	1.14229	1.17381	0.93238	1.1076	1.26505	1.06859	0.89041	0.99966
140	597	1.30087	0.01872	1.31959	1.28215	388	0.35687	0.006	0.36287	0.35087		138.098	1.13709	1.2456	1.10434	1.19665	1.06891	1.20322	0.71828	0.95223	0.88152	0.824	1.04316	1.2422	1.08713	0.93375	1.03399	0.93291	0.77821	0.89617	0.91303	0.92417	0.68404	1.11125	0.89393	0.93185	0.59626	1.13702	0.97293	1.02585	1.03547	1.09798	1.1785	0.96042	1.06449	1.25399	1.02579	0.88069	0.98945
141	597	1.29664	0.01881	1.31545	1.27783	388	0.35018	0.00592	0.3561	0.34426		139.101	1.13045	1.27396	1.11311	1.11922	1.04394	1.15976	0.70691	0.91641	0.88989	0.83906	1.05612	1.27958	1.15909	0.95178	1.04602	0.947	0.80444	0.91334	0.86734	0.93322	0.62874	1.09253	0.84787	0.91598	0.59155	1.09797	1.00263	0.9464	1.03741	1.11041	1.18288	0.95904	1.11182	1.22098	1.08133	0.89515	0.98524
142	597	1.2834	0.01894	1.30234	1.26446	388	0.34936	0.00607	0.35543	0.34329		140.101	1.07757	1.2449	1.15387	1.09853	1.02775	1.11838	0.71936	0.92166	0.93565	0.85471	1.03632	1.34998	1.14424	0.94613	0.98386	0.98822	0.78778	0.89765	0.91093	0.91271	0.71644	1.12057	0.89435	0.9563	0.58948	1.11929	0.9935	0.97889	1.01024	1.10461	1.21544	0.95127	1.1159	1.3046	1.06644	0.88708	0.94166
143	597	1.26529	0.01743	1.28272	1.24786	388	0.34931	0.00595	0.35526	0.34336		141.102	1.08163	1.22583	1.12225	1.12143	1.04911	1.20609	0.74218	0.94984	0.88137	0.85546	1.08439	1.32612	1.12652	0.95579	1.04333	0.93591	0.7796	0.84797	0.88273	0.93906	0.67797	1.0927	0.89792	0.94459	0.58341	1.07381	1.00272	1.03277	1.0152	1.12144	1.15242	0.98212	1.11947	1.35515	1.04354	0.91231	0.98887
144	597	1.26973	0.01819	1.28792	1.25154	388	0.34905	0.00601	0.35506	0.34304		142.101	1.12971	1.24211	1.10317	1.1692	1.0415	1.19325	0.70934	0.93698	0.92192	0.90183	1.0877	1.29534	1.12943	0.94747	1.01721	0.98285	0.79417	0.92832	0.89763	0.95823	0.71624	1.08844	0.93892	0.95594	0.58447	1.13846	0.99839	1.0092	1.02753	1.1626	1.19555	1.00929	1.06505	1.27343	1.07278	0.88629	0.97882
145	597	1.26239	0.01827	1.28066	1.24412	388	0.35082	0.00569	0.35651	0.34513		143.1	1.04831	1.20459	1.068	1.15246	1.08532	1.21339	0.74571	0.9429	0.92512	0.83206	1.06143	1.28796	1.15818	0.97328	1.06099	1.02737	0.77281	0.91556	0.89081	0.9398	0.66915	1.10915	0.9039	0.95289	0.62723	1.15935	1.02499	0.95006	0.96724	1.09167	1.15898	0.99404	1.08807	1.28166	1.07688	0.96956	1.01134
146	597	1.25562	0.01814	1.27376	1.23748	388	0.34301	0.00619	0.3492	0.33682		144.103	1.11207	1.24131	1.06213	1.09689	1.0747	1.19802	0.75599	0.93112	0.93617	0.86031	1.0801	1.34693	1.15268	0.95771	1.00203	1.02162	0.78553	0.90182	0.94598	0.92602	0.70402	1.09204	0.90563	1.01928	0.61598	1.15537	1.00688	1.01276	1.08561	1.08611	1.16371	0.92957	1.0943	1.2821	1.06578	0.91334	0.97453
147	597	1.23339	0.01766	1.25105	1.21573	388	0.34351	0.00593	0.34944	0.33758		145.102	1.13502	1.25032	1.07669	1.15145	1.06836	1.19426	0.79194	0.95136	0.97766	0.85449	1.04532	1.29538	1.13824	0.926	1.01567	1.00501	0.81666	0.92623	0.92308	0.95377	0.67485	1.09931	0.89444	0.99819	0.61773	1.16408	1.05455	0.93936	1.11952	1.1571	1.19245	1.01647	1.08232	1.3096	1.06043	0.92262	0.98352
148	597	1.23077	0.01752	1.24829	1.21325	388	0.34768	0.00591	0.35359	0.34177		146.1	1.12146	1.24648	1.05892	1.10562	1.03918	1.16616	0.79403	0.97283	0.9717	0.89072	1.10535	1.297	1.15466	0.96641	1.04499	0.94836	0.80279	0.90613	0.98809	0.96128	0.70306	1.09528	0.89277	0.97301	0.58727	1.09508	1.03623	1.0261	1.05303	1.19565	1.14015	1.00704	1.10276	1.27123	1.10915	0.90895	0.95116
149	597	1.21628	0.01723	1.23351	1.19905	388	0.34902	0.00564	0.35466	0.34338		147.101	1.10444	1.26359	1.07193	1.15887	1.0811	1.20482	0.71309	0.96757	0.98737	0.84532	1.05949	1.28164	1.18184	0.96691	1.0865	0.99394	0.79538	0.88829	0.93598	0.91855	0.69261	1.12281	0.91864	0.97833	0.62553	1.13436	0.9971	1.00936	1.07775	1.11336	1.17929	0.99687	1.12986	1.22554	1.08004	0.90105	0.98355
150	597	1.21518	0.01733	1.23251	1.19785	388	0.3475	0.00588	0.35338	0.34162		148.1	1.11122	1.21455	1.10016	1.11229	1.11653	1.20831	0.78805	0.92649	0.98684	0.92721	1.09801	1.31041	1.17768	1.00317	1.07957	1.03499	0.85917	0.93222	0.94062	0.95559	0.70683	1.14252	0.91711	1.00075	0.61799	1.15853	1.07711	1.00904	1.11775	1.09987	1.20451	1.02203	1.11834	1.30679	1.05412	0.91228	1.0371
151	597	1.20815	0.01737	1.22552	1.19078	388	0.34401	0.00595	0.34996	0.33806		149.101	1.1425	1.1715	1.07997	1.12394	1.10575	1.21074	0.79772	0.95446	0.99538	0.91299	1.11851	1.2845	1.16899	0.95161	1.12457	0.9986	0.82469	0.97819	0.95246	0.97939	0.7261	1.13803	0.88749	0.9658	0.6342	1.13362	1.04697	1.00831	1.06868	1.12799	1.19494	0.9788	1.09803	1.26629	1.08801	0.9503	0.98701
152	597	1.19525	0.01712	1.21237	1.17813	388	0.35175	0.00573	0.35748	0.34602		150.1	1.14439	1.22515	1.05649	1.14719	1.0955	1.17753	0.80783	0.94106	0.97517	0.91559	1.04064	1.30186	1.16232	0.99203	1.07056	1.03559	0.80455	0.96815	0.98436	0.95685	0.66308	1.12755	0.90606	1.01064	0.65688	1.14082	1.05515	1.03377	1.02591	1.09733	1.20085	0.97733	1.10688	1.32959	1.06425	0.93111	0.99403
153	597	1.19124	0.017	1.20824	1.17424	388	0.34459	0.00595	0.35054	0.33864		151.101	1.25858	1.28744	1.16154	1.21341	1.20937	1.26311	0.85111	1.04747	1.07822	0.95787	1.16252	1.38304	1.29222	1.07298	1.16074	1.05799	0.89222	1.00527	1.04948	1.02283	0.7537	1.23035	0.99585	1.10671	0.66066	1.25987	1.0901	1.17839	1.216	1.19658	1.20038	1.07086	1.19874	1.44742	1.11136	0.99958	1.03809
154	597	1.17836	0.01663	1.19499	1.16173	388	0.3452	0.00573	0.35093	0.33947		152.103	1.41046	1.37465	1.31483	1.22286	1.27252	1.4316	0.97641	1.07958	1.29423	1.07748	1.28866	1.45777	1.46711	1.18357	1.33122	1.20091	0.9364	1.12215	1.19244	1.1002	0.79543	1.3683	1.04505	1.24467	0.68389	1.32848	1.20546	1.24953	1.24945	1.35957	1.39095	1.16208	1.25071	1.59637	1.13618	1.07232	1.05805
155	597	1.18837	0.01757	1.20594	1.1708	388	0.34333	0.00589	0.34922	0.33744		153.099	1.62396	1.5278	1.33569	1.51412	1.39097	1.54386	1.06513	1.17607	1.46722	1.18836	1.3806	1.79221	1.60466	1.36386	1.58798	1.27731	1.04253	1.19374	1.39346	1.24828	0.92812	1.51998	1.11582	1.39683	0.78514	1.51991	1.33091	1.33292	1.56902	1.45513	1.5322	1.26782	1.39075	1.76314	1.24204	1.19441	1.22312
156	597	1.16998	0.01671	1.18669	1.15327	388	0.34464	0.00564	0.35028	0.339		154.103	1.74333	1.70928	1.45425	1.49813	1.52957	1.73064	1.3109	1.3458	1.61728	1.31521	1.48941	1.89826	1.77213	1.44443	1.72355	1.45806	1.15596	1.26829	1.42667	1.42241	0.99218	1.54079	1.15558	1.56174	0.80187	1.66141	1.40652	1.50035	1.49208	1.5956	1.74925	1.3603	1.52759	1.89845	1.35152	1.22272	1.30019
157	597	1.17158	0.0172	1.18878	1.15438	388	0.34326	0.00576	0.34902	0.3375		155.1	1.9403	1.72255	1.45258	1.55171	1.74975	1.77418	1.42359	1.32539	1.78404	1.39923	1.53924	1.97213	2.11712	1.57237	2.0394	1.38373	1.15928	1.30213	1.53356	1.58554	1.02064	1.70422	1.2774	1.62052	0.85221	1.89652	1.47859	1.47685	1.69114	1.61221	1.79257	1.42388	1.58006	1.98621	1.47508	1.21216	1.34567
158	597	1.15682	0.01666	1.17348	1.14016	388	0.3415	0.0057	0.3472	0.3358		156.099	2.02774	1.77748	1.50273	1.60454	1.748	1.97844	1.47207	1.32389	1.81482	1.38523	1.68366	2.13868	2.26931	1.7349	1.98911	1.44208	1.1622	1.4062	1.72344	1.5688	1.16704	1.80645	1.30241	1.73969	0.9265	1.84458	1.56103	1.54652	1.69101	1.74992	1.76294	1.54115	1.64679	2.15288	1.55528	1.36598	1.38202
159	597	1.16295	0.01702	1.17997	1.14593	388	0.34306	0.0058	0.34886	0.33726		157.101	2.14258	1.86968	1.56682	1.63379	1.79421	1.9682	1.48371	1.34602	1.96179	1.44927	1.69393	2.2447	2.12115	1.64584	2.09948	1.60034	1.19842	1.35483	1.78236	1.65578	1.09435	1.67234	1.32886	1.81545	0.93744	1.98682	1.52506	1.61857	1.68754	1.90461	1.95396	1.50562	1.77119	2.05929	1.62068	1.30864	1.42644
160	597	1.15491	0.01671	1.17162	1.1382	388	0.33919	0.00577	0.34496	0.33342		158.099	2.21481	1.89681	1.68447	1.57714	1.80185	1.93677	1.55316	1.42913	1.99557	1.45443	1.76928	2.21639	2.31546	1.67448	2.06306	1.64126	1.2288	1.28415	1.67238	1.66958	1.17811	1.75175	1.35604	1.78887	0.92145	1.9337	1.55867	1.54359	1.75243	1.87999	1.93713	1.58621	1.77366	2.2172	1.67125	1.33892	1.51
161	597	1.14539	0.01609	1.16148	1.1293	388	0.34634	0.00572	0.35206	0.34062		159.101	2.12202	1.88296	1.70033	1.63344	1.80792	2.06708	1.50861	1.32543	1.82483	1.50684	1.6865	2.3088	2.22272	1.72515	2.02077	1.56061	1.17736	1.36693	1.75603	1.56071	1.19181	1.8982	1.36527	1.71137	0.90535	2.01362	1.54639	1.53279	1.73669	1.75019	1.99162	1.50324	1.71311	2.14287	1.7655	1.36955	1.4
162	597	1.14774	0.0165	1.16424	1.13124	388	0.34713	0.00558	0.35271	0.34155		160.102	2.15608	1.80144	1.61348	1.72246	1.93247	2.03444	1.41639	1.44579	1.85277	1.55794	1.85307	2.3196	2.3187	1.74815	1.9338	1.63169	1.23818	1.31983	1.67891	1.53665	1.16225	1.83128	1.37043	1.73881	0.94076	2.00934	1.55172	1.60457	1.65322	1.90168	1.96896	1.61434	1.73055	2.08029	1.85454	1.4065	1.45608
163	597	1.13275	0.01626	1.14901	1.11649	388	0.34286	0.00565	0.34851	0.33721		161.1	2.12045	1.8913	1.66642	1.67284	1.8786	2.05107	1.47874	1.39334	1.64925	1.50192	1.78654	2.36804	2.26737	1.66715	1.85772	1.71881	1.12811	1.46595	1.75431	1.53882	1.15324	1.74628	1.28235	1.80894	0.90806	2.11108	1.54942	1.67418	1.5741	1.90417	1.92447	1.56817	1.78636	2.07896	1.85944	1.3236	1.47035
164	597	1.13491	0.01581	1.15072	1.1191	388	0.34179	0.00564	0.34743	0.33615		162.1	2.17373	1.81914	1.66395	1.72367	1.88168	2.0843	1.33756	1.42316	1.47072	1.49959	1.84819	2.28915	2.32289	1.61406	1.76892	1.60892	1.10446	1.40449	1.70584	1.37645	1.14141	1.8068	1.33939	1.80749	0.85135	2.01942	1.55703	1.61776	1.45215	1.89212	1.97087	1.58035	1.67103	2.1658	1.92575	1.31471	1.43554
165	597	1.12536	0.01576	1.14112	1.1096	388	0.34064	0.00588	0.34652	0.33476		163.098	2.03252	1.80924	1.70524	1.67612	1.90262	2.04995	1.39168	1.44437	1.47004	1.46956	1.81668	2.35988	2.29307	1.60326	1.85864	1.51937	1.09533	1.4191	1.58126	1.28265	1.09937	1.75462	1.28482	1.77209	0.92049	2.07835	1.659	1.65351	1.42784	1.9678	1.96702	1.54157	1.78266	2.13031	1.91698	1.354	1.46052
166	597	1.12077	0.01558	1.13635	1.10519	388	0.34742	0.00553	0.35295	0.34189		164.102	2.00672	1.97035	1.64612	1.68122	1.88999	2.0173	1.34126	1.34317	1.37238	1.3896	1.71209	2.27467	2.3198	1.56975	1.73211	1.65308	1.06431	1.3582	1.52778	1.11085	1.01998	1.73944	1.2171	1.69616	0.92806	1.94818	1.46419	1.59404	1.39668	1.79065	1.87223	1.48115	1.6678	2.10451	1.82852	1.25965	1.45893
167	597	1.12654	0.01623	1.14277	1.11031	388	0.34178	0.00576	0.34754	0.33602		165.101	2.05404	1.81213	1.77477	1.62781	1.83803	2.06637	1.31926	1.3832	1.401	1.29011	1.78403	2.42646	2.23819	1.63281	1.74099	1.69695	1.10468	1.44592	1.4143	1.14324	1.00738	1.81475	1.19737	1.54008	0.90594	2.03804	1.54553	1.54084	1.41349	1.92444	1.92472	1.5145	1.74274	2.04075	1.90479	1.39161	1.51489
168	597	1.11978	0.01552	1.1353	1.10426	388	0.35173	0.00582	0.35755	0.34591		166.099	2.03785	1.82333	1.70906	1.77332	1.86537	2.03977	1.45256	1.41108	1.41408	1.20579	1.79953	2.32522	2.24361	1.70424	1.94978	1.58352	1.07391	1.42327	1.38054	1.08598	1.13444	1.72054	1.17907	1.47269	0.93709	2.14585	1.50629	1.595	1.42356	1.9382	1.91564	1.54139	1.67661	2.05624	1.90446	1.29331	1.44821
169	597	1.11251	0.01514	1.12765	1.09737	388	0.34344	0.00561	0.34905	0.33783		167.099	1.84928	1.87066	1.62703	1.75407	1.93982	2.08181	1.37565	1.38029	1.38898	1.13712	1.78257	2.38375	2.08617	1.64434	1.98215	1.55995	1.05528	1.40396	1.35412	1.0389	1.10976	1.84429	1.05863	1.36758	0.92575	1.98592	1.57763	1.57846	1.39315	1.97859	1.99632	1.57354	1.66737	1.97522	1.94924	1.30662	1.39092
170	597	1.10875	0.01515	1.1239	1.0936	388	0.34773	0.00577	0.3535	0.34196		168.101	1.64705	1.88329	1.6967	1.59195	1.91675	2.04919	1.403	1.40779	1.44383	1.10211	1.85599	2.25369	2.0869	1.7206	1.82361	1.65193	1.08386	1.38599	1.30536	1.13836	1.10857	1.89784	1.02512	1.32716	0.97742	2.0033	1.52744	1.59159	1.43535	1.86906	1.95019	1.39391	1.57372	1.89508	1.99383	1.32858	1.39537
171	597	1.10015	0.01475	1.1149	1.0854	388	0.34693	0.00554	0.35247	0.34139		169.102	1.58536	1.9416	1.62091	1.70064	1.95188	1.96788	1.35057	1.38835	1.39552	1.12155	1.76655	2.36705	1.87223	1.6512	1.84334	1.66703	1.03329	1.37302	1.22902	1.04102	1.08349	1.88912	1.01717	1.20574	0.93212	1.98548	1.50449	1.62559	1.38498	1.87068	2.06874	1.34541	1.48761	1.68492	2.04654	1.32741	1.34259
172	597	1.09562	0.01462	1.11024	1.081	388	0.34886	0.00542	0.35428	0.34344		170.099	1.50563	1.85673	1.67143	1.72694	1.87919	1.96791	1.28849	1.4786	1.41421	1.10434	1.85489	2.33708	1.77207	1.66596	1.80288	1.56904	1.02083	1.39504	1.27283	1.04468	1.08486	1.78208	1.00152	1.18218	0.94124	2.02727	1.51817	1.42617	1.39117	1.87823	1.97302	1.20417	1.38459	1.67865	2.02038	1.31441	1.28593
173	597	1.08999	0.01461	1.1046	1.07538	388	0.34772	0.00564	0.35336	0.34208		171.102	1.36797	1.85257	1.68827	1.62953	1.92971	1.97157	1.33751	1.33778	1.37978	1.09256	1.83603	2.32213	1.66229	1.59209	1.82013	1.62203	1.04905	1.39544	1.28806	1.05468	1.07048	1.82184	1.00059	1.14905	0.945	2.00343	1.55476	1.55155	1.36898	1.82829	1.92844	1.1086	1.20796	1.55046	1.99381	1.28083	1.24164
174	597	1.09353	0.01473	1.10826	1.0788	388	0.34811	0.00559	0.3537	0.34252		172.103	1.40061	1.82022	1.54024	1.60099	1.79203	2.0698	1.36261	1.36049	1.35112	1.11918	1.70397	2.28958	1.47459	1.5182	1.69968	1.51338	1.0152	1.31993	1.26997	1.04356	1.16383	1.6575	0.98278	1.23874	0.90687	1.9357	1.54772	1.56412	1.33909	1.79318	1.79868	1.16526	1.22463	1.60508	1.9835	1.29336	1.16737
175	597	1.09417	0.01458	1.10875	1.07959	388	0.34948	0.00542	0.3549	0.34406		173.101	1.32965	1.87166	1.64268	1.77376	1.83189	1.97563	1.37635	1.48105	1.34939	1.08262	1.77734	2.30206	1.53154	1.58526	1.72544	1.62431	1.09155	1.30959	1.24657	1.10162	1.06639	1.76643	1.0337	1.1727	0.87576	1.83202	1.52333	1.51721	1.39642	1.91557	2.00998	1.04493	1.26665	1.68116	2.11027	1.33383	1.08102
176	597	1.08261	0.0145	1.09711	1.06811	388	0.34772	0.0054	0.35312	0.34232		174.103	1.31265	1.84285	1.5762	1.71571	1.81729	2.04215	1.31416	1.33227	1.38692	1.1936	1.77308	2.23062	1.46491	1.44476	1.70505	1.63289	0.97618	1.38037	1.2428	1.07859	1.14127	1.89882	1.01959	1.16289	0.90422	1.8149	1.49619	1.53531	1.36307	1.74542	1.94056	1.02075	1.22448	1.70424	1.91697	1.28792	1.12813
177	597	1.07981	0.01416	1.09397	1.06565	388	0.3528	0.00526	0.35806	0.34754		175.101	1.32376	1.79961	1.61252	1.69067	1.92149	1.94865	1.32959	1.41263	1.37292	1.14112	1.79624	2.22592	1.51259	1.43353	1.60737	1.60734	1.02123	1.33563	1.3651	1.10066	1.11676	1.865	1.03012	1.14524	0.81853	1.61081	1.53663	1.53485	1.34149	1.90783	2.01513	1.00126	1.21194	1.59911	2.07926	1.22436	1.11019
178	597	1.08607	0.01465	1.10072	1.07142	388	0.34698	0.00536	0.35234	0.34162		176.102	1.32539	1.86991	1.52402	1.59886	1.91572	1.98797	1.37518	1.27794	1.35159	1.10605	1.67913	2.321	1.50617	1.35565	1.50152	1.52226	1.00245	1.23069	1.28966	1.12678	1.04524	1.73614	1.0411	1.10952	0.84947	1.52949	1.57172	1.47239	1.34666	1.77152	1.89283	1.00374	1.17775	1.54477	1.96101	1.2849	1.02626
179	597	1.07977	0.01433	1.0941	1.06544	388	0.34591	0.00572	0.35163	0.34019		177.1	1.37599	1.71187	1.57791	1.74163	1.76456	2.01897	1.33578	1.32079	1.31729	1.17681	1.76396	2.14177	1.48402	1.31486	1.50578	1.5251	0.98281	1.19424	1.26316	1.06557	1.13351	1.74855	1.00033	1.11778	0.80176	1.4132	1.56064	1.51787	1.39069	1.84723	1.82506	1.0493	1.14774	1.51221	2.00497	1.16083	1.10016
180	597	1.07236	0.01419	1.08655	1.05817	388	0.35523	0.00536	0.36059	0.34987		178.102	1.35492	1.68399	1.50034	1.72326	1.83693	1.97652	1.41485	1.3063	1.39671	1.12369	1.7544	2.25344	1.49242	1.34474	1.46536	1.49897	1.03127	1.127	1.21715	1.15784	1.14714	1.64188	1.07016	1.08764	0.7527	1.25884	1.43302	1.61088	1.35158	1.7041	1.78789	1.01158	1.16197	1.45137	1.97168	1.1275	1.0428
181	597	1.07305	0.0141	1.08715	1.05895	388	0.35337	0.00548	0.35885	0.34789		179.099	1.30648	1.5522	1.4225	1.61219	1.86329	1.95169	1.2335	1.26294	1.39387	1.13023	1.55074	2.13641	1.53263	1.304	1.40589	1.36739	0.98448	1.01379	1.28188	1.08553	1.08343	1.70582	0.96545	1.1459	0.74674	1.22269	1.44444	1.54617	1.36083	1.71084	1.46587	1.00633	1.23213	1.59697	1.98327	1.06294	1.01189
182	597	1.08108	0.01446	1.09554	1.06662	388	0.34852	0.00554	0.35406	0.34298		180.1	1.32514	1.47656	1.23764	1.72909	1.91223	1.87768	1.29944	1.22212	1.38395	1.08358	1.54373	2.21904	1.47588	1.28899	1.42025	1.34975	1.10853	0.99	1.26312	1.11789	1.16637	1.85933	1.03941	1.08453	0.71916	1.22313	1.41661	1.57098	1.42909	1.50903	1.64137	1.07131	1.21393	1.55885	2.05082	1.03837	1.08045
183	597	1.06777	0.01412	1.08189	1.05365	388	0.35242	0.00535	0.35777	0.34707		181.099	1.29009	1.40579	1.17484	1.66322	1.72514	1.84638	1.41956	1.12792	1.32017	1.12982	1.49949	2.16204	1.46419	1.28489	1.4432	1.24965	0.98648	1.03708	1.23683	1.17261	1.14457	1.82541	1.01499	1.13604	0.66654	1.13628	1.39568	1.67674	1.37682	1.39181	1.50056	1.0435	1.26667	1.57362	2.15197	1.06941	1.05181
184	597	1.07293	0.01399	1.08692	1.05894	388	0.35065	0.00541	0.35606	0.34524		182.099	1.35334	1.30392	1.14934	1.73879	1.678	1.80195	1.2214	1.1351	1.32611	1.17222	1.36317	1.96777	1.43347	1.24342	1.37821	1.18966	0.97931	0.93161	1.19382	1.12924	1.16581	1.77297	1.08828	1.11653	0.62877	1.12985	1.25326	1.53181	1.37063	1.33742	1.37161	1.10102	1.21097	1.52607	2.08601	0.9985	1.08229
185	597	1.06344	0.01382	1.07726	1.04962	388	0.35646	0.00548	0.36194	0.35098		183.102	1.26977	1.33567	1.14154	1.63437	1.57699	1.70249	1.26098	1.07271	1.30991	1.11517	1.33562	1.80404	1.46699	1.18528	1.44845	1.10742	1.06122	0.9737	1.25376	1.11588	1.10826	1.68497	1.04417	1.10597	0.64349	1.05536	1.22733	1.54946	1.32333	1.29992	1.33262	1.09325	1.22098	1.45181	2.01565	0.94311	1.08228
186	597	1.07137	0.01423	1.0856	1.05714	388	0.35646	0.00512	0.36158	0.35134		184.099	1.33462	1.24482	1.10078	1.71847	1.44947	1.55736	1.28844	1.04597	1.28535	1.05727	1.31228	1.61096	1.44222	1.17145	1.39385	1.04397	1.02459	0.91654	1.22593	1.12301	1.14278	1.7949	1.06561	1.12315	0.6455	1.11485	1.16543	1.44686	1.34193	1.20666	1.37819	1.06107	1.20387	1.43547	2.02365	0.97862	1.05377
187	597	1.06766	0.01418	1.08184	1.05348	388	0.35144	0.00521	0.35665	0.34623		185.101	1.30312	1.24945	1.09227	1.74932	1.39255	1.50998	1.33	1.01712	1.33976	1.05664	1.28373	1.51271	1.42411	1.25454	1.39962	1.08905	0.98611	0.90768	1.23569	1.10134	1.07256	1.7875	1.04597	1.09371	0.61412	1.09534	1.21889	1.36715	1.36215	1.21366	1.47144	1.11101	1.26215	1.60304	2.15084	0.96951	1.0953
188	597	1.06889	0.01388	1.08277	1.05501	388	0.35293	0.0054	0.35833	0.34753		186.101	1.2161	1.26725	1.0914	1.63791	1.43946	1.3385	1.26591	1.09573	1.28732	1.14507	1.26776	1.45357	1.48275	1.18394	1.42649	1.09944	0.98222	0.92626	1.26721	1.12838	1.05219	1.82486	1.01648	1.12708	0.60183	1.06356	1.13201	1.27692	1.32636	1.21647	1.29937	1.10506	1.27177	1.57516	2.07595	0.92486	1.05296
189	597	1.06415	0.01413	1.07828	1.05002	388	0.35789	0.00524	0.36313	0.35265		187.099	1.28793	1.32323	1.09237	1.71689	1.30623	1.37458	1.25773	1.04708	1.35527	1.0923	1.26072	1.40481	1.56812	1.1701	1.43644	1.04592	0.98648	0.97237	1.18518	1.16679	1.06978	1.84089	1.04914	1.16382	0.58214	1.1021	1.16729	1.23141	1.25585	1.23806	1.30689	1.13047	1.28098	1.53756	2.18105	0.93005	1.11691
190	597	1.05966	0.01374	1.0734	1.04592	388	0.35248	0.00564	0.35812	0.34684		188.101	1.26186	1.26112	1.11743	1.72834	1.21867	1.31253	1.36348	1.06314	1.36467	1.02038	1.24432	1.31345	1.43009	1.19809	1.40366	1.04869	0.96275	0.92815	1.25607	1.10515	1.09599	1.77199	1.13106	1.1364	0.59001	1.11272	1.13504	1.29624	1.35346	1.23161	1.37436	1.16635	1.21126	1.60797	1.95921	0.98399	1.07612
191	597	1.06482	0.01362	1.07844	1.0512	388	0.35102	0.00562	0.35664	0.3454		189.102	1.27937	1.27105	1.05327	1.67569	1.22882	1.32886	1.27676	1.05691	1.31275	1.07307	1.18652	1.29586	1.44506	1.26959	1.41525	1.08222	0.98395	0.91964	1.22428	1.14509	1.10198	1.73987	1.03264	1.09804	0.52981	1.10112	1.12938	1.13504	1.36972	1.19723	1.41699	1.12559	1.29321	1.57193	2.13572	0.93988	1.06108
192	597	1.05242	0.0134	1.06582	1.03902	388	0.35698	0.0054	0.36238	0.35158		190.102	1.32704	1.28401	1.10172	1.65723	1.24295	1.30861	1.26951	1.0333	1.34054	1.07733	1.20132	1.2973	1.54871	1.22134	1.40991	1.10012	0.97744	0.93446	1.23242	1.10157	1.10927	1.7319	1.09857	1.13423	0.56542	1.13502	1.12044	1.15528	1.32856	1.169	1.404	1.13948	1.26418	1.54028	2.14331	0.95093	1.09012
193	597	1.06894	0.0142	1.08314	1.05474	388	0.35625	0.00546	0.36171	0.35079		191.101	1.2961	1.24258	1.1171	1.59117	1.24675	1.30545	1.17173	1.07516	1.34479	1.00474	1.19895	1.26154	1.45274	1.18556	1.40585	1.16283	0.99567	0.8771	1.19675	1.16362	1.01406	1.70922	1.04489	1.06023	0.52173	1.11813	1.13552	1.05156	1.38273	1.13856	1.37565	1.11006	1.17218	1.60888	1.99597	0.96532	1.05858
194	597	1.07656	0.01418	1.09074	1.06238	388	0.35528	0.0053	0.36058	0.34998		192.101	1.28298	1.24088	1.06144	1.51237	1.15123	1.23088	1.17412	1.01679	1.31931	1.01304	1.21912	1.19719	1.49502	1.23563	1.3858	1.06793	1.00535	0.89478	1.22504	1.07691	1.02814	1.68656	1.06717	1.09022	0.53136	1.14515	1.12186	1.06441	1.3326	1.16301	1.31255	1.08456	1.18146	1.54005	2.13921	0.96132	1.09918
195	597	1.0525	0.01317	1.06567	1.03933	388	0.35336	0.00542	0.35878	0.34794		193.102	1.31444	1.23237	1.0548	1.54746	1.1763	1.23712	1.24081	1.00669	1.26519	1.05254	1.18439	1.22489	1.37824	1.1889	1.35294	1.15449	0.98349	0.81793	1.2026	1.1488	1.02686	1.69798	1.05802	1.13946	0.53069	1.12658	1.10316	1.06022	1.31782	1.09742	1.31181	1.1023	1.2039	1.53516	2.10298	0.90161	1.08646
196	597	1.06291	0.01402	1.07693	1.04889	388	0.36489	0.00495	0.36984	0.35994		194.1	1.32206	1.23951	1.08373	1.43076	1.19236	1.29785	1.23983	1.06617	1.29397	1.04216	1.2546	1.2759	1.47033	1.19861	1.33924	1.11085	0.99948	0.8475	1.18923	1.08577	0.98058	1.62734	1.10106	1.07782	0.5227	1.11282	1.14586	1.0644	1.29416	1.18754	1.37807	1.10137	1.26325	1.50891	2.07912	0.96334	1.05783
197	597	1.04379	0.01319	1.05698	1.0306	388	0.36156	0.0052	0.36676	0.35636		195.101	1.29935	1.23427	1.10512	1.45756	1.16789	1.27363	1.21777	1.03473	1.34775	1.0433	1.26154	1.23129	1.45894	1.20979	1.38995	1.12618	1.01187	0.88824	1.22512	1.12748	1.01926	1.69721	1.04677	1.01636	0.50671	1.12967	1.12188	1.10406	1.38029	1.25752	1.36289	1.14169	1.20748	1.51831	2.22813	0.95176	1.13164
198	597	1.06707	0.01347	1.08054	1.0536	388	0.35745	0.00521	0.36266	0.35224		196.102	1.30633	1.28558	1.08309	1.34279	1.14528	1.30389	1.19841	0.99951	1.28234	1.01822	1.1806	1.18521	1.39311	1.13007	1.41193	1.05626	0.98434	0.88454	1.1815	1.12623	0.97828	1.62181	1.02234	1.08223	0.51519	1.05837	1.07053	1.08785	1.26254	1.16728	1.35167	1.11533	1.22216	1.62806	2.07362	0.90481	1.10019
199	597	1.05841	0.01332	1.07173	1.04509	388	0.35593	0.00519	0.36112	0.35074		197.1	1.26232	1.22706	1.06813	1.33006	1.22087	1.24721	1.16089	1.03938	1.2846	1.06088	1.17468	1.24934	1.4726	1.14746	1.39603	1.04908	0.96435	0.88682	1.19842	1.17624	1.00666	1.58693	0.97706	1.01409	0.51145	1.15167	1.11289	1.07453	1.31285	1.20903	1.3778	1.14293	1.24433	1.54798	2.02628	0.90294	1.1122
200	597	1.05473	0.01336	1.06809	1.04137	388	0.35406	0.00545	0.35951	0.34861		198.102	1.3182	1.24965	1.03905	1.33945	1.20268	1.25742	1.18634	0.97919	1.26078	1.04957	1.14738	1.21747	1.50568	1.22446	1.32852	1.06093	0.99338	0.88269	1.16075	1.05844	1.04456	1.54964	0.97643	1.07848	0.51539	1.1566	1.11365	1.1107	1.28296	1.18319	1.42043	1.10163	1.24631	1.4948	2.0608	0.92711	1.08878
201	597	1.0517	0.01316	1.06486	1.03854	388	0.35921	0.00518	0.36439	0.35403		199.1	1.28722	1.21844	1.05824	1.29758	1.219	1.26007	1.22124	1.02685	1.36747	1.03292	1.1651	1.27239	1.50931	1.14352	1.33464	1.03349	1.0096	0.85719	1.19419	1.05413	0.96717	1.45855	1.02523	1.01092	0.51815	1.04971	1.08591	1.09512	1.33471	1.17865	1.29766	1.10937	1.32703	1.55785	2.05836	0.87259	1.08245
202	597	1.03932	0.01317	1.05249	1.02615	388	0.36176	0.00503	0.36679	0.35673		200.103	1.26367	1.26591	1.09363	1.28672	1.15564	1.2351	1.23203	0.97893	1.33605	1.05413	1.24181	1.24134	1.4827	1.23895	1.37142	1.06709	0.96091	0.81658	1.17367	1.1052	0.97699	1.27445	0.99845	1.06217	0.50563	1.16145	1.11755	1.09331	1.30933	1.18047	1.38151	1.14774	1.27803	1.53902	2.11078	0.86028	1.10115
203	597	1.04297	0.01312	1.05609	1.02985	388	0.35113	0.00533	0.35646	0.3458		201.103	1.31365	1.19825	1.05275	1.2916	1.142	1.24041	1.19357	1.01204	1.29762	1.03573	1.12076	1.25565	1.49854	1.21285	1.33989	1.09215	0.93974	0.87219	1.16519	1.09048	0.95375	1.2667	0.96163	1.01849	0.49169	1.09223	1.14648	1.02395	1.23757	1.26339	1.3596	1.07135	1.18597	1.4778	2.10524	0.88274	1.10842
204	597	1.03908	0.01298	1.05206	1.0261	388	0.35064	0.0054	0.35604	0.34524		202.102	1.2861	1.25662	1.05562	1.31196	1.16676	1.23253	1.20404	1.01093	1.25627	0.95908	1.15936	1.29722	1.53257	1.14115	1.32256	1.02747	0.97022	0.83655	1.23699	1.12023	0.93844	1.1447	1.00008	0.97498	0.49312	1.14684	1.10834	1.08451	1.2979	1.27631	1.41995	1.05941	1.32905	1.48921	2.19101	0.88166	1.09435
205	597	1.03653	0.01274	1.04927	1.02379	388	0.36302	0.00531	0.36833	0.35771		203.101	1.24256	1.23417	1.07515	1.2489	1.18871	1.17197	1.13751	0.96872	1.27747	0.98622	1.13205	1.29808	1.39546	1.16878	1.3093	1.09954	0.982	0.87179	1.11598	1.06703	0.89397	1.09763	0.98083	1.03113	0.47292	1.11217	1.07792	1.02076	1.23583	1.17639	1.35712	1.12457	1.17394	1.52953	2.11874	0.81664	1.12809
206	597	1.04843	0.01315	1.06158	1.03528	388	0.35752	0.00526	0.36278	0.35226		204.103	1.2417	1.18258	1.07648	1.26707	1.21841	1.193	1.15276	0.96305	1.3059	0.97888	1.07604	1.26946	1.49266	1.11927	1.34031	1.08369	0.97616	0.84458	1.22589	1.03588	0.88022	1.11177	0.9762	1.00838	0.47048	1.1336	1.09529	1.01727	1.33179	1.23618	1.3564	1.08581	1.21824	1.49256	2.12984	0.88841	1.11366
207	597	1.04528	0.0133	1.05858	1.03198	388	0.35957	0.00504	0.36461	0.35453		205.102	1.2591	1.14699	1.00038	1.24481	1.18627	1.18921	1.1834	1.01128	1.27747	1.00372	1.06179	1.23515	1.46729	1.2106	1.27475	1.0007	0.95872	0.91737	1.16612	1.05272	0.86783	1.08496	1.0176	0.99416	0.46432	1.07799	1.09073	1.07951	1.30472	1.20627	1.30284	1.07037	1.25377	1.42371	2.19967	0.82371	1.07711
208	597	1.04154	0.0131	1.05464	1.02844	388	0.35429	0.00548	0.35977	0.34881		206.1	1.27195	1.24323	1.05994	1.23681	1.20799	1.19319	1.11296	0.93427	1.23976	1.00418	1.09993	1.31613	1.54917	1.16206	1.37667	1.01106	0.95235	0.85216	1.09461	1.02594	0.88113	1.03948	1.00934	1.0024	0.45302	1.16878	1.08655	1.07413	1.20416	1.17065	1.43681	1.08236	1.28542	1.47213	2.21574	0.85059	1.09161
209	597	1.04611	0.01289	1.059	1.03322	388	0.36392	0.00507	0.36899	0.35885		207.101	1.26653	1.23108	1.05268	1.27498	1.16178	1.2062	1.17436	0.9369	1.22742	1.00424	1.0726	1.2908	1.48856	1.169	1.3254	1.02916	0.97256	0.89113	1.19237	1.08251	0.91345	1.03735	0.96658	1.03882	0.47262	1.1231	1.12539	1.02568	1.23821	1.15984	1.41439	1.115	1.26475	1.52352	1.96492	0.83343	1.08725
210	597	1.03572	0.01276	1.04848	1.02296	388	0.35929	0.00527	0.36456	0.35402		208.102	1.22212	1.18185	1.0039	1.21403	1.19309	1.18539	1.18907	0.98426	1.27582	1.0116	1.11724	1.30254	1.55405	1.13317	1.3371	1.0441	0.94871	0.85057	1.1618	1.03955	0.91086	1.04363	1.01218	1.03475	0.4792	1.13432	1.12579	1.0114	1.22105	1.22255	1.44652	1.07738	1.24474	1.46282	2.02279	0.80483	1.1445
211	597	1.05164	0.01298	1.06462	1.03866	388	0.36355	0.00514	0.36869	0.35841		209.101	1.25357	1.22598	1.01323	1.30437	1.20785	1.15508	1.17676	0.96937	1.2747	0.96534	1.11031	1.26319	1.45558	1.1164	1.25859	1.021	0.96163	0.82901	1.14311	1.01964	0.87075	1.05235	1.03202	1.04434	0.45304	1.07009	1.09315	1.01584	1.26547	1.22873	1.33475	1.13351	1.23111	1.40837	2.07218	0.82389	1.12324
212	597	1.03575	0.01254	1.04829	1.02321	388	0.3578	0.00544	0.36324	0.35236		210.101	1.23018	1.23557	1.02691	1.25246	1.18365	1.1699	1.21312	0.95562	1.25137	0.97777	1.05495	1.30473	1.49192	1.15399	1.2956	1.04786	0.96191	0.83529	1.21488	1.03189	0.9324	1.07078	0.99027	1.02257	0.45903	1.16913	1.08635	1.0227	1.1913	1.1812	1.40768	1.11977	1.25061	1.3838	2.13688	0.84534	1.08721
213	597	1.04493	0.01301	1.05794	1.03192	388	0.35863	0.00553	0.36416	0.3531		211.101	1.26161	1.22287	1.05848	1.21387	1.18667	1.19421	1.16317	0.99396	1.31209	0.94942	1.07763	1.26945	1.51337	1.20013	1.3292	1.01236	0.96268	0.86896	1.15589	0.97681	0.84504	1.04943	1.0205	1.02701	0.47032	1.12679	1.12509	1.0319	1.25256	1.17128	1.42068	1.1468	1.22468	1.46129	2.18794	0.87385	1.13407
214	597	1.04069	0.01274	1.05343	1.02795	388	0.35701	0.00555	0.36256	0.35146		212.101	1.23204	1.16644	0.99879	1.26392	1.22635	1.14925	1.06027	0.92531	1.23543	0.96619	1.06072	1.25369	1.50408	1.14466	1.30499	1.00744	0.94462	0.84079	1.14239	1.0282	0.88733	1.04572	1.04126	1.00019	0.47339	1.09827	1.06611	1.06331	1.21146	1.12347	1.38312	1.06715	1.33039	1.40769	2.12595	0.81276	1.17467
215	597	1.04997	0.01289	1.06286	1.03708	388	0.35896	0.00541	0.36437	0.35355		213.102	1.26012	1.24355	0.99038	1.2859	1.20952	1.1465	1.15165	1.02298	1.28024	1.02157	1.05243	1.32968	1.53371	1.18772	1.33822	1.01465	1.01148	0.86938	1.10377	0.98954	0.81327	1.06407	1.04813	1.08814	0.48506	1.0972	1.04593	0.96982	1.21342	1.19741	1.40799	1.11655	1.1488	1.43342	2.12999	0.84129	1.08916
216	597	1.04264	0.01269	1.05533	1.02995	388	0.35886	0.0056	0.36446	0.35326		214.1	1.20962	1.19419	1.04806	1.24577	1.12336	1.16444	1.06665	0.9337	1.26102	0.97779	1.0369	1.28169	1.51756	1.18939	1.30914	1.04432	0.97578	0.84637	1.1569	1.05137	0.84799	1.05128	1.02745	1.06809	0.45031	1.12502	1.06543	1.06266	1.34605	1.24627	1.39139	1.11279	1.17712	1.39701	2.13119	0.85301	1.10214
217	597	1.04246	0.01283	1.05529	1.02963	388	0.3587	0.00547	0.36417	0.35323		215.1	1.26917	1.18276	1.01295	1.25316	1.18017	1.17983	1.12247	0.97158	1.26972	0.97636	1.03474	1.29479	1.44412	1.16491	1.25821	0.98088	0.94669	0.83383	1.10963	1.01798	0.79035	1.02676	1.03387	1.0677	0.45794	1.1049	1.08186	1.01496	1.21817	1.18983	1.37502	1.08419	1.15855	1.3771	2.05134	0.82906	1.06435
218	597	1.04271	0.01236	1.05507	1.03035	388	0.36208	0.00549	0.36757	0.35659		216.1	1.2824	1.19859	1.01367	1.30493	1.16944	1.16332	1.11075	0.94447	1.31087	0.95451	1.04698	1.2424	1.47134	1.13857	1.25582	0.97143	0.9644	0.83969	1.1602	0.9861	0.81129	1.05345	1.00008	1.06301	0.4748	1.10479	1.10484	0.99768	1.27204	1.22006	1.36024	1.09152	1.12941	1.44589	2.11391	0.85915	1.14818
219	597	1.03817	0.01256	1.05073	1.02561	388	0.3636	0.00514	0.36874	0.35846		217.101	1.23806	1.2099	1.02569	1.24853	1.15359	1.16797	1.10123	0.98997	1.27444	1.00399	1.0579	1.28564	1.40741	1.15606	1.20545	0.95448	0.90985	0.86492	1.10808	1.03886	0.76544	1.03773	1.01348	1.12496	0.45893	1.08467	1.10471	1.02732	1.21429	1.19787	1.39467	1.10336	1.21537	1.4508	2.13209	0.85576	1.02582
220	597	1.06817	0.01299	1.08116	1.05518	388	0.36238	0.00553	0.36791	0.35685		218.099	1.2567	1.1051	1.02572	1.22285	1.18676	1.18682	1.10966	0.9842	1.25142	1.01275	1.00756	1.24904	1.44808	1.17034	1.31089	0.92901	0.94111	0.83079	1.12788	0.99931	0.7913	1.03456	1.0775	1.10178	0.44021	1.07133	1.04395	0.98987	1.21926	1.22416	1.32989	1.08393	1.23413	1.40022	2.15273	0.84863	1.07199
221	597	1.2094	0.01544	1.22484	1.19396	388	0.42098	0.00726	0.42824	0.41372		219.102	1.2456	1.17605	0.99517	1.22808	1.22278	1.15812	1.03485	0.94974	1.24969	0.97048	1.09595	1.23022	1.51218	1.1271	1.27229	0.99381	0.97987	0.91684	1.14698	1.0362	0.80236	1.01558	1.03399	1.08915	0.44761	1.11993	1.10404	1.01028	1.21346	1.17629	1.32851	1.05704	1.20334	1.37	2.09242	0.84156	1.08259
222	597	1.3555	0.01902	1.37452	1.33648	388	0.51041	0.00914	0.51955	0.50127		220.103	1.24598	1.19063	1.04454	1.29271	1.14305	1.16746	1.06782	0.96019	1.2912	1.01545	1.04212	1.26226	1.37437	1.19338	1.23492	1.01017	0.94477	0.86967	1.17589	1.08262	0.81458	1.02438	1.04887	1.11295	0.45187	1.10961	1.10223	0.9837	1.27496	1.19786	1.35353	1.09543	1.16854	1.37775	2.06724	0.83199	1.10086
223	597	1.45713	0.01963	1.47676	1.4375	388	0.5627	0.0104	0.5731	0.5523		221.103	1.30522	1.20647	1.05568	1.27182	1.15623	1.21345	1.13826	1.04011	1.29188	1.01227	1.05852	1.25354	1.41732	1.16472	1.2909	0.96253	0.98953	0.89971	1.20756	1.08198	0.80416	1.02303	1.05078	1.14664	0.44639	1.12675	1.11844	1.06097	1.23881	1.2318	1.40889	1.09564	1.24707	1.42051	2.10723	0.85214	1.09304
224	597	1.53331	0.02101	1.55432	1.5123	388	0.60891	0.01064	0.61955	0.59827		222.099	1.29944	1.13462	1.06855	1.288	1.16819	1.16639	1.12499	0.96447	1.26369	1.00507	1.03826	1.24506	1.48542	1.15135	1.25537	1.02208	0.92656	0.84641	1.13911	1.07893	0.77669	1.00021	1.04827	1.1491	0.43397	1.11836	1.10167	0.96926	1.14361	1.22465	1.31423	1.10305	1.1547	1.44563	2.02589	0.85122	1.10916
225	597	1.56971	0.02177	1.59148	1.54794	388	0.63157	0.01035	0.64192	0.62122		223.099	1.28088	1.14559	1.0371	1.27328	1.17842	1.18054	1.19991	1.01843	1.26425	1.01981	1.04973	1.21049	1.40298	1.13884	1.22941	0.95821	0.97129	0.85886	1.17529	1.06818	0.79199	0.99078	1.07421	1.0848	0.44993	1.11677	1.07351	1.0044	1.24841	1.15192	1.27009	1.10289	1.25639	1.45824	2.03416	0.86003	1.06234
226	597	1.60837	0.02254	1.63091	1.58583	388	0.66148	0.01058	0.67206	0.6509		224.1	1.22707	1.14325	0.99278	1.28644	1.14968	1.13483	1.12757	0.92133	1.26778	1.01804	1.04512	1.23603	1.38432	1.15743	1.25613	0.92566	0.93896	0.85387	1.15308	1.04558	0.7238	0.97972	1.0632	1.10047	0.43641	1.08769	1.084	1.00411	1.28877	1.14444	1.35583	1.03012	1.1481	1.30485	2.15219	0.86849	1.0677
227	597	1.63035	0.02291	1.65326	1.60744	388	0.68699	0.01033	0.69732	0.67666		225.101	1.29058	1.18533	1.00291	1.26182	1.19554	1.20629	1.07333	1.00331	1.30382	1.04768	1.10158	1.22175	1.43365	1.09341	1.19702	0.93073	0.98718	0.89169	1.20286	1.04649	0.70149	1.00756	1.03574	1.10445	0.42601	1.08529	1.04472	1.0099	1.23036	1.20648	1.39556	1.07109	1.18896	1.46063	2.09794	0.80902	1.07445
228	597	1.65786	0.02351	1.68137	1.63435	388	0.71585	0.01066	0.72651	0.70519		226.103	1.26501	1.14664	1.05743	1.35843	1.18906	1.18223	1.04977	0.96193	1.31692	1.0206	1.0514	1.23389	1.45876	1.15018	1.19447	0.9531	0.92924	0.84772	1.08924	1.05037	0.7077	0.96996	1.0664	1.16325	0.4275	1.07967	1.09633	0.90286	1.18522	1.14517	1.28673	1.05063	1.18503	1.42661	2.04821	0.80982	1.10184
229	597	1.65806	0.02408	1.68214	1.63398	388	0.74824	0.01049	0.75873	0.73775		227.099	1.25271	1.19262	1.01746	1.25897	1.15614	1.17238	1.189	0.94721	1.32903	1.00609	1.05014	1.22432	1.43777	1.13656	1.26167	0.97125	0.98606	0.79096	1.12321	1.05043	0.72619	1.01397	1.07036	1.10888	0.432	1.14923	1.15658	0.99679	1.2865	1.15935	1.40791	1.00615	1.19573	1.41834	2.06787	0.8539	1.09868
230	597	1.68718	0.0236	1.71078	1.66358	388	0.77551	0.01117	0.78668	0.76434		228.103	1.30913	1.18715	1.01307	1.27647	1.13234	1.16688	1.13098	0.98833	1.33666	1.04817	1.05774	1.23307	1.46474	1.08304	1.24939	0.947	0.97389	0.8248	1.2022	1.10204	0.76052	1.00241	1.06148	1.12075	0.45499	1.09587	1.12904	0.9984	1.20898	1.15521	1.41348	1.00053	1.20546	1.44823	2.0681	0.83228	1.04556
231	597	1.6962	0.02397	1.72017	1.67223	388	0.81088	0.01129	0.82217	0.79959		229.103	1.31797	1.15577	1.08315	1.31975	1.19414	1.17226	1.08299	0.96073	1.3188	0.99366	1.06188	1.27391	1.53738	1.09653	1.28674	0.94616	0.9426	0.86973	1.11798	1.09278	0.71287	0.97164	1.08739	1.11222	0.43551	1.09788	1.14432	1.03161	1.26745	1.12159	1.28372	1.0002	1.2008	1.44906	2.1236	0.81	1.11656
232	597	1.713	0.02464	1.73764	1.68836	388	0.84479	0.01188	0.85667	0.83291		230.1	1.27076	1.21065	1.09687	1.21697	1.20128	1.16721	1.15159	0.98007	1.32197	1.05077	1.06853	1.25457	1.48324	1.05628	1.16132	0.95302	0.90082	0.80239	1.14839	1.09207	0.69788	0.94161	1.08501	1.12329	0.43162	1.12389	1.12459	0.95041	1.31512	1.20483	1.35488	0.9819	1.19105	1.47115	2.08477	0.84792	1.06593
233	597	1.73056	0.02433	1.75489	1.70623	388	0.88267	0.01313	0.8958	0.86954		231.1	1.31249	1.20215	1.01114	1.19879	1.1657	1.11556	1.13788	1.03278	1.26367	1.01179	1.11001	1.19027	1.42771	1.11769	1.22108	0.97624	0.90729	0.81195	1.15118	1.0875	0.69493	0.97842	1.08105	1.15504	0.44022	1.12245	1.06769	0.9886	1.20789	1.12667	1.35062	1.00665	1.19057	1.44904	2.07838	0.80813	1.09863
234	597	1.73005	0.02453	1.75458	1.70552	388	0.90654	0.01296	0.9195	0.89358		232.099	1.24667	1.13858	1.07987	1.30435	1.1893	1.15137	1.20444	1.00599	1.34649	1.03786	1.10578	1.27926	1.47988	1.1753	1.24595	0.93721	0.90826	0.86543	1.23149	1.07502	0.7201	0.95557	1.06605	1.12399	0.44279	1.14246	1.15011	0.99474	1.21027	1.19718	1.31006	1.01319	1.21622	1.45924	2.03433	0.88648	1.09136
235	597	1.72131	0.0235	1.74481	1.69781	388	0.94638	0.01337	0.95975	0.93301		233.101	1.26803	1.24073	1.05694	1.29835	1.20881	1.17918	1.10629	0.95715	1.28232	1.09431	1.09536	1.22977	1.48451	1.13793	1.24556	0.94412	0.96364	0.83891	1.22597	1.07298	0.68969	1.01782	1.07879	1.12194	0.44807	1.117	1.11398	1.01162	1.2289	1.18675	1.33997	1.04931	1.22198	1.43798	2.05568	0.86125	1.16886
236	597	1.76323	0.02573	1.78896	1.7375	388	0.9573	0.01425	0.97155	0.94305		234.1	1.32043	1.15909	1.04769	1.30218	1.14977	1.15127	1.18749	0.96166	1.31443	1.01082	1.10141	1.15883	1.47138	1.12515	1.24601	0.93688	0.90248	0.86013	1.22175	1.06105	0.66569	0.99042	1.09646	1.10099	0.45204	1.11964	1.14373	0.95967	1.24381	1.15508	1.3601	1.10787	1.26178	1.37099	1.98948	0.86771	1.09752
237	597	1.74371	0.02499	1.7687	1.71872	388	0.99326	0.01526	1.00852	0.978		235.102	1.31227	1.23276	1.06983	1.32418	1.17047	1.11322	1.17444	0.9811	1.27122	1.02772	1.13833	1.20571	1.4933	1.12589	1.27598	0.9543	0.92373	0.83749	1.15567	1.0601	0.6942	0.98472	1.0865	1.14857	0.43096	1.17888	1.15155	0.98703	1.28443	1.2021	1.28644	1.00602	1.17697	1.45086	2.01615	0.82515	1.12515
238	597	1.76462	0.02455	1.78917	1.74007	388	1.02577	0.01571	1.04148	1.01006		236.102	1.26594	1.19896	1.04921	1.29087	1.19033	1.14788	1.18259	0.96901	1.28161	1.06683	1.04572	1.18099	1.4549	1.19026	1.2259	1.02569	0.93745	0.82754	1.24798	1.03995	0.68575	0.97783	1.16197	1.11805	0.47382	1.14189	1.09482	0.99696	1.20726	1.16492	1.3171	1.06176	1.20633	1.3824	2.04406	0.8495	1.12034
239	597	1.76961	0.02511	1.79472	1.7445	388	1.03842	0.01566	1.05408	1.02276		237.101	1.3348	1.21238	1.03563	1.25852	1.1347	1.13873	1.12415	0.96285	1.2804	1.06172	1.09031	1.17953	1.3926	1.20344	1.24885	0.96184	0.91951	0.81254	1.16002	1.05957	0.67538	0.9902	1.18382	1.13689	0.4522	1.18161	1.1065	0.98969	1.2656	1.19829	1.34059	1.04612	1.23666	1.31611	1.87952	0.86824	1.11567
240	597	1.76613	0.02516	1.79129	1.74097	388	1.1008	0.01754	1.11834	1.08326		238.102	1.31306	1.13998	1.06077	1.26331	1.17617	1.12128	1.16251	0.95503	1.28208	1.06537	1.11043	1.19	1.47737	1.15162	1.17017	0.99755	0.92612	0.86628	1.14801	1.04628	0.68076	0.95907	1.08164	1.10259	0.4807	1.18434	1.16375	1.00463	1.31059	1.15924	1.3317	1.03496	1.17225	1.28566	1.99225	0.83194	1.08539
241	597	1.75817	0.02429	1.78246	1.73388	388	1.09701	0.01738	1.11439	1.07963		239.1	1.35534	1.20007	1.04924	1.34757	1.16651	1.15816	1.13683	1.01768	1.29694	1.05309	1.15185	1.13588	1.47966	1.11311	1.27038	0.98877	0.99669	0.86293	1.21627	1.08063	0.64547	0.98412	1.12635	1.10141	0.47875	1.17375	1.12991	0.91243	1.37407	1.22205	1.29873	1.12502	1.26081	1.21337	1.98327	0.92036	1.14315
242	597	1.77129	0.02492	1.79621	1.74637	388	1.1213	0.01711	1.13841	1.10419		240.1	1.29718	1.21265	1.07686	1.33441	1.19207	1.13513	1.13894	1.00482	1.32983	1.08025	1.12059	1.268	1.5277	1.16901	1.23528	0.98596	0.90605	0.84524	1.20733	1.10191	0.67979	0.96447	1.12062	1.15676	0.46187	1.18032	1.1968	1.00734	1.25214	1.1747	1.36306	1.18987	1.12376	1.23108	2.03773	0.85516	1.13702
243	597	1.74966	0.02373	1.77339	1.72593	388	1.15575	0.01837	1.17412	1.13738		241.102	1.28302	1.20958	1.08103	1.27375	1.16547	1.13099	1.21902	0.9875	1.29226	1.05965	1.11819	1.22325	1.63351	1.16466	1.22482	0.98536	0.96342	0.81798	1.19014	1.02542	0.64017	0.9961	1.10798	1.12307	0.47065	1.22541	1.12026	1.01841	1.30857	1.23309	1.39507	1.15084	1.19714	1.28522	2.02029	0.8614	1.13028
244	597	1.75738	0.02516	1.78254	1.73222	388	1.19442	0.01919	1.21361	1.17523		242.099	1.34996	1.17556	1.01168	1.31784	1.20501	1.12801	1.1545	0.97747	1.29413	1.01857	1.13499	1.21953	1.49354	1.17508	1.23884	0.99114	0.94625	0.82676	1.30494	1.03775	0.65649	0.958	1.06372	1.14303	0.47701	1.15812	1.15551	0.95	1.20728	1.27729	1.29427	1.08833	1.15034	1.28711	1.98718	0.87151	1.13979
245	597	1.76818	0.0246	1.79278	1.74358	388	1.17784	0.01906	1.1969	1.15878		243.1	1.29571	1.2054	1.03399	1.3449	1.23073	1.18472	1.17257	0.98688	1.26411	1.05427	1.13395	1.25325	1.58187	1.13595	1.26798	0.9709	0.91655	0.8483	1.15939	1.08687	0.6364	0.95509	1.1452	1.11564	0.49978	1.20083	1.15742	1.00367	1.23447	1.25387	1.35512	1.09659	1.36341	1.32729	2.006	0.88334	1.16979
246	597	1.77088	0.02579	1.79667	1.74509	388	1.25045	0.02113	1.27158	1.22932		244.103	1.24412	1.19309	1.07808	1.30257	1.23787	1.15129	1.11366	1.00879	1.27425	1.05882	1.16516	1.17195	1.49076	1.16153	1.26625	1.0391	0.93475	0.82192	1.21643	1.07323	0.6672	0.93752	1.05819	1.11422	0.50633	1.20646	1.1434	1.00147	1.23111	1.19853	1.31898	1.09936	1.1406	1.28238	1.93699	0.8844	1.16271
247	597	1.79072	0.02543	1.81615	1.76529	388	1.22245	0.02007	1.24252	1.20238		245.101	1.42268	1.19383	1.06209	1.33998	1.25547	1.21285	1.14459	1.05107	1.28211	1.06952	1.15501	1.22808	1.46737	1.1369	1.3163	1.03346	0.95899	0.83025	1.30383	1.09628	0.64772	1.02481	1.10594	1.1319	0.50099	1.20411	1.19582	1.01553	1.34619	1.29023	1.38082	1.18324	1.23722	1.29663	1.99068	0.8693	1.11027
248	597	1.78924	0.02631	1.81555	1.76293	388	1.26753	0.02057	1.2881	1.24696		246.105	1.23006	1.19095	1.02235	1.28688	1.17993	1.16384	1.13654	1.00025	1.3065	1.07786	1.16716	1.15824	1.56395	1.12571	1.26442	1.0854	0.91008	0.82205	1.22878	1.09571	0.66695	0.99845	1.05231	1.17117	0.52812	1.19957	1.1286	0.97437	1.29956	1.16408	1.32047	1.09763	1.31958	1.28802	1.89688	0.89626	1.18272
249	597	1.78148	0.02486	1.80634	1.75662	388	1.30778	0.02144	1.32922	1.28634		247.102	1.30251	1.21319	1.05883	1.3578	1.15792	1.19599	1.21083	0.99816	1.33014	1.09741	1.1871	1.2625	1.51486	1.13394	1.28645	1.01218	0.93005	0.8488	1.25107	1.06799	0.62899	1.0176	1.01852	1.16833	0.54667	1.24018	1.18718	0.9205	1.23423	1.23673	1.39842	1.15083	1.18243	1.29482	1.98872	0.91303	1.17159
250	597	1.76557	0.02509	1.79066	1.74048	388	1.32699	0.02256	1.34955	1.30443		248.101	1.30504	1.19441	1.03963	1.39062	1.26704	1.1967	1.12995	1.03498	1.35731	1.01992	1.16133	1.23114	1.48108	1.15426	1.32436	1.03215	0.98465	0.87776	1.2206	1.10951	0.60747	0.93369	1.10404	1.16232	0.52917	1.24171	1.14775	0.93303	1.26834	1.21993	1.41805	1.21588	1.22672	1.26846	2.03477	0.85975	1.16755
251	597	1.78184	0.02551	1.80735	1.75633	388	1.37607	0.02384	1.39991	1.35223		249.102	1.37702	1.18241	1.00971	1.26185	1.19929	1.1753	1.10958	1.04353	1.31917	1.04093	1.13361	1.15148	1.46793	1.14842	1.23062	0.99262	0.95965	0.8432	1.20288	1.05254	0.61501	0.93132	1.03112	1.16098	0.51864	1.23155	1.18516	0.94822	1.21528	1.18731	1.28524	1.11719	1.14964	1.26945	1.87024	0.86166	1.14811
252	597	1.81531	0.02664	1.84195	1.78867	388	1.31524	0.02172	1.33696	1.29352		250.103	1.3852	1.1618	1.00399	1.35871	1.29523	1.19567	1.10627	1.00773	1.34259	1.09541	1.15732	1.23474	1.47116	1.15692	1.33238	1.03509	0.97009	0.83619	1.28665	1.1233	0.62396	0.99077	1.11414	1.13788	0.52355	1.24595	1.152	1.03687	1.19517	1.20628	1.36625	1.23211	1.29607	1.28204	2.00292	0.89631	1.16721
253	597	1.78858	0.02559	1.81417	1.76299	388	1.33238	0.0229	1.35528	1.30948		251.103	1.31223	1.16742	0.99941	1.31939	1.23964	1.23337	1.19799	1.05306	1.31774	1.08155	1.12756	1.23199	1.52037	1.13652	1.19809	1.03137	0.98375	0.82487	1.19817	1.06955	0.63063	0.96195	1.1024	1.12605	0.55465	1.26049	1.14687	1.07339	1.24751	1.21623	1.44892	1.19074	1.25743	1.30653	1.8631	0.84484	1.12181
254	597	1.80019	0.02535	1.82554	1.77484	388	1.33297	0.02291	1.35588	1.31006		252.102	1.3506	1.20486	1.02554	1.30259	1.30874	1.20628	1.11163	1.06675	1.35527	1.10829	1.17012	1.209	1.49654	1.16818	1.27961	1.03675	0.94802	0.87077	1.2855	1.09611	0.56819	0.94339	1.16348	1.1507	0.56958	1.25621	1.16095	0.99484	1.16044	1.21503	1.43903	1.16337	1.19716	1.33035	1.99826	0.8461	1.15103
255	597	1.7928	0.02536	1.81816	1.76744	388	1.34162	0.02268	1.3643	1.31894		253.102	1.34714	1.13899	1.03953	1.25386	1.2115	1.25513	1.12342	1.00833	1.34158	1.10896	1.09123	1.23978	1.60103	1.1403	1.24732	0.99845	0.98549	0.91809	1.28202	1.036	0.59928	0.93071	1.07298	1.15828	0.54938	1.23853	1.15148	1.04429	1.2159	1.29777	1.35773	1.2427	1.25858	1.33235	1.86033	0.83481	1.15222
256	597	1.79989	0.0255	1.82539	1.77439	388	1.34454	0.02225	1.36679	1.32229		254.099	1.34445	1.17117	1.02924	1.35298	1.17235	1.20169	1.08194	0.96853	1.3285	1.01286	1.11583	1.19588	1.42224	1.11013	1.22849	1.02441	0.98601	0.84834	1.23615	1.10325	0.59117	0.9304	1.11377	1.13308	0.58633	1.22796	1.13975	0.97352	1.27932	1.24342	1.3552	1.23665	1.20884	1.32991	1.79775	0.85075	1.17891
257	597	1.79418	0.02582	1.82	1.76836	388	1.36977	0.02327	1.39304	1.3465		255.102	1.37537	1.15337	0.9962	1.2951	1.22982	1.19586	1.07386	1.0605	1.30653	1.07551	1.13532	1.23213	1.50004	1.08234	1.25316	1.03529	0.967	0.87059	1.28826	1.07419	0.62618	0.99682	1.1651	1.16272	0.55165	1.25252	1.16486	1.02561	1.20101	1.26568	1.38006	1.22819	1.28523	1.26451	1.79739	0.8456	1.1435
258	597	1.78945	0.02554	1.81499	1.76391	388	1.38965	0.02385	1.4135	1.3658		256.1	1.35345	1.22652	1.0531	1.32211	1.20729	1.23394	1.13513	1.00251	1.35255	1.04454	1.21151	1.26139	1.55785	1.19168	1.28745	1.06059	0.97577	0.87957	1.23663	1.02146	0.6025	0.99561	1.19051	1.14925	0.58104	1.32319	1.15554	0.9692	1.19124	1.23156	1.40004	1.23138	1.24666	1.32384	1.70804	0.90341	1.20056
259	597	1.80596	0.02526	1.83122	1.7807	388	1.40765	0.02391	1.43156	1.38374		257.098	1.38561	1.12955	1.08406	1.30052	1.31144	1.23283	1.12814	0.97372	1.31769	1.09112	1.11708	1.20994	1.53058	1.11881	1.23726	1.04907	0.93986	0.83194	1.26376	1.07468	0.58518	0.96423	1.07623	1.20386	0.56372	1.25257	1.14714	1.03724	1.14815	1.27587	1.52714	1.17075	1.31126	1.33195	1.74761	0.89533	1.18437
260	597	1.80644	0.02521	1.83165	1.78123	388	1.34707	0.0226	1.36967	1.32447		258.102	1.41481	1.11607	1.0166	1.36728	1.1961	1.2612	1.19913	1.0806	1.29543	1.0827	1.22493	1.2518	1.55013	1.14405	1.25788	1.06546	0.97593	0.8261	1.26639	1.0973	0.59849	0.97539	1.0772	1.11853	0.55826	1.28744	1.14478	0.97931	1.20885	1.22	1.37476	1.20525	1.27529	1.32996	1.76704	0.89329	1.20312
261	597	1.81008	0.02579	1.83587	1.78429	388	1.42575	0.02588	1.45163	1.39987		259.101	1.42468	1.16482	1.04149	1.29624	1.23564	1.25464	1.13089	1.01554	1.30354	1.09726	1.14702	1.28158	1.54045	1.17374	1.2152	1.06883	0.98893	0.89089	1.26963	1.09537	0.60319	0.98423	1.10755	1.14064	0.58549	1.29086	1.11528	0.9935	1.12423	1.30701	1.39932	1.22837	1.25821	1.33503	1.77482	0.87343	1.1655
262	597	1.80729	0.02523	1.83252	1.78206	388	1.36615	0.02361	1.38976	1.34254		260.101	1.36445	1.17899	1.01639	1.26882	1.22248	1.23582	1.09311	1.01063	1.29272	1.06104	1.13549	1.26004	1.49409	1.22392	1.28974	1.09402	0.98036	0.91409	1.25624	1.02721	0.60325	0.99785	1.0694	1.15583	0.57307	1.26375	1.20189	0.96312	1.12184	1.28585	1.41875	1.266	1.28134	1.34262	1.67843	0.89961	1.19199
263	597	1.80859	0.0254	1.83399	1.78319	388	1.40956	0.02585	1.43541	1.38371		261.101	1.37355	1.145	1.03975	1.28945	1.27047	1.26111	1.05186	1.04093	1.31232	1.07418	1.19378	1.30848	1.51094	1.25088	1.24435	1.03854	0.93905	0.86788	1.2484	1.05856	0.58473	0.99883	1.07777	1.15328	0.58752	1.28502	1.1465	0.94953	1.16747	1.22334	1.45052	1.19588	1.29099	1.31044	1.63877	0.84517	1.15749
264	597	1.81529	0.02559	1.84088	1.7897	388	1.36168	0.02362	1.3853	1.33806		262.1	1.41873	1.15138	1.00969	1.33776	1.24142	1.32219	1.15253	1.05997	1.29726	1.05254	1.16426	1.30633	1.5588	1.18297	1.36069	1.08591	0.94652	0.9159	1.22066	1.02573	0.59091	0.97449	1.06131	1.09859	0.55177	1.3064	1.21176	0.97938	1.10153	1.33096	1.43322	1.25662	1.35593	1.32886	1.6446	0.91706	1.19086
265	597	1.79959	0.02532	1.82491	1.77427	388	1.37759	0.02424	1.40183	1.35335		263.098	1.41065	1.17401	1.02345	1.30927	1.25545	1.25704	1.09107	0.97986	1.36673	1.02908	1.13333	1.33766	1.58421	1.21667	1.252	1.02762	1.00617	0.8976	1.24301	1.0481	0.60644	1.00225	1.0973	1.12417	0.62378	1.29618	1.09539	0.9893	1.09898	1.24865	1.47077	1.20998	1.24954	1.28375	1.59192	0.95963	1.18899
266	597	1.80898	0.02564	1.83462	1.78334	388	1.36407	0.02369	1.38776	1.34038		264.115	1.31402	1.19227	1.06198	1.28235	1.21009	1.24389	1.14005	1.08365	1.35405	1.03936	1.14713	1.253	1.57321	1.21744	1.323	1.1499	0.95437	0.86845	1.31868	1.01714	0.58369	0.94121	1.07827	1.10718	0.60382	1.334	1.20306	0.95423	1.18227	1.23165	1.31893	1.25696	1.28941	1.26007	1.63101	0.88432	1.18974
267	597	1.80798	0.02582	1.8338	1.78216	388	1.3665	0.02364	1.39014	1.34286		265.102	1.37064	1.1447	1.09319	1.34442	1.20974	1.30182	1.16729	1.01424	1.31861	1.08069	1.18431	1.32367	1.61741	1.14695	1.23814	1.05867	0.97226	0.94437	1.27524	1.10247	0.59114	0.98453	1.11232	1.10131	0.59898	1.27448	1.18047	1.00518	1.09468	1.27077	1.44081	1.2921	1.27835	1.31344	1.57063	0.85213	1.14761
268	597	1.81331	0.02604	1.83935	1.78727	388	1.41123	0.02567	1.4369	1.38556		266.118	1.35327	1.11924	1.01873	1.33993	1.27161	1.24212	1.11357	1.03308	1.34222	1.12951	1.11944	1.28216	1.54407	1.2322	1.28002	1.08071	0.98429	0.86346	1.3254	1.10855	0.59491	0.95832	1.08615	1.11024	0.53956	1.35005	1.2313	0.98751	1.16817	1.28464	1.42779	1.19707	1.27603	1.28438	1.53171	0.91315	1.2205
269	597	1.83582	0.02784	1.86366	1.80798	388	1.42255	0.02558	1.44813	1.39697		267.099	1.44299	1.17656	1.04137	1.37983	1.25207	1.26991	1.17297	1.01416	1.3135	1.09269	1.15874	1.30483	1.54399	1.17266	1.28367	1.05177	0.92813	0.86228	1.2491	1.03586	0.55776	0.94068	1.10075	1.12556	0.59457	1.27251	1.08823	0.98383	1.08691	1.24861	1.35482	1.27321	1.20309	1.26494	1.46565	0.85162	1.15225
270	597	1.82702	0.02657	1.85359	1.80045	388	1.36446	0.02389	1.38835	1.34057		268.104	1.32079	1.11984	1.06138	1.36619	1.27295	1.2402	1.1311	1.03023	1.34386	1.0265	1.12182	1.28154	1.59088	1.11405	1.27883	1.06115	0.95659	0.88981	1.21664	1.08696	0.5847	1.01053	1.04132	1.20827	0.60275	1.32466	1.15558	0.94309	1.10376	1.2953	1.40971	1.2987	1.22136	1.233	1.43064	0.8756	1.14987
271	597	1.83763	0.02736	1.86499	1.81027	388	1.33254	0.02307	1.35561	1.30947		269.123	1.39032	1.15639	1.09338	1.36802	1.24482	1.24339	1.12461	1.04345	1.33684	1.02387	1.11887	1.30322	1.5888	1.17784	1.30438	1.073	0.95311	0.8961	1.25702	1.13496	0.60044	0.99026	1.06827	1.10545	0.59627	1.30803	1.15948	0.92174	1.1438	1.25135	1.46671	1.21227	1.2366	1.30368	1.42453	0.8491	1.16204
272	597	1.83329	0.02588	1.85917	1.80741	388	1.35662	0.0236	1.38022	1.33302		270.163	1.3844	1.15961	1.08711	1.31972	1.2937	1.3076	1.14956	1.0432	1.32565	1.07911	1.19364	1.28068	1.57297	1.1543	1.30263	1.088	0.93575	0.85764	1.25739	1.08274	0.58326	1.0498	1.08281	1.07379	0.57295	1.31364	1.19566	0.96443	1.09342	1.22078	1.41457	1.2686	1.29572	1.2587	1.40477	0.90639	1.16738
273	597	1.82281	0.02577	1.84858	1.79704	388	1.3826	0.02526	1.40786	1.35734		271.109	1.38672	1.19954	1.05328	1.29239	1.17877	1.33704	1.17347	1.03082	1.34483	1.10202	1.11224	1.24734	1.57225	1.18058	1.29815	1.07267	0.99679	0.89203	1.27315	1.02137	0.59808	0.99883	1.11735	1.14125	0.59625	1.25947	1.1405	0.97048	1.07616	1.24109	1.36123	1.24912	1.25817	1.2466	1.36042	0.86623	1.17636
274	597	1.82384	0.02657	1.85041	1.79727	388	1.34476	0.0232	1.36796	1.32156		272.119	1.39288	1.25521	1.16669	1.38089	1.32267	1.32885	1.19826	1.04575	1.324	1.03732	1.24256	1.31238	1.57217	1.20591	1.38478	1.1218	0.97212	0.89792	1.2249	0.98821	0.57725	1.0537	1.06943	1.1162	0.5431	1.33315	1.26051	0.9638	1.12979	1.43343	1.38375	1.3732	1.27552	1.46745	1.32048	0.95603	1.26903
275	597	1.8201	0.02659	1.84669	1.79351	388	1.35642	0.02433	1.38075	1.33209		273.109	1.75956	1.63772	1.453	1.65907	1.54951	1.63069	1.40251	1.19124	1.4983	1.12524	1.5408	1.63687	1.78289	1.28525	1.58208	1.2944	1.06114	1.19807	1.46804	1.19511	0.69482	1.25776	1.14313	1.34282	0.59778	1.71175	1.37855	1.27696	1.1535	1.60654	1.57226	1.53697	1.58036	1.71524	1.57306	1.18399	1.46667
276	597	1.8279	0.0265	1.8544	1.8014	388	1.32122	0.02311	1.34433	1.29811		274.106	1.91867	1.76069	1.52814	1.70053	1.63028	1.85865	1.59282	1.21237	1.85192	1.32704	1.62298	1.95194	2.0222	1.37561	1.67406	1.3699	1.12759	1.20854	1.57623	1.29765	0.96378	1.59005	1.35273	1.5562	0.62805	1.88939	1.57943	1.37368	1.43993	1.72101	1.74647	1.70871	1.64446	1.98647	1.79489	1.36098	1.49302
277	597	1.81655	0.0257	1.84225	1.79085	388	1.37089	0.02492	1.39581	1.34597		275.114	2.17254	1.8139	1.65062	1.79116	1.80402	2.00832	1.82317	1.32649	2.10118	1.53429	1.70103	2.0949	2.18129	1.57266	1.7677	1.41852	1.23058	1.35479	1.68236	1.54085	1.22423	1.66055	1.35448	1.63956	0.67319	2.05556	1.5388	1.56285	1.68032	1.81903	1.8397	1.82796	1.73068	2.1672	1.84578	1.40242	1.56004
278	597	1.8345	0.02626	1.86076	1.80824	388	1.28947	0.02153	1.311	1.26794		276.134	2.18839	1.78256	1.61822	1.72874	1.81101	2.00048	1.83045	1.31864	2.10883	1.56466	1.75513	2.11925	2.09497	1.77353	1.86418	1.51679	1.26492	1.37971	1.67146	1.43563	1.36577	1.74434	1.40268	1.77265	0.8031	2.02186	1.60361	1.55838	1.67937	1.76042	1.87422	1.87032	1.64965	2.00349	1.97307	1.45831	1.49626
279	597	1.81372	0.02639	1.84011	1.78733	388	1.25335	0.02079	1.27414	1.23256		277.101	2.06732	1.75726	1.5971	1.75095	1.86987	2.05382	1.80471	1.31978	1.92148	1.48111	1.72803	2.21428	2.17425	1.67597	1.83463	1.45891	1.26045	1.38043	1.67467	1.5435	1.44436	1.68109	1.34347	1.85179	1.03179	2.22439	1.58088	1.66658	2.01717	1.76591	1.85012	1.82594	1.72847	2.01886	1.94219	1.44918	1.50701
280				--					--	--		278.102	2.28854	1.9306	1.66245	1.84068	1.88805	2.14503	1.91079	1.50934	2.19945	1.64828	1.80839	2.1555	2.16522	1.73428	1.93211	1.54979	1.21292	1.41819	1.62448	1.78477	1.52314	1.76808	1.44819	1.94737	1.15473	2.19077	1.68674	1.69292	1.93563	1.77017	1.86963	1.88924	1.67039	2.09205	2.09576	1.44718	1.57004
281				--					--	--		279.102	2.27956	1.9127	1.66695	1.78137	1.98818	2.23792	2.015	1.39298	2.18772	1.62897	1.79822	2.41239	2.16511	1.77129	1.86836	1.55583	1.25608	1.45451	1.79936	1.62822	1.60473	1.79029	1.43396	1.83996	1.42305	2.13946	1.69315	1.68194	1.87174	1.84932	1.93508	1.98275	1.88754	2.15455	2.20512	1.51399	1.56308
282				--					--	--		280.103	2.42676	1.93585	1.71104	1.803	1.9655	2.20494	1.97298	1.46728	2.22939	1.61071	1.75444	2.30319	2.40186	1.86492	1.95063	1.71198	1.22644	1.37782	1.81733	1.75489	1.58701	1.86753	1.55857	1.97344	1.6967	2.1457	1.64907	1.6191	1.98291	1.84159	1.90135	1.90329	1.85796	2.34875	2.24408	1.52001	1.5102
283				--					--	--		281.103	2.3139	1.99829	1.65944	1.91177	1.94353	2.20147	1.9224	1.45661	2.25122	1.73988	1.94875	2.33191	2.26999	1.99279	2.0005	1.61344	1.27167	1.4533	1.77565	1.67172	1.54712	1.90736	1.41327	1.96657	1.77112	2.22281	1.67211	1.70279	1.91936	1.9352	2.0158	1.89115	1.88728	2.2629	2.23855	1.51303	1.53135
284				--					--	--		282.105	2.49614	1.90498	1.69688	1.89298	1.99936	2.21099	2.11469	1.46082	2.21451	1.69969	1.8332	2.39675	2.46404	1.96152	2.00368	1.61846	1.28305	1.40819	1.83445	1.75005	1.6772	1.89527	1.46258	2.02346	1.88812	2.29558	1.68066	1.73678	1.95156	1.85691	2.14918	1.95055	1.79268	2.25	2.27892	1.46396	1.5391
285				--					--	--		283.104	2.38463	1.96257	1.66332	1.77509	2.00207	2.18356	1.89215	1.46942	2.29911	1.63458	1.97606	2.39201	2.55129	2.0338	2.01812	1.70246	1.35017	1.48175	1.86623	1.82209	1.5791	1.93236	1.49234	1.93897	1.93703	2.1212	1.69619	1.6377	1.9944	2.01607	1.98381	2.04872	1.86495	2.09973	2.2479	1.53001	1.53776
286				--					--	--		284.105	2.43687	1.91993	1.65229	1.78523	1.98084	2.14297	1.97447	1.47156	2.25287	1.6288	1.88677	2.42323	2.33706	2.04401	2.00757	1.63798	1.31293	1.4943	1.79059	1.76575	1.57626	1.80514	1.44393	2.00412	1.7958	2.25033	1.62298	1.73902	1.93382	2.02413	1.98346	2.16133	1.90301	2.3221	2.3337	1.51889	1.59785
287				--					--	--		285.099	2.44354	2.01073	1.76395	1.86388	2.03109	2.18791	1.88366	1.49964	2.31726	1.61864	1.98853	2.48078	2.32801	1.93416	2.05284	1.67143	1.2973	1.45218	1.76591	1.76217	1.53736	1.94914	1.61583	1.98932	1.96809	2.26409	1.69078	1.91185	1.93684	2.11156	2.17203	2.00715	2.10299	2.20744	2.39206	1.62446	1.5925
												286.098	2.51695	1.84412	1.68307	1.8194	1.92862	2.30096	1.90891	1.42116	2.26517	1.61679	1.87492	2.41756	2.37877	1.94013	2.02828	1.6697	1.33452	1.49557	1.7697	1.755	1.49706	1.93235	1.4379	1.96008	1.98523	2.20729	1.72533	1.87223	1.88384	1.94769	2.10165	2.03947	1.95329	2.16557	2.30794	1.6314	1.49475
												287.1	2.39429	1.96175	1.76087	1.86587	1.94058	2.17347	2.02283	1.48615	2.22733	1.69235	1.97336	2.35554	2.33671	1.95008	2.1344	1.7299	1.27874	1.53876	1.7238	1.71476	1.49088	1.98077	1.45323	2.05069	1.85639	2.22232	1.67145	1.83562	1.93252	1.93694	2.03937	2.12137	1.84647	2.27689	2.34669	1.61359	1.59182
												288.098	2.29662	2.05625	1.73078	1.86241	2.07524	2.22838	1.9627	1.49326	2.21131	1.68378	1.84973	2.35707	2.35832	1.95545	2.16503	1.74214	1.28557	1.55184	1.68541	1.71871	1.57618	1.90172	1.49507	2.01846	1.92549	2.28843	1.66711	1.58619	1.9185	2.0238	2.00447	1.89574	1.92049	2.16024	2.27208	1.63055	1.58469
												289.101	2.43711	2.01365	1.73411	1.80238	1.95622	2.14229	1.84586	1.53893	2.30008	1.60328	1.99587	2.46397	2.3938	1.96284	2.08361	1.7707	1.30092	1.56873	1.74866	1.85971	1.59766	1.84658	1.53464	2.0572	2.01773	2.28276	1.60393	1.74315	2.00922	2.02721	2.19124	1.94723	1.90732	2.33609	2.2915	1.57176	1.60092
												290.104	2.40476	1.9337	1.68059	1.80354	1.98108	2.28405	2.02702	1.55428	2.19793	1.57495	1.94675	2.32171	2.4001	1.93595	2.18568	1.65685	1.2856	1.38903	1.64756	1.70487	1.5638	1.91342	1.51564	2.0286	1.99577	2.19993	1.70105	1.68958	1.90667	1.93433	2.12783	2.03866	1.96052	2.37333	2.246	1.64587	1.57809
												291.113	2.56484	2.10999	1.73884	1.89672	1.90282	2.21001	2.11053	1.51576	2.16118	1.69211	1.97453	2.4377	2.52399	1.94518	2.16881	1.83022	1.34339	1.53659	1.68937	1.79394	1.68393	1.87427	1.60885	2.04537	1.98037	2.33198	1.6608	1.70932	1.95526	1.93569	2.05332	1.9559	1.97163	2.15347	2.4316	1.55395	1.59324
												292.102	2.41535	2.02683	1.82374	1.91488	2.07993	2.20787	1.9352	1.53211	2.22867	1.71638	1.87257	2.42939	2.41205	2.04709	2.33853	1.70654	1.33961	1.53839	1.69641	1.69721	1.64662	1.9091	1.49792	2.07142	1.82405	2.2616	1.67756	1.70654	2.07988	1.97347	1.98602	2.14854	2.05637	2.27347	2.26101	1.54531	1.68901
												293.1	2.43877	2.04574	1.73688	1.87111	1.92461	2.20678	1.84492	1.53943	2.31635	1.65844	1.88811	2.36008	2.56104	1.87635	2.2482	1.8593	1.34616	1.46344	1.73867	1.72464	1.64172	1.83163	1.53222	2.01431	1.87115	2.43783	1.70456	1.84933	1.81539	2.10294	1.98178	2.05144	2.14453	2.27014	2.29467	1.62668	1.6297
												294.118	2.47109	1.96186	1.76761	1.91811	2.05741	2.24533	1.84256	1.49378	2.26318	1.65366	1.88376	2.4791	2.45841	1.98717	2.42846	1.85302	1.27971	1.4036	1.66107	1.77136	1.61483	1.78558	1.51252	2.01704	1.80693	2.29331	1.66076	1.81364	1.99557	2.01677	2.10518	2.07013	1.95185	2.36112	2.31726	1.61588	1.72278
												295.111	2.44981	2.00846	1.7173	1.81312	2.06895	2.08781	1.90145	1.63431	2.27806	1.76959	1.84746	2.42748	2.41116	1.99929	2.47564	1.75787	1.26703	1.46341	1.61003	1.79609	1.62673	2.06916	1.52166	2.04123	1.94381	2.4655	1.70598	1.85791	2.00766	2.06934	2.09102	2.18836	2.00257	2.25677	2.47128	1.57784	1.70561
												296.101	2.63151	2.04927	1.76302	1.95893	1.98735	2.22644	1.89843	1.56839	2.33881	1.76747	1.98764	2.48091	2.50094	2.23602	2.47911	1.70555	1.37533	1.48805	1.74353	1.8471	1.67894	1.91281	1.59166	2.16969	2.09985	2.28634	1.74906	1.87569	1.91139	2.04925	2.04996	2.18941	2.15837	2.34189	2.35226	1.6479	1.75229
												297.14	2.3215	1.98907	1.68352	1.91487	2.01938	2.13452	2.06779	1.56117	2.21945	1.70396	1.9029	2.44154	2.44845	1.98569	2.29384	1.68805	1.3125	1.51861	1.63676	1.75878	1.60891	2.01543	1.613	2.08887	1.85229	2.27372	1.64435	1.88406	2.03268	2.11223	2.0162	2.05906	2.03716	2.26848	2.23904	1.5722	1.71743
												298.101	2.49315	2.13668	1.84186	2.00276	1.86095	2.19358	2.10627	1.55894	2.39255	1.68705	1.95344	2.29162	2.4494	2.02834	2.55256	1.70798	1.38086	1.56328	1.72867	1.83705	1.74316	2.04723	1.61473	2.02439	1.93565	2.38491	1.64733	1.9167	1.96995	2.03494	2.02169	2.08193	1.83769	2.35855	2.43888	1.66094	1.678
												299.112	2.48527	2.10302	1.74723	1.99565	2.04175	2.30043	1.96583	1.62355	2.34421	1.67435	1.99224	2.35528	2.50285	2.06623	2.52833	1.73637	1.30797	1.46517	1.6519	1.80918	1.59653	1.95641	1.53326	2.023	2.06269	2.30751	1.68061	1.93606	1.91493	2.18242	2.14829	2.22461	2.13591	2.35509	2.47846	1.588	1.74575
												300.1	2.47709	2.02433	1.78665	1.93996	2.00159	2.19055	1.97905	1.62107	2.33625	1.7049	1.98454	2.49834	2.45564	2.11684	2.43741	1.79295	1.25354	1.46803	1.63583	1.89471	1.64286	1.90865	1.6716	2.17423	1.99525	2.46507	1.74032	1.806	1.87318	2.01855	2.15845	2.19231	1.96687	2.31917	2.40095	1.58445	1.7823
												301.1	2.46104	2.1271	1.8136	2.01544	2.08809	2.18534	1.80823	1.58642	2.45047	1.69044	1.98431	2.47266	2.4718	2.05373	2.54875	1.67669	1.35814	1.45654	1.70007	1.81078	1.57077	2.07543	1.45617	2.0593	1.89788	2.30205	1.74151	1.74918	1.99964	2.06866	2.04969	2.11877	1.99242	2.29795	2.32342	1.60933	1.78234
												302.1	2.32495	1.98802	1.83158	1.87605	1.98643	2.25901	1.96394	1.68647	2.35028	1.76647	1.88071	2.44614	2.42321	2.03792	2.56675	1.841	1.32396	1.48907	1.68626	1.78194	1.6536	1.90818	1.47904	2.16638	1.8911	2.32278	1.6983	1.7161	1.95861	2.08111	2.08723	2.16822	1.98831	2.27236	2.40095	1.72597	1.84303
												303.102	2.38561	1.99424	1.74139	1.96529	2.01199	2.19784	1.95851	1.66739	2.38675	1.69604	1.93289	2.46613	2.45825	2.08186	2.47405	1.76283	1.30564	1.49928	1.5984	1.8019	1.67537	1.83163	1.56354	2.07686	1.96512	2.29656	1.65419	1.94633	2.02031	2.18408	2.08527	2.09058	2.00903	2.35627	2.51508	1.681	1.75442
												304.103	2.47978	2.06029	1.72111	1.88551	2.08836	2.07107	1.93819	1.62585	2.38363	1.64511	1.97324	2.42273	2.49734	2.13763	2.48226	1.79185	1.35844	1.51054	1.65431	1.87763	1.63472	2.03415	1.6138	2.06909	1.73083	2.42405	1.79948	1.90692	2.04463	2.13503	2.03478	2.09301	2.0401	2.39986	2.39513	1.72641	1.90148
												305.102	2.48536	2.09098	1.81228	1.9256	1.95254	2.28655	1.99922	1.60546	2.40091	1.70102	1.96123	2.46573	2.48965	2.02523	2.40464	1.86878	1.34344	1.56444	1.58277	1.91374	1.69519	1.91716	1.52832	2.10608	1.67053	2.2512	1.71727	2.00663	1.93434	2.20693	2.03776	2.30576	2.11933	2.27973	2.54752	1.6892	1.94526
												306.1	2.51723	2.11534	1.73871	1.85583	1.92281	2.1937	1.85466	1.60816	2.33069	1.78136	2.01425	2.46939	2.51979	2.09792	2.54482	1.73443	1.28274	1.50984	1.73032	1.87648	1.68891	1.87141	1.61778	2.1518	1.40778	2.33268	1.72804	1.82914	1.9174	2.14224	2.05235	2.10033	1.98799	2.34653	2.41136	1.68394	1.84567
												307.098	2.41324	2.06786	1.77529	1.95859	2.18534	2.24202	1.79188	1.66362	2.31608	1.74514	1.98239	2.49938	2.49463	2.13227	2.68723	1.88765	1.30048	1.40583	1.6064	1.78235	1.68393	1.97573	1.58779	2.14017	1.47958	2.24018	1.77325	1.92199	2.07394	2.19509	2.26146	2.28965	2.09895	2.38431	2.46824	1.72093	1.89119
												308.098	2.39493	2.04878	1.76414	1.93546	2.1044	2.2291	1.51645	1.56529	2.36384	1.70639	1.92779	2.54517	2.32341	2.02546	2.56896	1.79336	1.33379	1.46501	1.61484	1.81716	1.57785	1.78676	1.66745	1.95805	1.30959	2.27317	1.68715	1.75481	2.08291	2.09631	1.96589	2.13906	2.0694	2.15273	2.32832	1.58091	1.80633
												309.099	2.53886	2.02891	1.80099	1.9235	1.9946	2.31699	1.40111	1.68897	2.30164	1.73835	1.93927	2.39804	2.38007	2.07287	2.48315	1.71009	1.31234	1.52541	1.68776	1.82102	1.62051	1.98185	1.53352	2.09427	1.32865	2.20874	1.75078	1.75974	2.01398	2.10881	2.06445	2.12045	2.11895	2.20007	2.41983	1.72314	1.80233
												310.1	2.71532	2.04324	1.82173	1.9768	2.16621	2.31658	1.43798	1.62444	2.45735	1.68703	2.05927	2.47765	2.40225	2.17632	2.4481	1.82725	1.27393	1.52768	1.70236	1.90409	1.60415	1.96609	1.63242	2.09481	1.23179	2.31587	1.75954	1.82445	2.09226	2.20359	2.16445	2.24635	1.90528	2.35142	2.52437	1.69255	1.84807
												311.102	2.41301	2.01399	1.84955	1.85766	2.15382	2.32273	1.2811	1.69896	2.32588	1.70097	1.97441	2.44867	2.46759	2.22715	2.5774	1.77976	1.34463	1.57993	1.59476	1.8887	1.56805	2.02778	1.57273	2.15382	1.27239	2.45479	1.77718	2.0448	2.10008	2.20882	2.12472	2.30742	2.00333	2.32421	2.39859	1.69287	1.8071
												312.102	2.39162	2.03755	1.7852	1.93759	2.00749	2.1807	1.24323	1.65888	2.30275	1.70139	1.94837	2.45334	2.44653	1.99451	2.3826	1.76659	1.35033	1.47412	1.67842	1.7459	1.65801	1.80494	1.63491	2.09362	1.29863	2.33781	1.79546	1.80605	1.86457	2.08164	2.11842	2.08285	2.09356	2.38291	2.27941	1.72579	1.97281
												313.099	2.55119	1.97625	1.85756	1.91174	2.1777	2.29343	1.34865	1.65022	2.33643	1.85932	1.96991	2.49802	2.42972	2.17684	2.61569	1.90253	1.36027	1.56642	1.79214	1.94307	1.64053	1.97583	1.58395	2.14789	1.35114	2.41169	1.87483	2.03019	2.04174	2.17173	2.1254	2.30337	2.11354	2.25381	2.40214	1.71675	1.95165
												314.1	2.46178	2.06121	1.81683	1.90706	2.04736	2.38457	1.2301	1.70772	2.34744	1.79129	1.95671	2.60808	2.43259	2.19389	2.43807	1.83603	1.36631	1.60185	1.69981	1.908	1.6079	1.84345	1.62171	1.98662	1.1832	2.25183	1.79117	1.94927	1.91723	2.12422	2.05137	2.15315	2.01944	2.3752	2.48492	1.79305	1.80895
												315.102	2.44721	1.90956	1.71376	1.87845	2.07925	2.23353	1.2684	1.70949	2.45118	1.70979	1.88195	2.47686	2.57446	2.10479	2.66057	1.74498	1.36269	1.57275	1.6272	1.88746	1.54744	1.87427	1.5812	2.16276	1.24981	2.31174	1.84233	2.06834	1.90271	2.06752	2.22824	2.24795	2.01368	2.1988	2.35497	1.85794	1.98145
												316.101	2.48971	2.17635	1.84111	2.01762	2.15019	2.39809	1.27423	1.68077	2.35515	1.71061	2.00798	2.44571	2.6473	2.11442	2.44925	1.77711	1.22925	1.57688	1.69515	1.89889	1.46924	1.87325	1.64394	2.1463	1.28601	2.27625	1.76444	1.93702	2.05295	2.24195	2.1101	2.20514	2.03936	2.35401	2.49971	1.69766	1.93335
												317.098	2.48739	2.03293	1.84587	1.96323	2.09648	2.42077	1.19152	1.71074	2.30796	1.74254	2.01286	2.61993	2.54891	2.04214	2.38725	1.88699	1.36238	1.562	1.68054	1.84394	1.27706	1.91031	1.6538	2.12777	1.26808	2.30116	1.76983	1.95579	1.93937	2.26261	2.02797	2.20891	1.97507	2.17911	2.47345	1.76995	1.89315
												318.099	2.35481	2.09503	1.79969	1.88767	2.20055	2.36074	1.33789	1.70267	2.31368	1.88639	2.04396	2.42886	2.58909	2.13076	2.42519	1.85496	1.39978	1.51174	1.83226	1.88126	1.2189	1.88069	1.72446	2.16797	1.28122	2.31139	1.82377	1.92533	2.00053	2.14044	2.07233	2.28388	2.06144	2.2212	2.36174	1.77249	1.9042
												319.099	2.49373	2.16507	1.7243	2.04638	2.02321	2.29267	1.28226	1.73034	2.32406	1.88252	2.00559	2.49155	2.468	2.13571	2.51727	1.72337	1.37447	1.57581	1.72358	1.83493	1.17085	2.01721	1.5625	2.17541	1.15048	2.2958	1.77607	1.88006	2.07037	2.29669	1.98946	2.18198	2.06939	2.33981	2.4829	1.7422	1.94401
												320.101	2.4504	2.11136	1.86903	1.90527	2.03723	2.34059	1.23644	1.69089	2.45101	1.82008	1.98273	2.35347	2.55795	2.09172	2.41213	1.87951	1.3571	1.48068	1.83567	1.85047	1.10482	1.95306	1.61441	2.08858	1.22541	2.41643	1.80935	1.92	1.87667	2.37064	2.00841	2.23532	2.06158	2.35118	2.43034	1.74842	1.88401
												321.101	2.34326	2.06694	1.73501	2.02357	2.10247	2.29652	1.15153	1.73696	2.46006	1.72553	1.96557	2.47958	2.57774	2.12682	2.46385	1.78129	1.35387	1.52935	1.8759	1.8847	1.11532	1.79411	1.58527	2.17673	1.22844	2.2205	1.78641	1.92352	2.08423	2.14898	2.11435	2.1803	1.9564	2.3545	2.3988	1.69208	1.92838
												322.101	2.59524	2.05725	1.84162	1.90557	2.02995	2.40991	1.23565	1.70394	2.37194	1.83584	2.00852	2.54234	2.61589	2.20963	2.55926	1.86797	1.33907	1.63395	1.71899	1.84947	1.05091	2.08846	1.68688	2.12461	1.29137	2.23448	1.78438	2	2.00465	2.06318	1.99086	2.1499	2.01469	2.36847	2.37802	1.73649	1.85508
												323.099	2.41728	2.07152	1.8699	2.07458	2.16267	2.50229	1.22521	1.74502	2.40489	1.82098	1.97409	2.57782	2.59872	2.17332	2.4047	1.80614	1.34122	1.50088	1.66621	1.88771	1.0364	1.9808	1.66118	2.07152	1.28722	2.42141	1.79217	1.89878	2.11066	2.21492	2.09492	2.17954	2.01377	2.31898	2.50553	1.77089	1.99642
												324.101	2.40858	2.11288	1.86487	1.98141	2.04588	2.413	1.34156	1.70081	2.42632	1.87295	1.9955	2.41929	2.60456	2.1218	2.45683	1.79124	1.33206	1.61312	1.792	1.84756	0.96753	1.91156	1.56816	2.2107	1.33279	2.43955	1.84782	2.02594	1.93709	2.25137	2.05009	2.27082	1.90656	2.22975	2.3283	1.77006	1.83526
												325.102	2.46906	2.15617	1.89365	1.96991	2.05074	2.26645	1.25649	1.72483	2.32219	1.78045	2.05458	2.5199	2.50342	2.08355	2.40164	1.85001	1.36208	1.51335	1.72352	1.96874	1.06997	1.85458	1.55204	2.2289	1.31025	2.2998	1.86592	1.82777	1.91247	2.16861	2.10934	2.12085	2.049	2.28591	2.62557	1.7779	1.91996
												326.103	2.37697	2.05425	1.96602	1.88339	2.03208	2.34915	1.22489	1.7365	2.36923	1.80299	1.99105	2.39109	2.5675	2.01534	2.43197	1.73322	1.33817	1.51231	1.68402	1.91638	1.0408	1.94465	1.59298	2.13064	1.27636	2.40685	1.90128	1.82526	1.8558	2.27069	2.0589	2.10575	2.0063	2.22769	2.38167	1.70307	1.88167
												327.1	2.37087	2.11097	1.86025	1.92661	2.09822	2.22356	1.24966	1.75318	2.34293	1.85852	2.03446	2.4372	2.51748	2.0217	2.51151	1.68506	1.37616	1.57583	1.75927	1.84487	1.03037	1.94493	1.6038	2.10605	1.29168	2.3597	1.68409	1.82692	1.94617	2.1999	2.01559	2.16293	1.98652	2.39185	2.40188	1.75162	2.01558
												328.101	2.42961	2.02905	1.86871	1.91119	1.94499	2.24332	1.20653	1.66308	2.40937	1.7578	2.03919	2.39187	2.66765	2.11611	2.55703	1.72534	1.40019	1.53425	1.68317	1.79745	1.03425	1.95422	1.63321	2.09386	1.22274	2.20751	1.83609	1.91646	1.74827	2.09541	2.06259	1.96723	2.13302	2.27849	2.42239	1.71378	1.83858
												329.103	2.39636	2.01533	1.86792	2.00137	2.04167	2.26356	1.24036	1.78439	2.38676	1.86092	2.02917	2.43862	2.57264	2.03757	2.4679	1.75928	1.34962	1.60411	1.74778	1.89224	1.04603	2.05444	1.59336	2.14471	1.30637	2.22703	1.82164	1.89286	1.80672	2.16894	2.09183	2.10182	2.07531	2.30416	2.31116	1.64594	1.86341
												330.101	2.51727	2.11876	1.90657	1.9708	2.17133	2.28495	1.24266	1.72949	2.3266	1.73081	2.05132	2.51435	2.55531	2.14395	2.56787	1.94657	1.32239	1.63045	1.75134	1.88115	1.0397	1.86035	1.65671	2.22529	1.239	2.17896	1.82675	1.82373	1.84311	2.22974	2.09533	2.20882	2.10828	2.22056	2.43051	1.72763	1.91761
[truncated: 949 more columns]

## Sheet: Fig. 5L
	Calcium Reversial Potential (mV)				Magnesium Reversial Potential (mV)
	2APB	CBD	HoAc		2APB	CBD	HoAc
	11	16	12		11	6	8
	11	28	14		15	7	10
	11	20	8		15	13	10
	16	22	14		16	14	10
	20	18	14		17	16	10
	20	30	14		17	16	12
	21	22	12		19	17	12
	22	20	12		21	17	12
	26	12	10			17	13
		20	2
		26
		28
	Px/PNa
		Mg	Ca
	2-APB	2.56	2.77
	CBD	2.15	3.66
	HOAc	1.78	1.83
