# Supplementary material for: Functional and structural insights into activation of TRPV2 by weak acids
Source: EMBO J. 2024 Apr 26;43(11):8. doi: 10.1038/s44318-024-00106-4 (PMC11148119; doi:10.1038/s44318-024-00106-4)
Supplement: Supplementary file 7 — Source data Fig. 6 [file 44318_2024_106_MOESM7_ESM.xlsx]

## Sheet: GA- E
Cell Death %
Figure 6A- E
	HEK pH7	rV2 pH7	HEK pH5	rV2 pH5	HEK 10mM Ac	rV2 10mM ac	HEK 30mM Ac	rV2 30mM Ac
Trial 1	1.427	2.7027	1.21359	2.93454	37.7193	15.2542	26.0042	56.6038
	1.07399	5.43807	1.49925	5.91398	40.0376	16.2393	25.0513	32.3171
	1.1658	4.54545	2.01258	3.7037	42.4812	31.25	22.4742	46.8619
	0.70423	2.47934	0.87719	3.57143	30.7159	44.7115	31.5789	47.1154
	2.56798	2.43902	1.72414	4.69208	15.1394	39.2857	33.3882	9.72222
Trial 2	0.2158	1.72676	0.44077	1.10966	9.952	24.0602	9.92248	60.6987
	0.20593	2.00803	0.99751	1.5691	5.4235	19.6078	5.91659	80.9816
	0.28011	1.79547	0.94433	1.21251	19.087	26.2181	21.922	86.758
	0.38226	1.38889	0.77362	1	6.07689	17.8816	5.52536	36.2025
	0.32095	3.50389	0.70352	2.00685	7.2104	19.201	3.73356	24.812
Trial 3	2.62009	0.62668	4.16667	0.38119	12.8788	14.0873	1.93548	8.70083
	2.7027	1.2512	5.66038	0.95923	11.8012	8.3612	0.36364	13.9942
	1.8315	0.73801	9.90099	0.69659	16.273	6.81034	4.21687	25.4167
	1.5625	1.7179	10.9244	0.46168	10.1983	5.56038	1.09091	27.9119
	2.85714	1.31926	5	0.18018	13.1902	7.7381	1.36986	11.2011
Trial 4	0.27759	0.29412	0.24184	0.35186	9.45427	6.14478	2.68562	17.7419
	0.27473	0.33898	0.35377	3.32136	6.28756	4.40917	2.97578	14.2986
	0.37052	0.86957	0.45584	1.95911	8.14307	5.23013	2.03785	16.1961
	0.14006	0.52219	0.29464	0.98485	8.96961	13.8158	2.06287	16.2099
	0.23162	0.6734	0.07541	1.28496	10.3491	7.75249	0.92068	15.66
