# Supplementary material for: Functional and structural insights into activation of TRPV2 by weak acids
Source: EMBO J. 2024 Apr 26;43(11):8. doi: 10.1038/s44318-024-00106-4 (PMC11148119; doi:10.1038/s44318-024-00106-4)
Supplement: Supplementary file 8 — EV Figure Source Data [file 44318_2024_106_MOESM8_ESM.zip]

Archive with 6 entries (6 files):
- SourceData_EV1.xlsx
- __MACOSX/._SourceData_EV1.xlsx
- SourceData_EV2.xlsx
- __MACOSX/._SourceData_EV2.xlsx
- SourceData_EV3.xlsx
- __MACOSX/._SourceData_EV3.xlsx
