# Supplementary material for: Functional and structural insights into activation of TRPV2 by weak acids
Source: EMBO J. 2024 Apr 26;43(11):8. doi: 10.1038/s44318-024-00106-4 (PMC11148119; doi:10.1038/s44318-024-00106-4)
Supplement: Supplementary file 8 — EV Figure Source Data [file 44318_2024_106_MOESM8_ESM.zip › SourceData_EV1.xlsx]

## Sheet: Fig.EV1A
time	pH 5	Cells	Mean	SEM	10 mM HOAc	Cells	Mean	SEM	30 mM HOAc	Cells	Mean	SEM		pH 5	ROI 12	ROI 13	ROI 14	ROI 15	ROI 16	ROI 17	ROI 20	ROI 29	ROI 30	ROI 40	ROI 41	ROI 52	ROI 53	ROI 64	ROI 65	ROI 66	ROI 67	ROI 68	ROI 69	ROI 70	ROI 71	ROI 72	ROI 73	ROI 74	ROI 114	ROI 131	ROI 132	ROI 133	ROI 134	ROI 142	ROI 143	ROI 144	ROI 152	ROI 153	ROI 154
0		233	0.15979	0.00289	--	303	0.0991	0.00368	--	306	0.11206	0.00214			0.11721	0.09188	0.09588	0.07373	0.16368	0.08441	0.05957	0.06734	0.15755	0.15105	0.06655	0.07852	0.08795	0.04237	0.15625	0.17354	0.18446	0.17914	0.14479	0.09425	0.14409	0.16005	0.16356	0.10611	0.16019	0.07585	0.14355	0.04609	0.04505	0.17648	0.13073	0.17713	0.07165	0.07811	0.1665
1.017		233	0.1584	0.00276	--	303	0.10164	0.00363	--	306	0.11377	0.00207			0.1144	0.09028	0.09643	0.07247	0.16148	0.08601	0.0619	0.06807	0.16243	0.16115	0.07117	0.08088	0.0839	0.04957	0.16081	0.18432	0.19921	0.17243	0.15351	0.09564	0.14948	0.15972	0.16683	0.10901	0.16213	0.07448	0.14569	0.05093	0.0495	0.18651	0.13324	0.17447	0.07583	0.08645	0.16411
2.015		233	0.15547	0.00275	--	303	0.1019	0.0037	--	306	0.11366	0.00207			0.10727	0.0838	0.09396	0.0679	0.16687	0.07631	0.06423	0.0673	0.16712	0.15938	0.07067	0.0777	0.08623	0.048	0.16218	0.17842	0.19083	0.17615	0.14889	0.09615	0.15079	0.16743	0.17007	0.09876	0.15873	0.06731	0.14936	0.05183	0.04842	0.18488	0.1317	0.17937	0.06956	0.08153	0.17581
3.016		233	0.1568	0.00277	--	303	0.10003	0.00362	--	306	0.11659	0.00215			0.1109	0.09393	0.09673	0.07288	0.15987	0.08177	0.06042	0.06559	0.15913	0.15286	0.07439	0.07951	0.08432	0.04012	0.15783	0.17978	0.19754	0.16768	0.14717	0.0953	0.14929	0.15869	0.16919	0.11119	0.15915	0.06884	0.14828	0.04971	0.05213	0.18345	0.13026	0.16836	0.07409	0.07321	0.17
4.0141		233	0.15957	0.00288	--	303	0.09808	0.00362	--	306	0.11454	0.00205			0.11529	0.0924	0.09241	0.07419	0.16761	0.07566	0.05649	0.06927	0.16474	0.15947	0.06934	0.07916	0.08009	0.04503	0.16216	0.18479	0.19262	0.1784	0.15155	0.09305	0.15339	0.16666	0.17323	0.10638	0.16168	0.06605	0.15276	0.04331	0.046	0.19112	0.12868	0.1812	0.06871	0.08472	0.16666
5.0161		233	0.15682	0.0028	--	303	0.10058	0.00363	--	306	0.11368	0.00205			0.11646	0.09043	0.09786	0.07512	0.1627	0.08411	0.05703	0.06409	0.15946	0.15581	0.06288	0.07873	0.08263	0.046	0.15629	0.1823	0.17956	0.18045	0.14845	0.09622	0.15414	0.16162	0.1715	0.10829	0.15359	0.078	0.15203	0.04586	0.04212	0.1869	0.1252	0.18172	0.06906	0.07863	0.16948
6.0142		233	0.15646	0.00274	--	303	0.09906	0.00361	--	306	0.11404	0.00204			0.12238	0.09537	0.0969	0.07206	0.15956	0.07867	0.07003	0.06402	0.16397	0.16444	0.06899	0.08016	0.08739	0.04721	0.16108	0.17849	0.19155	0.17434	0.15343	0.09609	0.14837	0.16541	0.17139	0.1033	0.16256	0.07439	0.1441	0.04961	0.04647	0.18394	0.12874	0.17656	0.07398	0.08044	0.17837
7.0133		233	0.15738	0.00278	--	303	0.09951	0.0036	--	306	0.11411	0.00218			0.11569	0.09437	0.09829	0.07573	0.16276	0.08113	0.05451	0.06595	0.16304	0.15546	0.0755	0.07854	0.08168	0.04273	0.15991	0.18612	0.19779	0.17856	0.14867	0.09659	0.14981	0.16176	0.17293	0.10106	0.15155	0.07461	0.1469	0.04563	0.04406	0.18517	0.1299	0.17574	0.06699	0.08302	0.17275
8.0132		233	0.16303	0.00297	--	303	0.10106	0.00353	--	306	0.11062	0.00213			0.11066	0.08778	0.09754	0.0777	0.1667	0.08803	0.06095	0.07341	0.16441	0.15773	0.07372	0.07898	0.08389	0.04444	0.16218	0.17991	0.19429	0.17247	0.14967	0.09796	0.15557	0.1562	0.16587	0.10412	0.15335	0.07508	0.14474	0.05446	0.0486	0.19239	0.13191	0.18299	0.07476	0.08627	0.17071
9.0207		233	0.15624	0.00277	--	303	0.09925	0.00353	--	306	0.10794	0.00203			0.11772	0.09474	0.09406	0.06989	0.17081	0.0851	0.06283	0.07103	0.16832	0.15762	0.0734	0.07769	0.08886	0.05023	0.16478	0.18248	0.19125	0.17635	0.15517	0.09863	0.14887	0.1614	0.16983	0.10683	0.16642	0.07541	0.15015	0.04989	0.04458	0.1874	0.1262	0.18488	0.07007	0.07853	0.17409
10.0173		233	0.15955	0.00287	--	303	0.10208	0.00356	--	306	0.11196	0.00211			0.11436	0.08597	0.08997	0.06737	0.16329	0.08035	0.06408	0.06547	0.1634	0.15744	0.07692	0.08205	0.08528	0.0459	0.15654	0.17362	0.19001	0.16619	0.15154	0.09575	0.15123	0.15499	0.16864	0.10661	0.15691	0.07692	0.14995	0.04768	0.04827	0.19271	0.13148	0.17125	0.07445	0.08082	0.17265
11.0163		233	0.15662	0.0028	--	303	0.1001	0.00355	--	306	0.11347	0.00202			0.11343	0.09365	0.09679	0.06539	0.16717	0.0817	0.05415	0.07014	0.16368	0.15424	0.0693	0.08179	0.08457	0.04063	0.15836	0.17462	0.19564	0.17567	0.14647	0.09468	0.14848	0.15806	0.17152	0.09827	0.16807	0.07269	0.14742	0.0463	0.05148	0.18638	0.12411	0.17	0.07512	0.0784	0.1663
12.0155		233	0.16009	0.00292	--	303	0.10008	0.00359	--	306	0.11241	0.00212			0.11507	0.09392	0.09822	0.06537	0.16309	0.0807	0.06133	0.07136	0.16344	0.14835	0.06698	0.07688	0.07962	0.04867	0.15605	0.17324	0.18287	0.17597	0.15077	0.09484	0.15031	0.15491	0.16534	0.10037	0.15425	0.07562	0.14499	0.04737	0.04821	0.18632	0.12885	0.17044	0.06776	0.07281	0.16676
13.0151		233	0.15807	0.00276	--	303	0.09835	0.0036	--	306	0.11346	0.00204			0.1133	0.09138	0.10148	0.07114	0.16802	0.08641	0.0613	0.07212	0.16818	0.16337	0.07419	0.0833	0.09128	0.05286	0.16153	0.18209	0.19755	0.17879	0.15553	0.10008	0.14826	0.16405	0.17402	0.09951	0.15448	0.06871	0.15011	0.05799	0.04901	0.18381	0.13408	0.18219	0.07491	0.08196	0.17884
14.0175		233	0.15872	0.00292	--	303	0.10325	0.00355	--	306	0.11415	0.00213			0.11067	0.08985	0.09213	0.06544	0.15817	0.08454	0.05512	0.06741	0.16089	0.15571	0.07247	0.07762	0.08021	0.04033	0.15759	0.17717	0.18452	0.16782	0.14644	0.09159	0.14938	0.16389	0.17024	0.09945	0.16011	0.07035	0.14356	0.04894	0.04834	0.17941	0.12982	0.17127	0.07545	0.08538	0.16908
15.0156		233	0.16132	0.00285	--	303	0.09878	0.00365	--	306	0.11227	0.00204			0.12011	0.0932	0.09638	0.07094	0.1664	0.07935	0.06286	0.06912	0.1677	0.16605	0.07757	0.07612	0.0872	0.04602	0.16765	0.19024	0.1937	0.18012	0.15515	0.10389	0.15333	0.16703	0.17539	0.10569	0.15415	0.0709	0.14976	0.04984	0.06033	0.18436	0.13282	0.18431	0.07318	0.08363	0.17636
16.0136		233	0.1575	0.00289	--	303	0.1006	0.00356	--	306	0.11065	0.00213			0.11415	0.08441	0.09744	0.0705	0.16131	0.07922	0.06018	0.06069	0.16337	0.15788	0.06134	0.0753	0.08095	0.04347	0.15623	0.17404	0.18566	0.17553	0.15352	0.09543	0.14472	0.15542	0.17144	0.10037	0.15857	0.07422	0.14533	0.04835	0.04784	0.18766	0.1221	0.17562	0.07118	0.07594	0.1706
17.0157		233	0.15682	0.00284	--	303	0.1001	0.00358	--	306	0.11148	0.00209			0.10989	0.08548	0.08989	0.06699	0.15992	0.07266	0.06364	0.06601	0.16009	0.15478	0.06707	0.07921	0.08284	0.04257	0.15767	0.16934	0.18416	0.17148	0.14868	0.09648	0.14276	0.15627	0.16773	0.10249	0.16022	0.07097	0.14665	0.04308	0.05273	0.18068	0.12309	0.17654	0.0656	0.08147	0.16681
18.0136		233	0.15814	0.00281	--	303	0.10116	0.00359	--	306	0.107	0.00201			0.11434	0.09506	0.09928	0.07249	0.16912	0.08721	0.06132	0.07127	0.16857	0.16563	0.07421	0.07821	0.08587	0.03995	0.15888	0.18667	0.19074	0.17757	0.15551	0.0972	0.15098	0.1662	0.17708	0.09991	0.15779	0.07535	0.15046	0.04634	0.05081	0.19316	0.13052	0.17734	0.07082	0.08123	0.17421
19.0178		233	0.16213	0.00294	--	303	0.09942	0.00357	--	306	0.11436	0.00204			0.11903	0.08706	0.09719	0.06765	0.15506	0.08542	0.06598	0.06787	0.16587	0.15773	0.06816	0.07957	0.0851	0.04615	0.1592	0.17513	0.18517	0.17528	0.14562	0.09717	0.15133	0.15707	0.1693	0.10357	0.16074	0.07055	0.14244	0.05102	0.05049	0.18814	0.12917	0.17492	0.07876	0.0843	0.17109
20.0167		233	0.16177	0.00295	--	303	0.09981	0.00358	--	306	0.11448	0.0021			0.11551	0.08707	0.09833	0.07643	0.16457	0.08275	0.05179	0.06251	0.16827	0.1591	0.07298	0.08123	0.0848	0.04739	0.15454	0.19122	0.18958	0.17993	0.15677	0.09848	0.15409	0.16698	0.17318	0.10305	0.16239	0.0784	0.15018	0.04769	0.04354	0.19084	0.13751	0.17883	0.07114	0.08357	0.17392
21.0158		233	0.15876	0.00283	--	303	0.10226	0.00362	--	306	0.11141	0.00203			0.11353	0.0874	0.09673	0.07269	0.16344	0.07742	0.06277	0.06933	0.16889	0.15129	0.07145	0.07473	0.08589	0.04159	0.1597	0.18365	0.19222	0.17997	0.15299	0.09401	0.14751	0.16061	0.16907	0.1091	0.15648	0.07513	0.14979	0.0559	0.04777	0.19752	0.13278	0.17548	0.07931	0.08153	0.16711
22.0448		233	0.15893	0.00291	--	303	0.10253	0.00359	--	306	0.11224	0.00205			0.11525	0.09288	0.09496	0.07207	0.16068	0.08208	0.06122	0.07164	0.16461	0.15777	0.07187	0.07373	0.08111	0.04748	0.15498	0.17908	0.194	0.17078	0.15258	0.09485	0.14886	0.1566	0.17283	0.10104	0.16142	0.07553	0.15013	0.04844	0.04988	0.18705	0.13156	0.16934	0.07061	0.08366	0.16989
23.0149		233	0.16256	0.00308	--	303	0.09938	0.00358	--	306	0.11182	0.00203			0.10966	0.09147	0.09555	0.07069	0.16422	0.08501	0.0634	0.06985	0.16332	0.15723	0.06805	0.07371	0.07995	0.04405	0.15438	0.17577	0.18721	0.17144	0.15068	0.09547	0.15158	0.16391	0.17201	0.10127	0.15584	0.0703	0.14806	0.04753	0.04447	0.18343	0.12906	0.1726	0.07562	0.0803	0.16772
24.0149		233	0.16012	0.0029	--	303	0.10033	0.00357	--	306	0.11054	0.00206			0.11346	0.08968	0.09344	0.0707	0.16424	0.08029	0.06264	0.06514	0.16784	0.15833	0.07097	0.07667	0.07744	0.04636	0.15933	0.18408	0.19278	0.17236	0.15482	0.09544	0.14743	0.16448	0.17446	0.10083	0.15849	0.077	0.15536	0.0538	0.04705	0.1895	0.13232	0.18063	0.07185	0.08215	0.16785
25.014		233	0.15625	0.0028	--	303	0.10174	0.00357	--	306	0.11127	0.00205			0.11761	0.08542	0.09536	0.06874	0.16629	0.08009	0.0559	0.06292	0.16499	0.15621	0.06937	0.07834	0.0795	0.03949	0.15969	0.17534	0.17497	0.17067	0.15335	0.09399	0.14619	0.16182	0.17545	0.10347	0.14938	0.06871	0.14338	0.05488	0.04331	0.18401	0.13044	0.17782	0.06827	0.0791	0.16635
26.027		233	0.16042	0.00291	--	303	0.10154	0.00358	--	306	0.1108	0.00202			0.11692	0.08968	0.09551	0.07077	0.16377	0.07898	0.06006	0.07136	0.16993	0.16399	0.07161	0.07827	0.08977	0.04364	0.1628	0.18423	0.20182	0.17859	0.15996	0.1006	0.15525	0.15717	0.1762	0.10184	0.16404	0.0741	0.15114	0.04607	0.04469	0.19261	0.13679	0.17297	0.07197	0.08585	0.1714
27.0161		233	0.16242	0.00296	--	303	0.1033	0.00356	--	306	0.11005	0.00206			0.1208	0.08624	0.09294	0.07023	0.16974	0.08451	0.06023	0.07119	0.17239	0.16261	0.07522	0.07946	0.08143	0.04471	0.16785	0.18771	0.19683	0.16675	0.15174	0.10064	0.15585	0.15742	0.17943	0.10316	0.15939	0.07396	0.15871	0.0529	0.04524	0.19301	0.13145	0.18066	0.07549	0.07968	0.1677
28.0251		233	0.16304	0.00289	--	303	0.09945	0.00358	--	306	0.11028	0.00206			0.1177	0.08725	0.09852	0.07417	0.16699	0.0842	0.06373	0.07066	0.17153	0.16219	0.07496	0.08158	0.08917	0.04969	0.1641	0.19128	0.19881	0.17975	0.15688	0.10119	0.15654	0.16106	0.17505	0.10707	0.16566	0.07755	0.15328	0.04912	0.05473	0.19108	0.13019	0.17389	0.07464	0.07876	0.17621
29.0131		233	0.16035	0.00292	--	303	0.10081	0.00356	--	306	0.10955	0.00204			0.11549	0.08641	0.09222	0.06907	0.16486	0.07575	0.06284	0.06275	0.16688	0.15994	0.06688	0.07622	0.08485	0.05584	0.16232	0.18269	0.18558	0.16561	0.14915	0.09287	0.15147	0.16387	0.1713	0.09993	0.16125	0.07181	0.15646	0.05377	0.03958	0.19981	0.13131	0.1781	0.06856	0.07652	0.17128
30.0153		233	0.16018	0.00294	--	303	0.10114	0.00349	--	306	0.1112	0.00203			0.11756	0.09041	0.0919	0.07272	0.16523	0.08143	0.05598	0.0715	0.17061	0.1592	0.06707	0.07575	0.08043	0.04456	0.155	0.18513	0.19452	0.17221	0.15042	0.09401	0.15097	0.1555	0.17306	0.10207	0.15707	0.07347	0.14742	0.04493	0.04291	0.18613	0.12491	0.17875	0.07651	0.07762	0.17549
31.0142		233	0.15966	0.00287	--	303	0.10107	0.00362	--	306	0.1099	0.00203			0.11171	0.09179	0.09392	0.07321	0.1673	0.07778	0.06093	0.07595	0.17092	0.15753	0.06873	0.07962	0.08023	0.0494	0.16207	0.18637	0.18323	0.17673	0.15433	0.09603	0.15143	0.1611	0.17964	0.10193	0.1649	0.07503	0.15349	0.05431	0.04977	0.19351	0.13359	0.17689	0.06713	0.08432	0.17411
32.0273		233	0.16055	0.00298	--	303	0.10068	0.00346	--	306	0.11162	0.00207			0.10952	0.09132	0.09904	0.06856	0.16123	0.07923	0.06297	0.06166	0.16659	0.15752	0.07113	0.07279	0.08063	0.0445	0.16489	0.17894	0.18422	0.18077	0.15679	0.09621	0.1522	0.15357	0.16875	0.10089	0.1558	0.06989	0.1502	0.04331	0.05075	0.18324	0.12771	0.16833	0.06904	0.07224	0.16873
33.0153		233	0.1656	0.00312	--	303	0.10197	0.00359	--	306	0.11081	0.00204			0.11482	0.09269	0.10105	0.0709	0.16718	0.0837	0.05298	0.06805	0.17471	0.16181	0.06988	0.07653	0.07998	0.0448	0.16586	0.17663	0.18608	0.17328	0.15645	0.09663	0.1592	0.16031	0.18051	0.10694	0.16018	0.07281	0.14923	0.04774	0.04525	0.19893	0.12833	0.18242	0.08101	0.0825	0.16714
34.0134		233	0.16105	0.00293	--	303	0.10336	0.00357	--	306	0.11249	0.00207			0.12645	0.09262	0.0909	0.07192	0.16785	0.08253	0.05601	0.06243	0.17212	0.15729	0.07054	0.07892	0.08857	0.04342	0.15968	0.1826	0.19746	0.17478	0.15137	0.09838	0.14437	0.16384	0.17723	0.11213	0.16036	0.0737	0.15518	0.04486	0.04959	0.18312	0.13128	0.18112	0.07242	0.07843	0.16998
35.0124		233	0.15881	0.00288	--	303	0.10379	0.0035	--	306	0.11556	0.00208			0.11776	0.09298	0.09502	0.07024	0.1623	0.08313	0.06207	0.06217	0.17192	0.1609	0.06972	0.08082	0.08421	0.04805	0.16384	0.1719	0.18657	0.17567	0.15224	0.09712	0.15645	0.16159	0.18295	0.10515	0.16578	0.07337	0.15692	0.04393	0.04418	0.18308	0.12752	0.17621	0.07234	0.08055	0.16239
36.0134		233	0.16038	0.00287	--	303	0.10188	0.00352	--	306	0.11048	0.00202			0.11717	0.09061	0.09868	0.07002	0.16259	0.08431	0.0583	0.06664	0.1732	0.16492	0.07269	0.0804	0.08148	0.04095	0.16058	0.18958	0.20343	0.1795	0.15588	0.09859	0.16252	0.16318	0.17787	0.10386	0.1585	0.07474	0.15199	0.05323	0.04773	0.18199	0.12968	0.17896	0.08116	0.07933	0.17727
37.0166		233	0.16172	0.003	--	303	0.09892	0.00357	--	306	0.11085	0.00199			0.12684	0.09191	0.09269	0.06488	0.17031	0.08103	0.05971	0.06971	0.17367	0.16601	0.07265	0.0802	0.08519	0.0388	0.16677	0.18722	0.19145	0.18106	0.15426	0.10036	0.16033	0.1623	0.17587	0.10849	0.16864	0.07541	0.15313	0.05243	0.04995	0.18234	0.13461	0.16717	0.08234	0.07452	0.17025
38.0155		233	0.16044	0.00295	--	303	0.0994	0.00357	--	306	0.11101	0.00208			0.11454	0.08963	0.09308	0.07037	0.16892	0.08073	0.06682	0.06169	0.1688	0.1632	0.07006	0.08133	0.08507	0.0399	0.16217	0.18046	0.20052	0.18049	0.15659	0.10184	0.15088	0.1606	0.17908	0.10504	0.15944	0.06666	0.15661	0.04838	0.04807	0.19138	0.13263	0.17567	0.07368	0.08221	0.16657
39.0245		233	0.1563	0.00283	--	303	0.09995	0.00356	--	306	0.11143	0.00205			0.11757	0.08644	0.09305	0.06536	0.16028	0.08183	0.05887	0.05474	0.16599	0.15537	0.06541	0.07598	0.07632	0.03884	0.16373	0.17111	0.19202	0.17235	0.14894	0.09264	0.14279	0.15444	0.17265	0.09798	0.15643	0.07437	0.14602	0.04944	0.04577	0.1857	0.12755	0.1687	0.07091	0.07794	0.16401
40.0216		233	0.16124	0.00295	--	303	0.09956	0.0035	--	306	0.10923	0.00205			0.12233	0.09015	0.09399	0.06586	0.16641	0.08208	0.05591	0.06814	0.17134	0.1548	0.06648	0.07975	0.08297	0.04507	0.15923	0.17394	0.18938	0.17112	0.1613	0.09911	0.14705	0.15892	0.1744	0.09785	0.16332	0.07426	0.15217	0.0526	0.04771	0.19453	0.12818	0.18233	0.07217	0.0771	0.16976
41.0146		233	0.16089	0.00299	--	303	0.09885	0.00341	--	306	0.11177	0.00207			0.1112	0.0884	0.09096	0.06566	0.16283	0.07988	0.04932	0.06381	0.1712	0.15945	0.06995	0.07394	0.0834	0.04799	0.15724	0.17993	0.19297	0.17196	0.15366	0.09464	0.15056	0.159	0.17491	0.0932	0.16132	0.07174	0.15019	0.04879	0.03803	0.17877	0.13166	0.17594	0.07561	0.08022	0.17202
42.0177		233	0.16038	0.00292	--	303	0.09975	0.00351	--	306	0.11209	0.0021			0.11816	0.09175	0.09352	0.06941	0.16703	0.08155	0.05973	0.0683	0.17607	0.16086	0.07575	0.08001	0.08591	0.04003	0.16311	0.18593	0.19514	0.182	0.15731	0.09741	0.15232	0.16246	0.18429	0.0961	0.1615	0.08022	0.15688	0.04456	0.04985	0.18583	0.13201	0.18234	0.07343	0.07504	0.16997
43.0227		233	0.15943	0.00296	--	303	0.10161	0.00351	--	306	0.11053	0.00203			0.11351	0.08338	0.09219	0.0651	0.16931	0.07536	0.05446	0.06068	0.16995	0.15543	0.07455	0.07565	0.08093	0.04229	0.15959	0.18285	0.1913	0.16984	0.15345	0.09485	0.14875	0.16189	0.17346	0.10315	0.1652	0.07136	0.15185	0.05053	0.04582	0.18928	0.12987	0.166	0.06264	0.08008	0.16606
44.0127		233	0.15835	0.00283	--	303	0.10438	0.00347	--	306	0.11402	0.00205			0.11854	0.08762	0.09418	0.07005	0.16507	0.08555	0.06042	0.06589	0.17062	0.16114	0.0709	0.07326	0.08433	0.04282	0.16627	0.17922	0.20157	0.18099	0.15462	0.09545	0.14889	0.16273	0.17884	0.10103	0.16499	0.06595	0.14803	0.04921	0.04935	0.19074	0.13021	0.17343	0.06758	0.08343	0.1779
45.0149		233	0.15841	0.00278	--	303	0.1027	0.0035	--	306	0.11072	0.00209			0.12465	0.08922	0.09596	0.07179	0.17302	0.082	0.06104	0.06822	0.1753	0.16441	0.06987	0.07671	0.08879	0.04429	0.16056	0.18576	0.19388	0.17976	0.1597	0.0956	0.15327	0.15722	0.17872	0.10388	0.17229	0.0755	0.15786	0.05498	0.04578	0.19108	0.12911	0.18061	0.07552	0.08761	0.17541
46.0148		233	0.15885	0.00292	--	303	0.10188	0.00355	--	306	0.10811	0.00207			0.11533	0.08698	0.09264	0.06971	0.16072	0.07498	0.0546	0.06326	0.1739	0.15649	0.07228	0.07442	0.08195	0.04418	0.16189	0.17687	0.18924	0.16967	0.14956	0.09588	0.15172	0.15782	0.18357	0.09489	0.1512	0.07248	0.14736	0.04401	0.04567	0.18581	0.13088	0.17122	0.07533	0.08418	0.16887
47.0139		233	0.16	0.00296	--	303	0.10338	0.00352	--	306	0.11333	0.00211			0.11211	0.09062	0.0915	0.0701	0.17038	0.08269	0.05907	0.06483	0.17229	0.16323	0.07374	0.07291	0.08568	0.04324	0.16143	0.17609	0.18533	0.1756	0.15454	0.0979	0.15224	0.15876	0.16839	0.09925	0.15689	0.07381	0.14616	0.04927	0.04533	0.18706	0.13146	0.16737	0.06788	0.08249	0.16852
48.0139		233	0.16321	0.00302	--	303	0.09796	0.00351	--	306	0.11254	0.00207			0.11351	0.09399	0.09935	0.06874	0.16725	0.07471	0.06095	0.06752	0.17475	0.15623	0.07305	0.07707	0.08527	0.0418	0.16387	0.18071	0.19274	0.18179	0.15815	0.09702	0.1563	0.16394	0.17956	0.1009	0.16805	0.07458	0.15297	0.05358	0.04707	0.19282	0.12888	0.17594	0.07421	0.08341	0.17146
49.0149		233	0.1616	0.00292	--	303	0.09941	0.00348	--	306	0.11364	0.00207			0.1219	0.09412	0.09612	0.07403	0.17319	0.08361	0.05746	0.073	0.18151	0.16423	0.07356	0.07807	0.08509	0.04423	0.16227	0.1855	0.19072	0.18042	0.15861	0.09563	0.15556	0.16308	0.18221	0.10981	0.16992	0.07513	0.1615	0.04235	0.04839	0.19542	0.1353	0.17688	0.07535	0.08345	0.18066
50.016		233	0.16061	0.00289	--	303	0.1036	0.00349	--	306	0.1115	0.00209			0.11874	0.08896	0.09487	0.06762	0.16691	0.08205	0.06111	0.06979	0.17632	0.16233	0.07833	0.07403	0.09192	0.04532	0.16391	0.17625	0.19883	0.17981	0.16136	0.09883	0.15118	0.16412	0.18111	0.10601	0.1628	0.07723	0.15427	0.04635	0.04514	0.1928	0.13389	0.18051	0.0724	0.08223	0.16974
51.0135		233	0.16033	0.00293	--	303	0.10127	0.0034	--	306	0.1137	0.00213			0.11273	0.09017	0.09456	0.07256	0.16451	0.08194	0.05952	0.06815	0.17305	0.15716	0.07118	0.07068	0.08525	0.0391	0.16411	0.18672	0.19289	0.17627	0.15868	0.09665	0.15178	0.15771	0.17706	0.1004	0.16462	0.07475	0.15626	0.0524	0.05185	0.19126	0.12746	0.17411	0.06986	0.07708	0.17113
52.0141		233	0.15426	0.00271	--	303	0.10188	0.00352	--	306	0.11477	0.00208			0.11869	0.08387	0.09273	0.06242	0.16514	0.07644	0.05371	0.06603	0.17143	0.15877	0.07137	0.07683	0.08768	0.03759	0.15599	0.17703	0.19607	0.16806	0.16062	0.09877	0.15166	0.15938	0.17448	0.09241	0.1625	0.07094	0.15509	0.04691	0.04407	0.19613	0.12155	0.16981	0.07279	0.07648	0.16602
53.0121		233	0.16243	0.00297	--	303	0.10286	0.00343	--	306	0.11413	0.00209			0.1238	0.09468	0.0913	0.07079	0.16212	0.08205	0.06451	0.0776	0.17855	0.16526	0.06927	0.07888	0.08318	0.04519	0.1635	0.18463	0.19607	0.1786	0.15473	0.09808	0.15817	0.157	0.18101	0.09845	0.15584	0.07076	0.15323	0.04882	0.05191	0.1787	0.13407	0.1777	0.07168	0.08253	0.16971
54.0123		233	0.16255	0.00298	--	303	0.10127	0.00348	--	306	0.11386	0.00209			0.11297	0.09014	0.10059	0.06931	0.16551	0.08033	0.06414	0.06916	0.17651	0.15839	0.06461	0.0795	0.08308	0.05763	0.16079	0.18093	0.20509	0.17422	0.16322	0.09986	0.15674	0.16503	0.18806	0.1072	0.17122	0.07516	0.15024	0.05311	0.04974	0.19528	0.12747	0.17903	0.07185	0.08679	0.17106
55.0166		233	0.16127	0.00288	--	303	0.09892	0.00351	--	306	0.11127	0.00214			0.12159	0.09068	0.09646	0.07235	0.16693	0.07931	0.05906	0.06894	0.18071	0.15997	0.07422	0.08077	0.08554	0.04391	0.15687	0.18591	0.1903	0.18127	0.16326	0.0984	0.1515	0.16448	0.18801	0.10573	0.16174	0.07083	0.15889	0.04825	0.04189	0.1899	0.13292	0.16617	0.07204	0.08106	0.17377
56.0282		233	0.16495	0.00306	--	303	0.10416	0.00349	--	306	0.11364	0.00215			0.12312	0.08857	0.09739	0.06655	0.1678	0.08138	0.06059	0.06014	0.17741	0.16452	0.0696	0.0768	0.09322	0.04484	0.1637	0.18557	0.19273	0.18364	0.15593	0.09856	0.15427	0.16251	0.1806	0.0974	0.15828	0.07027	0.1563	0.04408	0.05456	0.1932	0.13153	0.1822	0.07252	0.08812	0.17214
57.0224		233	0.16327	0.00305	--	303	0.10271	0.00347	--	306	0.11503	0.00212			0.12526	0.0919	0.09728	0.07019	0.16878	0.07818	0.05977	0.06703	0.17693	0.16501	0.06727	0.07932	0.08438	0.04235	0.16587	0.17514	0.19924	0.17925	0.15786	0.09727	0.15518	0.16253	0.18009	0.10151	0.16243	0.06793	0.15483	0.04642	0.04346	0.19541	0.13074	0.17389	0.07101	0.08829	0.16897
58.0143		233	0.15942	0.00295	--	303	0.10155	0.0034	--	306	0.11223	0.00212			0.12301	0.09111	0.08949	0.06348	0.16413	0.08085	0.05629	0.06176	0.17548	0.15934	0.06514	0.07419	0.08671	0.04412	0.15606	0.1853	0.20077	0.17324	0.15699	0.09606	0.15087	0.15909	0.18047	0.09902	0.15823	0.06813	0.15132	0.04925	0.0468	0.18169	0.13299	0.1832	0.07515	0.07795	0.17932
59.0174		233	0.16147	0.00297	--	303	0.10387	0.00338	--	306	0.11285	0.00211			0.12478	0.08858	0.09643	0.06932	0.16517	0.08211	0.05298	0.0612	0.17717	0.15964	0.06781	0.0783	0.08583	0.04195	0.15359	0.1773	0.19104	0.17528	0.16038	0.09598	0.15199	0.16124	0.18097	0.10175	0.16098	0.06925	0.15555	0.05291	0.04048	0.18574	0.13454	0.17491	0.06906	0.08346	0.17216
60.0134		233	0.16325	0.00306	--	303	0.10169	0.00337	--	306	0.11282	0.00207			0.12039	0.08828	0.09346	0.07296	0.16668	0.08047	0.05703	0.06235	0.17354	0.16386	0.0663	0.07634	0.08436	0.04957	0.16303	0.18831	0.19612	0.18084	0.15257	0.09676	0.15643	0.16189	0.17265	0.10283	0.16287	0.0686	0.15377	0.05007	0.05384	0.19041	0.13672	0.18287	0.07177	0.08316	0.17496
61.0165		233	0.1627	0.00298	--	303	0.10439	0.00342	--	306	0.11769	0.00212			0.11921	0.09057	0.09469	0.06931	0.16309	0.08015	0.05886	0.06736	0.17412	0.16081	0.07171	0.07689	0.08258	0.04755	0.15571	0.18237	0.19299	0.17523	0.15724	0.09891	0.15492	0.16132	0.18408	0.10093	0.15767	0.07092	0.15565	0.05048	0.04207	0.18702	0.13376	0.16989	0.07023	0.07829	0.17553
62.019		233	0.1615	0.00289	--	303	0.12489	0.00387	--	306	0.13008	0.00229			0.1203	0.09134	0.09767	0.0683	0.1741	0.08462	0.06408	0.06437	0.18032	0.16415	0.07162	0.08221	0.09095	0.05425	0.16155	0.18782	0.19262	0.18394	0.15557	0.09697	0.15618	0.16421	0.18425	0.10538	0.16697	0.0756	0.15825	0.05302	0.04486	0.19306	0.13215	0.17133	0.07118	0.0886	0.17333
63.014		233	0.16575	0.00302	--	303	0.17267	0.00477	--	306	0.23303	0.00375			0.11334	0.08718	0.09702	0.0693	0.1666	0.08335	0.06329	0.06671	0.18297	0.16739	0.07336	0.0813	0.08545	0.0402	0.16362	0.18828	0.19865	0.18133	0.15906	0.09794	0.15699	0.16216	0.18628	0.10426	0.16635	0.06778	0.15579	0.05849	0.04957	0.18152	0.12771	0.17177	0.07519	0.08148	0.16663
64.0156		233	0.16586	0.003	--	303	0.23298	0.00542	--	306	0.37428	0.00491			0.12776	0.08646	0.10196	0.06539	0.17086	0.08544	0.06744	0.06787	0.18054	0.16601	0.07198	0.07992	0.08222	0.04548	0.16194	0.18306	0.20887	0.17678	0.16012	0.10028	0.16301	0.17239	0.17923	0.10325	0.17119	0.07891	0.15696	0.05268	0.04659	0.21119	0.13424	0.16769	0.07856	0.08579	0.17753
65.0156		233	0.16946	0.00312	--	303	0.27689	0.00621	--	306	0.46629	0.0054			0.12327	0.09122	0.1082	0.07063	0.17912	0.08547	0.06113	0.06493	0.18351	0.17126	0.07786	0.08167	0.09265	0.04404	0.16663	0.18309	0.20692	0.17679	0.16017	0.10125	0.15956	0.16364	0.19128	0.11242	0.16944	0.07034	0.16024	0.05297	0.05028	0.1933	0.13777	0.17799	0.08011	0.08584	0.17731
66.0127		233	0.1677	0.00308	--	303	0.31692	0.00656	--	306	0.50249	0.0054			0.1139	0.08499	0.09528	0.06552	0.17023	0.08152	0.06393	0.07133	0.18295	0.17298	0.07175	0.07666	0.09239	0.04556	0.16727	0.19162	0.19717	0.18138	0.16297	0.09917	0.15781	0.16236	0.17754	0.10392	0.16578	0.07702	0.15376	0.05335	0.04748	0.2034	0.13355	0.17775	0.07639	0.08429	0.17689
67.0127		233	0.16742	0.00309	--	303	0.34966	0.00678	--	306	0.5222	0.00571			0.11791	0.08934	0.09758	0.07077	0.17354	0.0866	0.06844	0.05853	0.182	0.16769	0.07713	0.07794	0.0799	0.04261	0.17065	0.19121	0.2016	0.18435	0.15995	0.10137	0.15979	0.16604	0.18595	0.107	0.16372	0.07505	0.15843	0.05017	0.0469	0.19616	0.13906	0.1785	0.07577	0.08394	0.172
68.0147		233	0.16914	0.00318	--	303	0.36949	0.00667	--	306	0.535	0.00559			0.12135	0.09529	0.09638	0.07343	0.17036	0.08213	0.06321	0.06827	0.18094	0.16602	0.06428	0.08168	0.08451	0.04623	0.17094	0.20269	0.19039	0.18525	0.15709	0.10026	0.15626	0.15895	0.18467	0.10267	0.16879	0.07326	0.161	0.05344	0.04704	0.20053	0.13552	0.19336	0.07132	0.08714	0.17838
69.0138		233	0.17317	0.00323	--	303	0.40441	0.00666	--	306	0.54873	0.0055			0.12538	0.0922	0.10333	0.06682	0.17321	0.08397	0.06303	0.06886	0.18362	0.16661	0.0754	0.07699	0.08839	0.04397	0.17322	0.19242	0.20194	0.1733	0.17094	0.1028	0.16039	0.16147	0.20105	0.10313	0.17441	0.07697	0.16024	0.047	0.05409	0.19604	0.13765	0.1829	0.08099	0.08177	0.17676
70.0169		233	0.17469	0.00329	--	303	0.40133	0.00682	--	306	0.54536	0.00565			0.1246	0.09294	0.09995	0.06834	0.17164	0.08235	0.06071	0.06593	0.18283	0.17043	0.07098	0.07688	0.09448	0.05038	0.16439	0.1846	0.20677	0.18202	0.16063	0.10167	0.15743	0.16836	0.18632	0.10904	0.16925	0.07545	0.16077	0.04952	0.04418	0.1954	0.14145	0.19031	0.07288	0.07545	0.19017
71.0239		233	0.17042	0.00315	--	303	0.40262	0.00699	--	306	0.54334	0.00568			0.11477	0.08466	0.10288	0.06994	0.16721	0.08593	0.05836	0.0626	0.18472	0.16673	0.07183	0.08163	0.08838	0.04479	0.16364	0.1852	0.19679	0.17823	0.1593	0.09777	0.15674	0.17009	0.18761	0.10669	0.16108	0.07228	0.1535	0.05314	0.05092	0.19641	0.13685	0.19085	0.0749	0.08086	0.17759
72.025		233	0.16915	0.00301	--	303	0.4255	0.00693	--	306	0.54727	0.00554			0.12825	0.09468	0.1016	0.06887	0.17762	0.08521	0.07035	0.07294	0.18934	0.16928	0.07516	0.0827	0.08985	0.0485	0.17541	0.19333	0.20979	0.1917	0.1665	0.10448	0.16291	0.17155	0.18816	0.11356	0.1705	0.07968	0.15594	0.05969	0.04848	0.19495	0.13809	0.18638	0.07662	0.08868	0.18431
73.015		233	0.17309	0.00319	--	303	0.40697	0.00723	--	306	0.55322	0.00554			0.12576	0.09355	0.10437	0.06779	0.17684	0.08659	0.06362	0.06617	0.19144	0.17127	0.07686	0.07947	0.09187	0.0462	0.17278	0.20312	0.20167	0.18589	0.16476	0.10572	0.16451	0.17676	0.19184	0.10774	0.17467	0.07964	0.16429	0.04917	0.06127	0.1952	0.1362	0.18839	0.07343	0.08508	0.17839
74.015		233	0.17325	0.00331	--	303	0.41824	0.00699	--	306	0.55012	0.0054			0.11935	0.08818	0.10379	0.06639	0.177	0.08838	0.07338	0.06822	0.18684	0.1714	0.07513	0.08168	0.09047	0.04702	0.16063	0.18835	0.20939	0.17721	0.16632	0.10518	0.16542	0.17521	0.1844	0.10812	0.17084	0.07917	0.15849	0.04752	0.04632	0.20086	0.13653	0.17744	0.07867	0.085	0.17879
75.0321		233	0.17296	0.00318	--	303	0.42264	0.00705	--	306	0.55114	0.0055			0.12788	0.09564	0.10027	0.07879	0.17671	0.08437	0.06659	0.06119	0.18988	0.1653	0.08026	0.08138	0.08673	0.04372	0.17312	0.19524	0.20919	0.18522	0.16941	0.10305	0.16822	0.17638	0.19189	0.11036	0.17443	0.07971	0.16367	0.05148	0.05414	0.18551	0.13892	0.18768	0.08347	0.09199	0.18334
76.0161		233	0.17418	0.00327	--	303	0.42893	0.00681	--	306	0.55731	0.00543			0.12899	0.09185	0.09512	0.07461	0.17318	0.08845	0.06683	0.07015	0.18681	0.16401	0.07447	0.07945	0.08794	0.04512	0.16902	0.19535	0.21118	0.18738	0.16406	0.10496	0.16146	0.17486	0.18991	0.10368	0.17174	0.0772	0.15807	0.05257	0.04675	0.20192	0.13436	0.17946	0.08101	0.0789	0.18406
77.0254		233	0.17014	0.003	--	303	0.42564	0.00711	--	306	0.57101	0.00531			0.12901	0.09777	0.10128	0.07688	0.18138	0.0943	0.06769	0.07209	0.19177	0.17672	0.07785	0.08713	0.08716	0.0439	0.17474	0.19878	0.20328	0.19208	0.17545	0.10715	0.16457	0.17964	0.20192	0.1099	0.16638	0.07825	0.16587	0.05366	0.05471	0.20093	0.14258	0.18487	0.07852	0.09508	0.18539
78.0143		233	0.17233	0.00298	--	303	0.4186	0.00689	--	306	0.55503	0.0055			0.13827	0.09936	0.10239	0.07637	0.18195	0.09032	0.07484	0.07684	0.19497	0.17573	0.07633	0.08616	0.10011	0.05676	0.17769	0.19479	0.2127	0.19209	0.17206	0.10366	0.17644	0.18448	0.19575	0.12054	0.17073	0.08109	0.16093	0.0678	0.05307	0.19608	0.1473	0.18091	0.07873	0.09236	0.18386
79.0172		233	0.17352	0.00314	--	303	0.4372	0.00673	--	306	0.56389	0.00521			0.12227	0.09309	0.10052	0.0737	0.17412	0.07997	0.066	0.06577	0.19039	0.17597	0.08229	0.07817	0.09372	0.05072	0.17427	0.19635	0.2089	0.18781	0.16705	0.10753	0.16532	0.17147	0.18931	0.10746	0.17746	0.07635	0.16166	0.05248	0.0502	0.19505	0.1368	0.18543	0.07702	0.08662	0.18065
80.0133		233	0.17829	0.00327	--	303	0.42451	0.00706	--	306	0.56714	0.00526			0.13147	0.09232	0.10246	0.076	0.17475	0.09504	0.07513	0.07545	0.1967	0.17501	0.08147	0.08511	0.09688	0.04532	0.17825	0.2005	0.20751	0.19448	0.17684	0.10816	0.17392	0.17787	0.19313	0.1144	0.18385	0.073	0.16888	0.05668	0.05436	0.20195	0.14086	0.17386	0.086	0.0845	0.18203
81.0213		233	0.17781	0.00322	--	303	0.43023	0.00713	--	306	0.55453	0.00543			0.13368	0.09304	0.10448	0.07591	0.18175	0.0892	0.07361	0.07285	0.19656	0.1728	0.08125	0.08092	0.09455	0.05324	0.17442	0.19599	0.20854	0.19347	0.16711	0.10848	0.17498	0.18032	0.19708	0.11677	0.178	0.07811	0.16762	0.05549	0.05502	0.20539	0.14081	0.18876	0.08425	0.09581	0.18682
82.0163		233	0.17421	0.00308	--	303	0.43594	0.00706	--	306	0.56493	0.00539			0.13218	0.08922	0.1089	0.07354	0.18569	0.08914	0.06135	0.07225	0.19119	0.17236	0.08657	0.08288	0.09223	0.05464	0.17662	0.2017	0.21505	0.18113	0.17072	0.10595	0.16885	0.1732	0.18614	0.11386	0.17576	0.08935	0.16622	0.0613	0.05041	0.20196	0.14473	0.18638	0.08171	0.0946	0.18949
83.0134		233	0.17628	0.00316	--	303	0.41806	0.00706	--	306	0.55882	0.00545			0.12306	0.0973	0.10954	0.07312	0.18028	0.09354	0.07443	0.07112	0.19646	0.17649	0.0746	0.08391	0.09868	0.05398	0.18224	0.21003	0.21148	0.19858	0.17659	0.10441	0.16293	0.17551	0.19845	0.11326	0.17411	0.08021	0.16569	0.05944	0.05865	0.20486	0.14624	0.186	0.08347	0.09646	0.19131
84.0144		233	0.18248	0.00334	--	303	0.42119	0.00699	--	306	0.54683	0.00539			0.1302	0.09556	0.10458	0.07438	0.18498	0.09147	0.05716	0.07392	0.19739	0.17419	0.07867	0.08757	0.0945	0.05012	0.17257	0.20422	0.20655	0.18945	0.17127	0.10688	0.17387	0.16932	0.1944	0.11803	0.18032	0.07448	0.16659	0.05437	0.05896	0.19778	0.14104	0.18522	0.08869	0.09235	0.19379
85.0155		233	0.1764	0.00302	--	303	0.42783	0.00676	--	306	0.56227	0.00539			0.14352	0.09786	0.10738	0.07389	0.18633	0.09092	0.07428	0.07323	0.19932	0.18766	0.07933	0.08559	0.10231	0.04293	0.17741	0.20203	0.20555	0.19405	0.18792	0.10829	0.1769	0.18517	0.19576	0.10912	0.18852	0.07788	0.16849	0.04792	0.05019	0.21028	0.14727	0.19122	0.07968	0.09556	0.18825
86.0175		233	0.17993	0.00313	--	303	0.43501	0.00706	--	306	0.55319	0.00556			0.13752	0.10019	0.106	0.07552	0.18382	0.09243	0.07233	0.07471	0.20028	0.1811	0.08671	0.08454	0.10142	0.04921	0.17644	0.21321	0.21537	0.20254	0.17879	0.10735	0.17356	0.17787	0.20314	0.11404	0.17985	0.08115	0.17526	0.05761	0.04866	0.20025	0.14592	0.18968	0.08222	0.0993	0.18951
87.0146		233	0.17413	0.003	--	303	0.41765	0.0071	--	306	0.55481	0.00579			0.13335	0.10379	0.1167	0.07035	0.1924	0.09146	0.0709	0.07202	0.20054	0.17473	0.0764	0.08314	0.09595	0.04842	0.18485	0.20315	0.21398	0.19616	0.17738	0.10775	0.17676	0.18063	0.20732	0.1122	0.17882	0.08214	0.17405	0.05577	0.06253	0.2037	0.14448	0.19772	0.08133	0.09035	0.18936
88.0166		233	0.17678	0.0032	--	303	0.43416	0.00686	--	306	0.5602	0.00544			0.13378	0.09937	0.10275	0.07437	0.18444	0.08889	0.06527	0.07118	0.20446	0.17771	0.0764	0.08599	0.10375	0.04444	0.1742	0.20177	0.21499	0.19043	0.18079	0.10806	0.1703	0.19358	0.19465	0.11134	0.17781	0.0759	0.16764	0.0513	0.04972	0.20933	0.1396	0.19706	0.07919	0.09746	0.1888
89.0146		233	0.18116	0.00322	--	303	0.42859	0.00685	--	306	0.5538	0.00559			0.14912	0.09816	0.11665	0.07435	0.18679	0.09181	0.06533	0.07891	0.20488	0.18803	0.08792	0.08835	0.0992	0.05984	0.18722	0.21311	0.21648	0.20832	0.18156	0.10931	0.17652	0.19037	0.20668	0.11208	0.18268	0.08304	0.17894	0.06139	0.06261	0.22615	0.15616	0.19377	0.08927	0.10005	0.19305
90.0147		233	0.17838	0.00308	--	303	0.42411	0.00724	--	306	0.55527	0.0055			0.13437	0.09728	0.10968	0.07819	0.18494	0.08935	0.07049	0.0791	0.20253	0.18449	0.08702	0.08613	0.10126	0.05536	0.18221	0.21012	0.2207	0.19695	0.17118	0.1137	0.17309	0.1813	0.20963	0.11759	0.17929	0.08108	0.17223	0.05618	0.05415	0.21268	0.14695	0.18252	0.07826	0.09299	0.2007
91.0157		233	0.17972	0.00321	--	303	0.42434	0.00717	--	306	0.54599	0.00543			0.13152	0.1038	0.10749	0.07896	0.18779	0.09684	0.07053	0.07451	0.20702	0.17602	0.08341	0.08647	0.10043	0.05867	0.17979	0.20891	0.21423	0.19026	0.18107	0.1093	0.17892	0.17848	0.20445	0.11317	0.19563	0.08246	0.17067	0.05676	0.05907	0.21454	0.14932	0.19556	0.07035	0.09157	0.18506
92.0138		233	0.18113	0.00323	--	303	0.42563	0.00698	--	306	0.56673	0.00532			0.13446	0.0938	0.11497	0.06915	0.18331	0.09347	0.06779	0.07663	0.20499	0.18603	0.07929	0.0876	0.09968	0.06	0.18667	0.20249	0.22062	0.19865	0.17381	0.11215	0.17647	0.18548	0.20597	0.11716	0.19511	0.08254	0.17061	0.06291	0.05293	0.20976	0.14998	0.19796	0.08147	0.09548	0.1879
93.0175		233	0.18147	0.00315	--	303	0.42281	0.00734	--	306	0.57193	0.00526			0.13492	0.10149	0.10624	0.08725	0.19074	0.09983	0.06818	0.08152	0.21369	0.19074	0.08985	0.08967	0.09944	0.05363	0.18773	0.20447	0.21304	0.19733	0.18316	0.11386	0.18061	0.18306	0.20381	0.11837	0.19266	0.08715	0.18021	0.04828	0.06606	0.20397	0.1515	0.20729	0.08663	0.09792	0.19732
94.0129		233	0.18313	0.00322	--	303	0.42254	0.0071	--	306	0.55088	0.00554			0.13267	0.10595	0.10776	0.0794	0.19311	0.10074	0.06503	0.07891	0.21162	0.18871	0.09207	0.0906	0.09652	0.05172	0.19533	0.21984	0.22301	0.20661	0.18459	0.11625	0.18834	0.18182	0.21167	0.11766	0.19338	0.08713	0.17475	0.06508	0.06637	0.2171	0.15823	0.19447	0.09365	0.1	0.20454
95.0149		233	0.18455	0.00325	--	303	0.42562	0.00697	--	306	0.56226	0.00535			0.13495	0.10497	0.11062	0.07843	0.19466	0.09861	0.06896	0.08152	0.20907	0.18936	0.08387	0.08984	0.09844	0.04654	0.18907	0.21719	0.22086	0.19257	0.18551	0.11605	0.17797	0.1925	0.21098	0.11928	0.19428	0.08839	0.17965	0.07027	0.05598	0.22311	0.16018	0.19528	0.0827	0.09483	0.18982
96.045		233	0.18286	0.0032	--	303	0.43297	0.00666	--	306	0.55288	0.0056			0.13787	0.10632	0.10954	0.07551	0.18898	0.09105	0.0676	0.07545	0.21039	0.19237	0.08084	0.08577	0.0987	0.04754	0.1889	0.20866	0.23159	0.20288	0.19466	0.11509	0.19246	0.19185	0.20682	0.1224	0.18653	0.07839	0.17675	0.05877	0.06127	0.20981	0.15079	0.20081	0.08494	0.10033	0.19216
97.015		233	0.18425	0.00324	--	303	0.43229	0.00659	--	306	0.54738	0.00534			0.14475	0.10504	0.11428	0.08416	0.19062	0.10029	0.07974	0.08539	0.21266	0.19158	0.09386	0.09214	0.10077	0.05654	0.19397	0.20096	0.22043	0.20641	0.191	0.11946	0.18088	0.19417	0.21227	0.12303	0.18573	0.07384	0.17766	0.06163	0.05435	0.22222	0.15419	0.20946	0.09037	0.1013	0.19859
98.012		233	0.18678	0.00333	--	303	0.42385	0.00708	--	306	0.55954	0.00524			0.13928	0.10544	0.11455	0.0819	0.19464	0.09741	0.07019	0.07812	0.21318	0.1892	0.08753	0.0901	0.10012	0.05809	0.19811	0.21205	0.22739	0.20519	0.18966	0.11333	0.18422	0.18603	0.21381	0.12104	0.19963	0.08183	0.17457	0.06268	0.06344	0.23175	0.15371	0.20376	0.08973	0.10295	0.1971
99.0151		233	0.18232	0.00319	--	303	0.4074	0.00703	--	306	0.54843	0.00553			0.13536	0.1063	0.11429	0.08408	0.18839	0.09831	0.06646	0.08042	0.21109	0.1985	0.08809	0.0942	0.10391	0.05831	0.19216	0.20834	0.21968	0.20821	0.19107	0.11971	0.18227	0.19146	0.21724	0.11993	0.19024	0.08634	0.17269	0.07246	0.04979	0.22515	0.16148	0.19972	0.08693	0.10805	0.20261
100.012		233	0.18729	0.00324	--	303	0.42115	0.00767	--	306	0.56166	0.00543			0.1433	0.10594	0.11342	0.08262	0.1896	0.09946	0.08197	0.08196	0.21353	0.18613	0.08228	0.08396	0.10546	0.04809	0.18762	0.21871	0.23202	0.19652	0.18881	0.11509	0.18528	0.19311	0.20535	0.1222	0.19509	0.08779	0.17701	0.06603	0.05866	0.21254	0.15744	0.19899	0.08947	0.10466	0.20541
101.014		233	0.18338	0.00305	--	303	0.42339	0.00739	--	306	0.55589	0.00551			0.12923	0.11263	0.111	0.0854	0.19443	0.09839	0.07402	0.07798	0.21915	0.18901	0.09383	0.09053	0.10927	0.04805	0.19544	0.22322	0.2289	0.1998	0.19367	0.11427	0.18936	0.19176	0.21541	0.12188	0.19273	0.08709	0.18076	0.06776	0.05762	0.21878	0.15443	0.20658	0.08756	0.10295	0.20373
102.015		233	0.18226	0.00313	--	303	0.41794	0.00756	--	306	0.5544	0.00548			0.13402	0.1031	0.10883	0.08624	0.19881	0.10297	0.07469	0.08174	0.21601	0.18967	0.08748	0.08955	0.0989	0.06225	0.18326	0.21555	0.23044	0.21079	0.19723	0.115	0.18944	0.19068	0.21052	0.12181	0.19662	0.08632	0.17824	0.05917	0.05878	0.20879	0.15786	0.20135	0.08596	0.10418	0.19836
103.017		233	0.18814	0.00335	--	303	0.4329	0.00805	--	306	0.54855	0.00567			0.13513	0.10458	0.11202	0.07893	0.19377	0.09879	0.06769	0.08213	0.21427	0.1864	0.09128	0.08931	0.10353	0.05872	0.18909	0.22371	0.2221	0.20492	0.18936	0.11838	0.17963	0.18958	0.21006	0.12141	0.18813	0.07971	0.18184	0.05958	0.0531	0.22198	0.15623	0.2008	0.09086	0.10105	0.20069
104.02		233	0.18827	0.00335	--	303	0.42335	0.00751	--	306	0.56572	0.00541			0.13832	0.10741	0.11738	0.08204	0.18984	0.0927	0.07282	0.07758	0.21494	0.19082	0.09276	0.08588	0.09988	0.05348	0.1904	0.21779	0.22383	0.20575	0.19173	0.11612	0.18034	0.19441	0.2126	0.11816	0.19422	0.0855	0.17191	0.05962	0.06107	0.22905	0.15578	0.19243	0.08305	0.103	0.20349
105.014		233	0.18707	0.00316	--	303	0.44064	0.00776	--	306	0.5679	0.00532			0.15333	0.11189	0.12162	0.09032	0.1998	0.10234	0.07697	0.08509	0.2284	0.19501	0.09574	0.09238	0.1122	0.06145	0.20502	0.22823	0.22553	0.20948	0.19506	0.12194	0.19435	0.19987	0.22404	0.12219	0.2079	0.09037	0.18823	0.067	0.06176	0.22833	0.16529	0.20063	0.09594	0.10838	0.20511
106.012		233	0.19279	0.00345	--	303	0.44034	0.00732	--	306	0.55932	0.00547			0.14449	0.11112	0.11487	0.0834	0.19704	0.10187	0.0742	0.08952	0.21839	0.19696	0.0952	0.09442	0.10016	0.04827	0.18461	0.22332	0.22998	0.20741	0.19415	0.12156	0.19097	0.19563	0.21888	0.12595	0.19907	0.08897	0.18177	0.06119	0.06277	0.22527	0.16046	0.21245	0.09609	0.10338	0.20962
107.013		233	0.18865	0.00331	--	303	0.43437	0.00742	--	306	0.56095	0.00536			0.14399	0.10798	0.11939	0.08509	0.19822	0.10309	0.06572	0.08136	0.21844	0.19739	0.08517	0.09528	0.10699	0.05575	0.19705	0.22683	0.22447	0.20332	0.1922	0.11615	0.18961	0.2032	0.22089	0.12538	0.19653	0.09292	0.18034	0.05783	0.05427	0.22215	0.15926	0.21114	0.08715	0.11472	0.19648
108.016		233	0.18684	0.00323	--	303	0.4278	0.00747	--	306	0.56371	0.0053			0.13343	0.10724	0.11977	0.07841	0.19839	0.10276	0.07665	0.08772	0.21661	0.19245	0.09294	0.09104	0.10512	0.05538	0.19425	0.21402	0.23339	0.21016	0.18778	0.11719	0.19227	0.20027	0.21871	0.11949	0.20343	0.08472	0.18136	0.06458	0.05405	0.21338	0.15907	0.20824	0.09012	0.10279	0.20526
109.025		233	0.18426	0.00316	--	303	0.42596	0.00722	--	306	0.56086	0.00532			0.13619	0.10529	0.11246	0.08502	0.19152	0.10399	0.07776	0.07406	0.21759	0.19267	0.08991	0.08734	0.10069	0.0407	0.1967	0.2295	0.2174	0.20608	0.19469	0.12029	0.18594	0.19434	0.21588	0.12241	0.20279	0.0848	0.18106	0.05586	0.05266	0.22145	0.16033	0.20749	0.08605	0.09906	0.20713
110.029		233	0.19039	0.00319	--	303	0.43244	0.00723	--	306	0.56548	0.00545			0.15365	0.1132	0.12736	0.08946	0.20916	0.10692	0.08568	0.08994	0.22676	0.19369	0.09855	0.09478	0.10864	0.06078	0.19859	0.22774	0.24237	0.21381	0.19351	0.12802	0.19646	0.2012	0.21446	0.12429	0.19379	0.09273	0.18938	0.06446	0.07275	0.24093	0.16736	0.213	0.09796	0.11342	0.2022
111.013		233	0.18858	0.00334	--	303	0.42629	0.00716	--	306	0.5492	0.00556			0.13968	0.10483	0.12288	0.07961	0.19457	0.10272	0.08195	0.09408	0.21622	0.19084	0.09338	0.08951	0.10751	0.06186	0.19159	0.22452	0.22351	0.20587	0.19413	0.11648	0.18017	0.19602	0.22239	0.12202	0.20614	0.08926	0.17487	0.0502	0.0679	0.22761	0.15471	0.21415	0.09646	0.10674	0.19646
112.027		233	0.192	0.00335	--	303	0.43013	0.00688	--	306	0.55586	0.00546			0.14268	0.11152	0.12223	0.08451	0.19942	0.10084	0.07945	0.09349	0.2273	0.19841	0.08557	0.08592	0.10162	0.05691	0.20014	0.22225	0.23038	0.21588	0.20237	0.12475	0.18994	0.19694	0.22343	0.12454	0.2041	0.09616	0.18276	0.06114	0.06348	0.23146	0.16221	0.21316	0.09908	0.10435	0.20371
113.015		233	0.18727	0.00316	--	303	0.42939	0.00726	--	306	0.55732	0.0055			0.14682	0.11258	0.12137	0.0882	0.20237	0.10808	0.08133	0.08765	0.22934	0.20354	0.10308	0.10151	0.12706	0.0609	0.20087	0.22792	0.24839	0.20821	0.20013	0.12564	0.20209	0.206	0.22811	0.12776	0.21245	0.09241	0.19455	0.06576	0.0604	0.22046	0.16254	0.21892	0.10442	0.11686	0.22704
114.036		233	0.19352	0.00347	--	303	0.4331	0.00698	--	306	0.55311	0.00559			0.14297	0.11114	0.12563	0.08468	0.20345	0.10528	0.08116	0.07872	0.22239	0.19191	0.08663	0.09432	0.10705	0.0597	0.19824	0.22565	0.22948	0.21845	0.20162	0.12225	0.19525	0.20151	0.22736	0.12479	0.20109	0.09121	0.18757	0.042	0.06041	0.22177	0.15731	0.21254	0.09198	0.10557	0.20176
115.014		233	0.19125	0.00343	--	303	0.44025	0.00701	--	306	0.54897	0.00563			0.13222	0.1137	0.11371	0.07981	0.20085	0.09219	0.06822	0.08132	0.21929	0.1961	0.08295	0.09356	0.10715	0.0525	0.19998	0.2157	0.22754	0.20816	0.18937	0.11845	0.1926	0.20103	0.22517	0.11699	0.19557	0.08077	0.18114	0.04721	0.05703	0.23323	0.15757	0.21698	0.08282	0.09753	0.19693
116.016		233	0.19054	0.00327	--	303	0.43813	0.00737	--	306	0.57093	0.00523			0.15812	0.11018	0.1211	0.08582	0.20145	0.09776	0.07566	0.07946	0.22719	0.19968	0.08219	0.09713	0.10885	0.0539	0.20087	0.22882	0.23227	0.21518	0.20652	0.12271	0.18918	0.20716	0.22271	0.12053	0.21729	0.08681	0.18172	0.06483	0.05429	0.21949	0.16594	0.2063	0.09105	0.09862	0.20915
117.014		233	0.19112	0.00329	--	303	0.41925	0.00736	--	306	0.56218	0.00553			0.1437	0.10743	0.12173	0.08575	0.20237	0.10239	0.07719	0.09082	0.22597	0.20788	0.08583	0.09537	0.10142	0.0574	0.20435	0.21388	0.23586	0.21576	0.19463	0.12174	0.19622	0.19833	0.21645	0.12139	0.20196	0.09123	0.18658	0.06783	0.04767	0.22558	0.16048	0.21589	0.09401	0.1051	0.20807
118.015		233	0.18918	0.00325	--	303	0.4299	0.00735	--	306	0.55977	0.00537			0.13827	0.11291	0.11743	0.0865	0.19581	0.10571	0.07551	0.07777	0.21705	0.19371	0.08362	0.08862	0.10841	0.05662	0.19178	0.22243	0.22608	0.21319	0.19111	0.12217	0.18912	0.19737	0.22143	0.12226	0.20741	0.08383	0.18284	0.05589	0.05184	0.2194	0.16238	0.20723	0.09277	0.09811	0.20647
119.023		233	0.20084	0.00372	--	303	0.41146	0.0074	--	306	0.55353	0.00539			0.13505	0.09997	0.1175	0.08855	0.20473	0.10442	0.07617	0.07423	0.22198	0.19534	0.08781	0.09297	0.10563	0.05691	0.20033	0.21807	0.23951	0.20862	0.19487	0.12257	0.18573	0.20505	0.21667	0.12094	0.19613	0.08718	0.18401	0.06792	0.05119	0.22638	0.16361	0.22362	0.09213	0.10643	0.20091
120.012		233	0.1943	0.00341	--	303	0.4182	0.00738	--	306	0.56228	0.00537			0.14784	0.10612	0.1206	0.08625	0.21181	0.10699	0.07413	0.08776	0.22187	0.20389	0.09625	0.09304	0.10734	0.05131	0.20115	0.23443	0.24342	0.22611	0.2041	0.12651	0.19227	0.20279	0.23514	0.1269	0.2073	0.09244	0.19526	0.06292	0.05507	0.22312	0.16681	0.20981	0.09637	0.10972	0.21803
121.015		233	0.19636	0.00349	--	303	0.43047	0.00698	--	306	0.55083	0.00539			0.15252	0.11245	0.12167	0.0945	0.19764	0.10605	0.07871	0.08574	0.22111	0.19526	0.0877	0.09546	0.10738	0.06755	0.20198	0.21864	0.23331	0.20684	0.19686	0.12252	0.19601	0.20475	0.22251	0.12116	0.21314	0.08995	0.18497	0.06132	0.06696	0.22368	0.17394	0.20998	0.09231	0.10678	0.21325
122.017		233	0.19091	0.00333	--	303	0.42503	0.00732	--	306	0.56238	0.00509			0.13697	0.10229	0.11608	0.08116	0.20118	0.1069	0.07377	0.07969	0.22136	0.19729	0.09666	0.09239	0.10391	0.0483	0.20281	0.22915	0.23638	0.20447	0.19495	0.12003	0.19512	0.20265	0.21989	0.12358	0.20351	0.08126	0.18498	0.0554	0.05661	0.22522	0.16243	0.21799	0.08634	0.10713	0.20892
123.014		233	0.19041	0.0033	--	303	0.43178	0.00731	--	306	0.56992	0.0053			0.14494	0.11247	0.12308	0.08783	0.20033	0.09809	0.07517	0.08578	0.22382	0.20258	0.10058	0.09216	0.11624	0.05927	0.19659	0.22461	0.22548	0.21383	0.19835	0.12445	0.1929	0.20236	0.2136	0.12946	0.19873	0.0894	0.18555	0.05983	0.05603	0.22702	0.15098	0.21473	0.09531	0.10421	0.21149
124.016		233	0.1914	0.00322	--	303	0.4157	0.0073	--	306	0.55382	0.00552			0.15186	0.11676	0.12108	0.08905	0.1996	0.10929	0.08431	0.08775	0.22785	0.19871	0.09909	0.09906	0.11118	0.06133	0.20133	0.22723	0.24123	0.21569	0.20565	0.12122	0.19768	0.20489	0.22367	0.12695	0.21241	0.09413	0.18995	0.06324	0.05604	0.21832	0.17167	0.21746	0.09512	0.10759	0.21639
125.023		233	0.18951	0.0032	--	303	0.4178	0.00718	--	306	0.56351	0.00537			0.14196	0.11521	0.1225	0.08348	0.19792	0.10466	0.0764	0.08181	0.21965	0.19774	0.093	0.09896	0.10799	0.0558	0.20072	0.22805	0.23128	0.21165	0.20162	0.12368	0.19402	0.19229	0.20881	0.11933	0.20665	0.09336	0.18404	0.06448	0.0548	0.22372	0.16487	0.20375	0.09945	0.11475	0.2092
126.019		233	0.19461	0.00337	--	303	0.43386	0.00682	--	306	0.56268	0.00547			0.14209	0.11321	0.11966	0.08356	0.20347	0.09935	0.07344	0.082	0.22871	0.20337	0.09323	0.08884	0.10998	0.05392	0.20019	0.23969	0.24181	0.21138	0.19667	0.12783	0.19477	0.20968	0.22118	0.12415	0.21043	0.08852	0.18762	0.07009	0.04893	0.23492	0.15945	0.21736	0.08661	0.10835	0.21296
127.013		233	0.19228	0.00338	--	303	0.43367	0.0071	--	306	0.55788	0.00564			0.13463	0.1095	0.11922	0.08012	0.20357	0.10161	0.07616	0.07859	0.22639	0.19921	0.09131	0.08242	0.10116	0.05313	0.19869	0.21311	0.24596	0.2122	0.19106	0.12485	0.18784	0.20606	0.22729	0.11295	0.20513	0.08887	0.19081	0.05453	0.05866	0.23323	0.15953	0.21334	0.09567	0.11525	0.20803
128.025		233	0.19389	0.00335	--	303	0.42972	0.00714	--	306	0.564	0.00544			0.14472	0.11689	0.11836	0.08812	0.20848	0.09637	0.07522	0.08183	0.21954	0.19114	0.09083	0.08882	0.10456	0.06359	0.19431	0.21014	0.22875	0.19666	0.19711	0.12339	0.20308	0.20142	0.21234	0.12719	0.20958	0.09716	0.1858	0.0561	0.06231	0.21872	0.15803	0.20126	0.1044	0.10675	0.20896
129.014		233	0.19154	0.00323	--	303	0.43586	0.00735	--	306	0.5688	0.00536			0.14514	0.1113	0.11572	0.08918	0.19448	0.10285	0.08755	0.08374	0.22416	0.19928	0.10063	0.0984	0.11143	0.05808	0.19173	0.22477	0.241	0.2069	0.19812	0.12719	0.20175	0.20358	0.21771	0.13192	0.20162	0.09599	0.17873	0.08354	0.05718	0.22827	0.17008	0.20572	0.09803	0.10452	0.20467
130.012		233	0.19249	0.00325	--	303	0.42257	0.00731	--	306	0.56053	0.0056			0.1473	0.12025	0.12461	0.09157	0.20864	0.11153	0.08233	0.08839	0.23112	0.20683	0.08919	0.09389	0.1072	0.05985	0.20859	0.23263	0.23212	0.21021	0.20187	0.12739	0.19865	0.20699	0.23167	0.12538	0.20886	0.08862	0.19782	0.0615	0.06227	0.24703	0.17357	0.20081	0.10051	0.10832	0.2186
131.013		233	0.19947	0.00355	--	303	0.42562	0.00738	--	306	0.56072	0.0054			0.15941	0.11879	0.11807	0.08511	0.21126	0.10463	0.08012	0.09171	0.224	0.20243	0.09875	0.0931	0.1025	0.04796	0.19925	0.22055	0.23116	0.21892	0.19765	0.12255	0.19825	0.20619	0.22275	0.12555	0.20308	0.09234	0.19279	0.06179	0.05162	0.23542	0.16427	0.20954	0.09046	0.11476	0.21102
132.013		233	0.19507	0.0033	--	303	0.43411	0.00709	--	306	0.55222	0.00559			0.14885	0.11214	0.12742	0.08459	0.20776	0.10708	0.07461	0.08634	0.23375	0.20751	0.09685	0.09617	0.103	0.05367	0.20535	0.23026	0.24694	0.21232	0.20187	0.12676	0.20305	0.20632	0.22967	0.12816	0.21363	0.08887	0.18672	0.06074	0.06835	0.23116	0.16522	0.21938	0.09868	0.11023	0.2253
133.016		233	0.19691	0.00341	--	303	0.41849	0.00725	--	306	0.5608	0.0055			0.14313	0.10848	0.12241	0.08878	0.21258	0.10663	0.07459	0.09542	0.23351	0.19928	0.10033	0.09282	0.11404	0.0572	0.20314	0.24045	0.23081	0.2156	0.2057	0.12689	0.20796	0.21055	0.23318	0.12994	0.20968	0.09144	0.19147	0.06376	0.06042	0.23688	0.17168	0.22273	0.10104	0.10699	0.21786
134.014		233	0.19647	0.00337	--	303	0.42161	0.00712	--	306	0.56742	0.00535			0.1464	0.11479	0.12484	0.09369	0.20854	0.112	0.07409	0.08753	0.22516	0.19974	0.09381	0.09473	0.1129	0.06183	0.19782	0.22105	0.24182	0.21315	0.21134	0.12627	0.19601	0.19965	0.23028	0.12711	0.20779	0.09476	0.18308	0.06459	0.07369	0.23449	0.16291	0.21061	0.09188	0.11696	0.20701
135.017		233	0.19931	0.00346	--	303	0.42955	0.00713	--	306	0.56094	0.00555			0.14166	0.12269	0.12912	0.0932	0.20932	0.10626	0.0914	0.0877	0.2257	0.2048	0.09954	0.10011	0.11794	0.0611	0.19021	0.23288	0.23518	0.21374	0.19842	0.12926	0.20114	0.20623	0.22793	0.13393	0.21209	0.09619	0.18952	0.07404	0.07374	0.23658	0.16468	0.21417	0.09297	0.11545	0.21969
136.017		233	0.19697	0.00346	--	303	0.43378	0.00703	--	306	0.57162	0.0052			0.15239	0.11937	0.121	0.09102	0.20721	0.10797	0.079	0.0907	0.22935	0.19898	0.08934	0.09196	0.10563	0.05831	0.19979	0.22721	0.24073	0.20908	0.21106	0.12295	0.19915	0.21399	0.24194	0.13171	0.20288	0.09213	0.19238	0.06813	0.06142	0.22952	0.16769	0.22684	0.10154	0.105	0.2242
137.014		233	0.19533	0.00333	--	303	0.4213	0.00717	--	306	0.57558	0.00538			0.1505	0.11379	0.11354	0.08622	0.20368	0.10485	0.07877	0.0956	0.22682	0.20554	0.09801	0.09588	0.10931	0.05811	0.19288	0.23259	0.23308	0.20863	0.20724	0.12662	0.19722	0.20626	0.22764	0.1255	0.19592	0.09549	0.18668	0.05934	0.06019	0.23753	0.16482	0.21348	0.09044	0.11027	0.22045
138.014		233	0.19317	0.0033	--	303	0.43873	0.00702	--	306	0.55338	0.00551			0.14433	0.1118	0.11807	0.08926	0.20016	0.10039	0.08078	0.09003	0.22842	0.19743	0.09489	0.09761	0.11786	0.0566	0.19449	0.22662	0.23024	0.20557	0.20593	0.12253	0.19535	0.19633	0.22219	0.1277	0.21305	0.08903	0.18638	0.057	0.05913	0.22542	0.16571	0.20877	0.09007	0.11718	0.21954
139.014		233	0.19626	0.00338	--	303	0.41492	0.00711	--	306	0.54766	0.00569			0.1537	0.11616	0.12868	0.09009	0.20504	0.10622	0.07461	0.08174	0.22945	0.21347	0.09081	0.10028	0.1179	0.05181	0.19337	0.23658	0.24631	0.21943	0.21759	0.12425	0.19915	0.20174	0.22692	0.12115	0.20593	0.08849	0.19265	0.06173	0.05491	0.23645	0.1678	0.21649	0.0936	0.1076	0.22166
140.015		233	0.19483	0.0034	--	303	0.41947	0.00748	--	306	0.55257	0.00561			0.14027	0.11068	0.11716	0.08284	0.20091	0.10367	0.07935	0.09257	0.22008	0.19261	0.09791	0.09293	0.10968	0.04737	0.19987	0.22643	0.21789	0.2064	0.20181	0.12171	0.18937	0.19324	0.21534	0.12877	0.19904	0.09602	0.18243	0.06581	0.05743	0.22047	0.16245	0.21196	0.09463	0.1098	0.21256
141.013		233	0.19944	0.00346	--	303	0.4354	0.00717	--	306	0.57875	0.00549			0.15078	0.11923	0.13182	0.09086	0.20717	0.10876	0.07913	0.08202	0.23141	0.19851	0.09296	0.10298	0.10493	0.05422	0.20283	0.23264	0.23288	0.21775	0.19997	0.13002	0.19653	0.20904	0.22864	0.12722	0.21133	0.09699	0.18617	0.07437	0.06472	0.23978	0.17176	0.22004	0.09253	0.10878	0.21682
142.014		233	0.19993	0.00347	--	303	0.42631	0.00724	--	306	0.57352	0.00551			0.15215	0.11375	0.12284	0.0895	0.21064	0.09905	0.07313	0.08987	0.23046	0.20165	0.0961	0.09601	0.11035	0.0605	0.20077	0.23896	0.24098	0.22206	0.20775	0.13365	0.19852	0.2104	0.23286	0.12397	0.20542	0.0937	0.18591	0.06187	0.06292	0.2319	0.1731	0.21382	0.09824	0.10728	0.21985
143.014		233	0.19098	0.00333	--	303	0.43698	0.0073	--	306	0.55266	0.0055			0.13181	0.10665	0.11837	0.08046	0.20212	0.10392	0.06861	0.08053	0.21823	0.19178	0.08537	0.08364	0.0964	0.05341	0.19343	0.23403	0.2229	0.20586	0.19368	0.11599	0.18764	0.19348	0.22013	0.11667	0.20141	0.08537	0.18268	0.05321	0.06927	0.22594	0.16601	0.21575	0.08697	0.09919	0.19791
144.029		233	0.20154	0.0036	--	303	0.41981	0.00731	--	306	0.5545	0.00535			0.14888	0.11344	0.12688	0.08423	0.20568	0.10567	0.07157	0.09224	0.22235	0.20217	0.0942	0.087	0.10416	0.04983	0.1961	0.22564	0.23499	0.20866	0.20215	0.12701	0.20268	0.20259	0.22179	0.12525	0.19643	0.09088	0.18495	0.07124	0.07125	0.23272	0.16264	0.21723	0.09674	0.1079	0.20581
145.017		233	0.19751	0.00349	--	303	0.42646	0.00718	--	306	0.56309	0.00543			0.13499	0.11818	0.12446	0.08644	0.19969	0.1058	0.08603	0.09203	0.22638	0.19968	0.08839	0.0941	0.11636	0.05462	0.19597	0.22634	0.2324	0.21855	0.20783	0.12313	0.18996	0.20514	0.22564	0.12587	0.21228	0.09316	0.18067	0.06809	0.05189	0.23551	0.16238	0.21421	0.09311	0.11031	0.21936
146.015		233	0.19549	0.00335	--	303	0.43321	0.00717	--	306	0.57709	0.00519			0.15723	0.12082	0.12211	0.08726	0.20149	0.10547	0.07747	0.08969	0.23064	0.20203	0.08958	0.09772	0.10949	0.0546	0.19175	0.23466	0.23421	0.21915	0.20464	0.12464	0.20133	0.20815	0.22787	0.13089	0.20977	0.08741	0.19335	0.07067	0.05805	0.23893	0.16918	0.21041	0.10094	0.11886	0.21268
147.029		233	0.19484	0.0033	--	303	0.434	0.00716	--	306	0.56371	0.00573			0.13755	0.10765	0.12234	0.08885	0.21272	0.10784	0.0797	0.09217	0.23038	0.20562	0.09255	0.09323	0.12073	0.06397	0.20831	0.21672	0.23875	0.21753	0.20116	0.13012	0.20757	0.20522	0.23514	0.12306	0.21909	0.08926	0.19297	0.05907	0.04919	0.22971	0.16652	0.22803	0.09174	0.10604	0.2176
148.018		233	0.20196	0.00354	--	303	0.42605	0.007	--	306	0.56773	0.00551			0.14536	0.11271	0.12048	0.09204	0.20625	0.0981	0.07321	0.08005	0.23344	0.19967	0.098	0.09442	0.10888	0.05252	0.20837	0.23101	0.24155	0.21851	0.21613	0.12817	0.19418	0.20501	0.22285	0.11677	0.22389	0.08876	0.18049	0.06538	0.05376	0.22936	0.17049	0.22168	0.09213	0.11185	0.22077
149.014		233	0.19799	0.00341	--	303	0.43252	0.00687	--	306	0.56831	0.00542			0.14242	0.11504	0.11549	0.09488	0.20431	0.10511	0.0843	0.08454	0.22148	0.19651	0.09272	0.09316	0.09947	0.05604	0.20693	0.21787	0.23861	0.2146	0.20689	0.12664	0.20028	0.21013	0.21695	0.12247	0.20901	0.09407	0.18726	0.07013	0.06471	0.23695	0.16234	0.2088	0.09533	0.11278	0.20771
150.016		233	0.19285	0.00333	--	303	0.43387	0.00705	--	306	0.55777	0.00559			0.15238	0.10901	0.12133	0.08379	0.20512	0.10165	0.0723	0.08476	0.22555	0.19476	0.0963	0.09404	0.10647	0.05945	0.19528	0.23612	0.22995	0.21395	0.20721	0.13196	0.19182	0.2008	0.22705	0.12132	0.20922	0.09516	0.1911	0.06643	0.06835	0.22874	0.15742	0.21538	0.09504	0.10914	0.2155
151.013		233	0.19934	0.00337	--	303	0.43748	0.00708	--	306	0.55105	0.00535			0.15458	0.11498	0.12627	0.09773	0.20731	0.11414	0.08603	0.09803	0.23186	0.20747	0.09796	0.09983	0.11193	0.06265	0.20296	0.23296	0.23845	0.22298	0.21002	0.13063	0.20031	0.20544	0.23538	0.12708	0.21974	0.09941	0.19644	0.06049	0.06001	0.23501	0.17435	0.21901	0.09417	0.11396	0.22012
152.012		233	0.19494	0.00321	--	303	0.43454	0.00686	--	306	0.56391	0.00547			0.15511	0.11746	0.12479	0.08797	0.20627	0.10914	0.07606	0.09284	0.23205	0.21509	0.09308	0.09529	0.10908	0.05236	0.2032	0.2407	0.2421	0.22304	0.20325	0.12826	0.1996	0.20778	0.2366	0.12787	0.21869	0.09445	0.19089	0.06807	0.06198	0.23757	0.17477	0.21911	0.09961	0.12081	0.2175
153.019		233	0.19284	0.00326	--	303	0.43244	0.00701	--	306	0.55565	0.00566			0.1451	0.10964	0.12335	0.08718	0.20152	0.11447	0.07913	0.08357	0.22968	0.20164	0.09695	0.09774	0.10798	0.04851	0.20151	0.23022	0.2254	0.21516	0.20279	0.12881	0.19241	0.20279	0.2301	0.12438	0.21177	0.09452	0.19585	0.06556	0.06255	0.23583	0.16402	0.21341	0.09612	0.11171	0.21335
154.014		233	0.19831	0.00344	--	303	0.4238	0.00702	--	306	0.55873	0.00541			0.15134	0.11766	0.1195	0.09571	0.20422	0.10936	0.06644	0.08605	0.23266	0.20779	0.098	0.09595	0.11366	0.05595	0.19945	0.22764	0.2418	0.21771	0.20222	0.13114	0.19502	0.20345	0.23527	0.1311	0.21508	0.10074	0.18835	0.0705	0.06739	0.2384	0.17211	0.21113	0.09523	0.12207	0.22109
155.018		233	0.19936	0.00339	--	303	0.42563	0.00707	--	306	0.56372	0.00535			0.16101	0.11613	0.11573	0.08124	0.20943	0.11166	0.08159	0.09659	0.23553	0.19845	0.10535	0.09932	0.11116	0.04881	0.20934	0.23783	0.24941	0.20922	0.20665	0.12375	0.20544	0.20303	0.23554	0.12545	0.22102	0.09887	0.18848	0.06871	0.06009	0.22966	0.17255	0.21416	0.10688	0.11161	0.2218
156.017		233	0.20112	0.00349	--	303	0.43169	0.00715	--	306	0.55741	0.00556			0.15825	0.12182	0.12098	0.08185	0.20907	0.10562	0.07913	0.08168	0.23235	0.19759	0.10478	0.09608	0.10554	0.06165	0.20001	0.23803	0.2378	0.22372	0.21243	0.12848	0.20061	0.20821	0.23137	0.12668	0.21838	0.09515	0.19188	0.05942	0.0616	0.22922	0.16076	0.21285	0.09826	0.1105	0.21707
157.014		233	0.19791	0.00343	--	303	0.42886	0.00721	--	306	0.54341	0.00561			0.15084	0.11373	0.12151	0.09204	0.20233	0.10835	0.08268	0.0915	0.2283	0.20283	0.09167	0.0956	0.10618	0.07049	0.19997	0.23149	0.23715	0.21785	0.20916	0.12938	0.19653	0.20216	0.23367	0.12616	0.21087	0.09745	0.19049	0.06541	0.06247	0.22724	0.16759	0.21378	0.09811	0.12019	0.20829
158.015		233	0.19784	0.00342	--	303	0.42685	0.00699	--	306	0.55531	0.00539			0.16046	0.11427	0.12432	0.08333	0.19904	0.10623	0.08844	0.09312	0.23015	0.20253	0.09842	0.09228	0.10635	0.05299	0.19331	0.23536	0.24404	0.21151	0.20565	0.13066	0.19613	0.20826	0.23727	0.13291	0.21077	0.08931	0.18935	0.07029	0.05883	0.21864	0.16537	0.21061	0.09599	0.11215	0.217
159.041		233	0.2006	0.00342	--	303	0.43097	0.00694	--	306	0.5629	0.00557			0.15139	0.12451	0.1315	0.09513	0.20523	0.10559	0.08294	0.09106	0.23124	0.20112	0.09377	0.09207	0.11383	0.06564	0.1997	0.22326	0.23959	0.21432	0.20702	0.12976	0.20174	0.21157	0.23183	0.12583	0.20823	0.09945	0.18318	0.06755	0.07238	0.23637	0.17024	0.20666	0.10455	0.12169	0.21169
160.015		233	0.19766	0.00324	--	303	0.42505	0.00724	--	306	0.55917	0.00568			0.13821	0.11231	0.13221	0.08397	0.20507	0.10359	0.09272	0.09903	0.23307	0.21091	0.09778	0.10101	0.10772	0.0731	0.20458	0.23918	0.23643	0.23132	0.20272	0.13307	0.20577	0.20784	0.226	0.1318	0.21214	0.09725	0.19311	0.08128	0.06389	0.23384	0.16353	0.21633	0.0967	0.10887	0.21845
161.029		233	0.19965	0.00347	--	303	0.4296	0.00734	--	306	0.56174	0.00546			0.14556	0.11023	0.1236	0.08843	0.20319	0.10469	0.07458	0.08388	0.22639	0.20898	0.094	0.09402	0.10002	0.05185	0.19515	0.23206	0.22988	0.21065	0.20568	0.12625	0.19761	0.19863	0.22956	0.11696	0.20636	0.09781	0.18352	0.0657	0.06232	0.23877	0.16315	0.22391	0.09713	0.11255	0.22021
162.013		233	0.19915	0.00334	--	303	0.43225	0.00711	--	306	0.55575	0.00551			0.15557	0.11929	0.13832	0.08971	0.20483	0.11513	0.0844	0.08581	0.23424	0.19721	0.09249	0.09725	0.11277	0.05993	0.1954	0.23208	0.23837	0.21804	0.20115	0.13068	0.20493	0.20072	0.22853	0.12569	0.21218	0.09964	0.19757	0.07364	0.06705	0.23815	0.16881	0.21714	0.09569	0.11557	0.22656
163.013		233	0.20142	0.00339	--	303	0.43134	0.00722	--	306	0.56451	0.00554			0.16348	0.11504	0.13853	0.09001	0.21622	0.11087	0.08543	0.09654	0.23419	0.21282	0.1042	0.10023	0.11994	0.0678	0.20946	0.24066	0.24088	0.22056	0.20103	0.13661	0.20877	0.20803	0.24881	0.12728	0.21135	0.09455	0.20097	0.0664	0.06734	0.23935	0.17257	0.22726	0.10051	0.12832	0.21876
164.015		233	0.19879	0.00339	--	303	0.42928	0.00699	--	306	0.5521	0.00547			0.15052	0.11416	0.12149	0.08814	0.20439	0.10935	0.08402	0.08373	0.22529	0.2063	0.0921	0.09475	0.10533	0.06051	0.19325	0.22871	0.23435	0.21553	0.19525	0.12513	0.19846	0.19831	0.23162	0.12144	0.21164	0.09657	0.19002	0.07167	0.06209	0.23093	0.16231	0.21425	0.09581	0.12527	0.22484
165.015		233	0.19973	0.00337	--	303	0.42066	0.0074	--	306	0.56733	0.00538			0.14849	0.11572	0.12641	0.09477	0.21499	0.11494	0.07984	0.09565	0.24259	0.19989	0.09947	0.10148	0.11298	0.0652	0.19723	0.24385	0.24173	0.22371	0.21124	0.12705	0.19415	0.21831	0.24347	0.12647	0.21213	0.09667	0.18662	0.07324	0.07555	0.22288	0.17275	0.2241	0.10314	0.12052	0.2103
166.016		233	0.20362	0.00345	--	303	0.43296	0.00711	--	306	0.5524	0.00545			0.14587	0.12438	0.12494	0.08889	0.21148	0.10733	0.08243	0.09643	0.23284	0.21481	0.09986	0.09812	0.11104	0.06606	0.19927	0.22575	0.24578	0.21587	0.20788	0.12844	0.20821	0.21077	0.23335	0.13299	0.22058	0.09945	0.20188	0.06936	0.06347	0.24207	0.16678	0.22217	0.09648	0.12183	0.22434
167.027		233	0.20579	0.00355	--	303	0.42494	0.00704	--	306	0.55534	0.00559			0.15525	0.12019	0.13792	0.09323	0.21149	0.1073	0.09196	0.08518	0.23964	0.20838	0.10232	0.1031	0.12371	0.06193	0.20249	0.23519	0.24391	0.20634	0.20781	0.13472	0.20522	0.19956	0.2314	0.13763	0.20971	0.08662	0.1975	0.06494	0.07817	0.23563	0.17032	0.21801	0.10551	0.12757	0.22664
168.029		233	0.20164	0.00347	--	303	0.41978	0.00721	--	306	0.56235	0.00546			0.154	0.11967	0.12178	0.08882	0.20774	0.10872	0.08481	0.09087	0.22886	0.21196	0.09129	0.09991	0.11815	0.0611	0.19661	0.23283	0.24848	0.21902	0.215	0.13027	0.20796	0.21062	0.24053	0.1311	0.21209	0.09775	0.18718	0.0705	0.07073	0.23304	0.16729	0.21812	0.09938	0.11449	0.22159
169.015		233	0.19746	0.00332	--	303	0.42937	0.00711	--	306	0.56243	0.00567			0.15525	0.11322	0.12376	0.08611	0.20451	0.10802	0.08033	0.09315	0.23409	0.20162	0.09406	0.09697	0.12011	0.06605	0.20074	0.22624	0.24756	0.21849	0.21795	0.13116	0.20201	0.20455	0.23302	0.13359	0.21271	0.09146	0.19766	0.05778	0.08093	0.22274	0.16594	0.22059	0.09207	0.11776	0.21196
170.035		233	0.20001	0.00348	--	303	0.4205	0.0074	--	306	0.54631	0.00558			0.15877	0.11266	0.11443	0.08517	0.21408	0.10918	0.082	0.08655	0.23203	0.19856	0.09148	0.09732	0.11021	0.05794	0.1855	0.22554	0.24114	0.20958	0.20616	0.13032	0.20045	0.20435	0.22923	0.12377	0.20921	0.0898	0.18345	0.07109	0.05165	0.2231	0.16351	0.21124	0.09241	0.10903	0.20601
171.017		233	0.20415	0.00351	--	303	0.41762	0.00712	--	306	0.56254	0.00546			0.15577	0.11357	0.12569	0.08892	0.21526	0.10952	0.09299	0.09777	0.23573	0.20814	0.09531	0.10066	0.11071	0.05605	0.19893	0.23396	0.23152	0.22304	0.20974	0.12974	0.20576	0.22102	0.23547	0.13602	0.21023	0.10007	0.19566	0.06721	0.07572	0.23134	0.16924	0.21831	0.10237	0.11612	0.21951
172.017		233	0.20314	0.00338	--	303	0.42719	0.00716	--	306	0.55745	0.00563			0.1548	0.12181	0.13449	0.09675	0.21671	0.11169	0.08228	0.10129	0.23604	0.21052	0.10875	0.10537	0.1225	0.06303	0.20479	0.23012	0.23706	0.23016	0.20724	0.13352	0.20867	0.21945	0.24257	0.12619	0.22643	0.10028	0.20401	0.07152	0.06709	0.22617	0.17059	0.22862	0.10094	0.131	0.22262
173.018		233	0.20359	0.00346	--	303	0.42711	0.00729	--	306	0.56284	0.00553			0.15531	0.12146	0.12379	0.08848	0.20323	0.10572	0.08843	0.08973	0.2345	0.20826	0.10358	0.09492	0.10766	0.05712	0.18958	0.21798	0.24112	0.21477	0.20887	0.13128	0.20359	0.20469	0.23449	0.13323	0.21037	0.09752	0.18799	0.06858	0.06805	0.2273	0.16837	0.21241	0.10191	0.11669	0.22132
174.055		233	0.20325	0.00355	--	303	0.43809	0.00714	--	306	0.57043	0.00541			0.15499	0.12025	0.1262	0.086	0.20784	0.10598	0.09081	0.09194	0.23161	0.20181	0.09398	0.09905	0.11438	0.05534	0.19779	0.23151	0.24355	0.22746	0.20894	0.12913	0.20034	0.21558	0.23176	0.12477	0.21696	0.10578	0.19693	0.07385	0.05593	0.23138	0.17595	0.2233	0.09479	0.1243	0.22581
175.027		233	0.19853	0.00341	--	303	0.42473	0.00721	--	306	0.55414	0.00539			0.15096	0.11694	0.12628	0.08825	0.20787	0.1075	0.08297	0.09046	0.23458	0.20646	0.09724	0.0958	0.1184	0.05288	0.20839	0.24473	0.24325	0.20943	0.20951	0.12874	0.20164	0.21121	0.23521	0.13113	0.21107	0.09829	0.18977	0.06533	0.05464	0.22979	0.16702	0.21611	0.09575	0.118	0.2311
176.014		233	0.20804	0.00374	--	303	0.4323	0.00725	--	306	0.54813	0.00557			0.14987	0.11861	0.12039	0.08313	0.21053	0.10658	0.08268	0.08612	0.23144	0.20833	0.09756	0.09406	0.11149	0.05607	0.20128	0.2246	0.24026	0.2184	0.20082	0.13356	0.19626	0.21277	0.22579	0.13154	0.21268	0.09884	0.19328	0.08282	0.0717	0.23137	0.17051	0.23003	0.09858	0.12387	0.21831
177.017		233	0.20721	0.00371	--	303	0.42817	0.00727	--	306	0.55137	0.0054			0.14438	0.11595	0.12394	0.09435	0.20883	0.10402	0.07653	0.0891	0.22951	0.20308	0.09412	0.0928	0.10447	0.05683	0.20715	0.23545	0.23855	0.22334	0.20584	0.12686	0.19406	0.20488	0.23105	0.1268	0.21498	0.09121	0.18972	0.06243	0.07152	0.23412	0.16923	0.21312	0.08919	0.12185	0.22082
178.017		233	0.20282	0.0034	--	303	0.42956	0.00718	--	306	0.57559	0.00531			0.15652	0.1189	0.1248	0.08961	0.20713	0.10684	0.08497	0.09084	0.2313	0.2026	0.09344	0.09919	0.10869	0.05273	0.20006	0.21944	0.23404	0.21286	0.20851	0.1301	0.20326	0.20349	0.23568	0.12617	0.21001	0.10071	0.19095	0.05787	0.06895	0.22972	0.16412	0.2198	0.09323	0.12078	0.21075
179.016		233	0.20369	0.00342	--	303	0.42534	0.00714	--	306	0.56106	0.00534			0.16788	0.11815	0.12988	0.08538	0.20236	0.10814	0.0867	0.1004	0.23695	0.20351	0.10574	0.09929	0.10954	0.06576	0.20074	0.23864	0.24574	0.22098	0.21069	0.13687	0.20852	0.20911	0.23242	0.13304	0.21869	0.10095	0.19071	0.08372	0.07122	0.23942	0.16891	0.22971	0.10075	0.12022	0.22908
180.017		233	0.2039	0.00339	--	303	0.42049	0.00729	--	306	0.55948	0.00551			0.15963	0.12658	0.13168	0.09207	0.20993	0.11541	0.08513	0.09208	0.24234	0.20421	0.09889	0.0999	0.11993	0.06979	0.19692	0.23946	0.23548	0.21905	0.20743	0.13848	0.2073	0.21281	0.24457	0.12708	0.21172	0.10086	0.20205	0.0701	0.08108	0.24924	0.17929	0.22335	0.10508	0.1326	0.2193
181.014		233	0.20445	0.00365	--	303	0.43125	0.00734	--	306	0.57462	0.00548			0.14483	0.11608	0.12634	0.08897	0.20963	0.11077	0.07829	0.09523	0.23118	0.20358	0.09439	0.0992	0.11503	0.05814	0.18995	0.22513	0.24068	0.21358	0.2164	0.13101	0.19971	0.2062	0.2323	0.13093	0.21131	0.08738	0.19233	0.05098	0.0734	0.22419	0.16446	0.22002	0.10135	0.11165	0.21112
182.014		233	0.20599	0.00352	--	303	0.42507	0.00719	--	306	0.5751	0.00532			0.15711	0.11658	0.13201	0.08875	0.20491	0.11072	0.08418	0.08819	0.23854	0.20219	0.10068	0.09568	0.11488	0.06291	0.19856	0.23276	0.23377	0.22114	0.20103	0.13429	0.19581	0.20658	0.23882	0.12861	0.22058	0.10074	0.19466	0.06592	0.06302	0.23097	0.17186	0.21437	0.0985	0.12117	0.22815
183.035		233	0.20784	0.00369	--	303	0.41851	0.00725	--	306	0.55079	0.0054			0.15975	0.11407	0.12325	0.08788	0.20305	0.10146	0.09044	0.10196	0.2341	0.21652	0.10147	0.10249	0.11351	0.06684	0.2016	0.23746	0.23805	0.20955	0.20988	0.13377	0.21364	0.20219	0.24855	0.13243	0.22048	0.09707	0.19755	0.07201	0.06886	0.23931	0.16686	0.23113	0.09765	0.12224	0.22318
184.018		233	0.20061	0.0034	--	303	0.44141	0.00715	--	306	0.56166	0.00551			0.15824	0.12074	0.13363	0.08475	0.21308	0.10918	0.07842	0.08653	0.24139	0.2059	0.10001	0.10047	0.11018	0.06507	0.20152	0.22952	0.23332	0.22423	0.20643	0.13421	0.20036	0.21168	0.24894	0.12091	0.23511	0.09588	0.18771	0.06387	0.06347	0.23078	0.16814	0.21324	0.10206	0.11378	0.22542
185.017		233	0.20356	0.00352	--	303	0.42978	0.00724	--	306	0.5522	0.00544			0.15512	0.11757	0.12628	0.09052	0.20726	0.10522	0.07308	0.09304	0.23498	0.20411	0.10535	0.09767	0.1242	0.05988	0.20314	0.23478	0.25206	0.22368	0.21656	0.13577	0.20703	0.20743	0.23779	0.13294	0.21681	0.10968	0.19198	0.0628	0.07496	0.23305	0.16495	0.22754	0.09396	0.12481	0.22245
186.033		233	0.20509	0.00352	--	303	0.4273	0.0073	--	306	0.56161	0.00561			0.15627	0.1194	0.12617	0.08635	0.21498	0.10427	0.07155	0.08577	0.23344	0.21057	0.10482	0.09245	0.11711	0.05471	0.20006	0.22825	0.24048	0.22205	0.2107	0.13292	0.21475	0.20041	0.2372	0.13066	0.21707	0.09797	0.19404	0.06986	0.06046	0.23348	0.15891	0.21643	0.102	0.11353	0.22201
187.014		233	0.20034	0.0034	--	303	0.42846	0.0072	--	306	0.55644	0.00545			0.15029	0.11273	0.1211	0.08793	0.2112	0.11638	0.08641	0.09113	0.2382	0.21268	0.10281	0.09901	0.11087	0.05286	0.19857	0.23201	0.2486	0.21533	0.21725	0.13467	0.21203	0.21666	0.24095	0.13638	0.21945	0.09711	0.19636	0.07515	0.06436	0.23239	0.16812	0.21503	0.10073	0.12681	0.23041
188.016		233	0.20614	0.0036	--	303	0.42526	0.00738	--	306	0.55333	0.00562			0.14962	0.12041	0.12637	0.09049	0.2077	0.1069	0.08035	0.0941	0.2383	0.2131	0.09522	0.09524	0.11959	0.05798	0.19669	0.22882	0.2437	0.21973	0.21115	0.13315	0.20892	0.2108	0.23918	0.12999	0.21505	0.09108	0.19504	0.07218	0.06224	0.23594	0.16612	0.22538	0.10463	0.12263	0.22547
189.014		233	0.20626	0.00348	--	303	0.42808	0.00707	--	306	0.56223	0.00564			0.1627	0.12014	0.12624	0.09418	0.2174	0.11215	0.08985	0.09589	0.23912	0.21329	0.1039	0.09907	0.12025	0.06629	0.20453	0.23698	0.23982	0.21759	0.21762	0.14306	0.21132	0.21707	0.24053	0.13318	0.23076	0.09926	0.19513	0.06269	0.0814	0.23142	0.17039	0.22729	0.10166	0.12693	0.22881
190.014		233	0.20995	0.00358	--	303	0.42127	0.00728	--	306	0.56205	0.0057			0.1612	0.12217	0.13939	0.09398	0.21256	0.11795	0.08607	0.10062	0.23997	0.21167	0.10099	0.10794	0.12099	0.05478	0.20147	0.24198	0.24696	0.21903	0.21865	0.13939	0.21374	0.2096	0.24354	0.14621	0.22178	0.0995	0.19322	0.07919	0.08301	0.23173	0.17211	0.21479	0.09802	0.13212	0.22875
191.016		233	0.20551	0.00354	--	303	0.44	0.00704	--	306	0.55022	0.00552			0.15459	0.11537	0.13106	0.08922	0.21096	0.10882	0.09345	0.09358	0.23913	0.20217	0.1005	0.10464	0.12084	0.05335	0.19409	0.23603	0.24043	0.22076	0.21708	0.13097	0.21127	0.19706	0.24667	0.13349	0.22069	0.10497	0.19251	0.07001	0.06809	0.23695	0.1673	0.23089	0.10587	0.11698	0.22491
192.016		233	0.21006	0.00363	--	303	0.43205	0.0073	--	306	0.56719	0.00544			0.16344	0.11944	0.12264	0.09087	0.2115	0.11081	0.08374	0.09833	0.24234	0.20629	0.08804	0.09591	0.11442	0.06043	0.20462	0.24044	0.23386	0.21701	0.21382	0.12987	0.20337	0.20877	0.25261	0.12513	0.22233	0.10033	0.19524	0.07502	0.06521	0.2334	0.17058	0.22158	0.10481	0.12712	0.22286
193.013		233	0.20392	0.00346	--	303	0.42633	0.0075	--	306	0.55749	0.00555			0.15357	0.11857	0.1296	0.08967	0.20526	0.11023	0.08218	0.09578	0.24156	0.21222	0.0992	0.10088	0.11839	0.05373	0.20065	0.22739	0.24283	0.21945	0.21241	0.13194	0.20523	0.21036	0.23741	0.13278	0.22627	0.09854	0.19398	0.0689	0.06123	0.23329	0.17285	0.20959	0.10005	0.12078	0.23026
194.012		233	0.20622	0.0035	--	303	0.41906	0.00723	--	306	0.56795	0.0054			0.16502	0.11832	0.12324	0.08593	0.21192	0.1086	0.08331	0.09331	0.23819	0.21724	0.10163	0.09935	0.12008	0.06098	0.20021	0.23229	0.24061	0.22281	0.2082	0.1334	0.20626	0.20841	0.24708	0.13031	0.22009	0.09751	0.19892	0.0715	0.06337	0.24613	0.17394	0.21494	0.0981	0.12746	0.21867
195.015		233	0.20745	0.00359	--	303	0.4208	0.00718	--	306	0.56013	0.00549			0.15271	0.11171	0.12381	0.09268	0.20767	0.11032	0.07696	0.09184	0.23912	0.20562	0.10101	0.09662	0.11544	0.05721	0.19799	0.23339	0.23951	0.22559	0.21056	0.12771	0.20241	0.21579	0.23206	0.12965	0.21828	0.09543	0.18594	0.07861	0.07163	0.2286	0.17182	0.22005	0.10429	0.12566	0.21611
196.015		233	0.20793	0.00368	--	303	0.41514	0.00738	--	306	0.57124	0.00547			0.16165	0.12054	0.12571	0.08778	0.21088	0.11618	0.08912	0.08362	0.24116	0.20843	0.10614	0.09725	0.11593	0.04547	0.19618	0.23956	0.25321	0.21274	0.21436	0.13553	0.21139	0.20658	0.24431	0.12582	0.22848	0.09445	0.19469	0.07754	0.06677	0.23317	0.16918	0.22077	0.10324	0.12662	0.22389
197.014		233	0.20302	0.00348	--	303	0.42837	0.00746	--	306	0.5659	0.00552			0.14813	0.11819	0.12914	0.09017	0.21502	0.10992	0.08092	0.09486	0.23968	0.21693	0.09876	0.0982	0.10973	0.05745	0.2033	0.23696	0.24051	0.22346	0.20422	0.13212	0.1982	0.20664	0.24775	0.12881	0.21955	0.08813	0.19428	0.06788	0.08208	0.22114	0.16386	0.22143	0.09814	0.11899	0.22283
198.015		233	0.20862	0.00364	--	303	0.43498	0.00708	--	306	0.55522	0.00571			0.15395	0.12083	0.13066	0.09255	0.20986	0.10852	0.08183	0.08855	0.24456	0.21699	0.09291	0.09834	0.11137	0.05095	0.20218	0.23422	0.22339	0.21813	0.21465	0.13252	0.21265	0.20498	0.24051	0.12879	0.22427	0.09948	0.19155	0.06464	0.07347	0.23134	0.16433	0.20785	0.10169	0.11682	0.21624
199.016		233	0.20691	0.00344	--	303	0.42782	0.0072	--	306	0.55798	0.00559			0.16644	0.12749	0.12365	0.09038	0.21154	0.12453	0.07969	0.10049	0.24588	0.212	0.10371	0.10465	0.12107	0.05972	0.20578	0.24181	0.25467	0.22866	0.2201	0.13654	0.20646	0.20636	0.25218	0.13607	0.228	0.10545	0.19795	0.07806	0.07275	0.25093	0.17244	0.21699	0.10523	0.12307	0.23563
200.013		233	0.20542	0.00358	--	303	0.42186	0.00721	--	306	0.55777	0.00571			0.15002	0.11827	0.12244	0.09022	0.20966	0.10597	0.08221	0.09113	0.23819	0.20867	0.09746	0.09399	0.1014	0.06284	0.19263	0.22077	0.24177	0.22377	0.20339	0.12971	0.21596	0.20638	0.23641	0.12902	0.22322	0.10131	0.20098	0.06028	0.07096	0.23344	0.16539	0.2168	0.09468	0.11723	0.21352
201.016		233	0.20374	0.00346	--	303	0.43718	0.00708	--	306	0.55249	0.00546			0.16632	0.11511	0.12643	0.09196	0.20203	0.11114	0.08654	0.09407	0.24099	0.20435	0.09307	0.10274	0.10703	0.05545	0.19733	0.23576	0.23141	0.21786	0.21947	0.13027	0.20229	0.21441	0.2434	0.1363	0.21919	0.09898	0.20257	0.07218	0.06917	0.22843	0.17046	0.22819	0.09871	0.12914	0.21437
202.016		233	0.20695	0.00341	--	303	0.42314	0.00715	--	306	0.56123	0.00529			0.16573	0.12083	0.13529	0.08843	0.20933	0.1147	0.08854	0.10846	0.24618	0.21338	0.09979	0.09723	0.11718	0.06862	0.2088	0.23743	0.2543	0.22165	0.21165	0.13839	0.20595	0.21412	0.26111	0.13541	0.22324	0.09879	0.20582	0.06577	0.06101	0.25456	0.17214	0.23345	0.10121	0.13181	0.22601
203.036		233	0.21244	0.00363	--	303	0.42596	0.00714	--	306	0.55462	0.00556			0.16654	0.1248	0.12987	0.09538	0.21702	0.11289	0.08719	0.08466	0.24711	0.21362	0.11129	0.10477	0.11868	0.07085	0.20815	0.25071	0.25051	0.22177	0.21725	0.14462	0.21274	0.21638	0.24836	0.13363	0.22703	0.09959	0.19929	0.07387	0.09779	0.23214	0.17113	0.22251	0.10468	0.12991	0.23338
204.013		233	0.20857	0.00361	--	303	0.43431	0.00706	--	306	0.56678	0.00549			0.16828	0.12525	0.12501	0.09432	0.21245	0.11091	0.0815	0.08766	0.24177	0.21232	0.1037	0.10188	0.12009	0.06303	0.21533	0.24403	0.23814	0.21728	0.21285	0.13481	0.21073	0.22703	0.25548	0.13195	0.22444	0.09265	0.19342	0.06971	0.06267	0.23717	0.17283	0.22631	0.10441	0.13311	0.23189
205.018		233	0.20962	0.00364	--	303	0.41744	0.00706	--	306	0.56778	0.00555			0.15451	0.12282	0.13003	0.09249	0.21098	0.1073	0.08686	0.09857	0.24218	0.2079	0.1002	0.10393	0.10918	0.06147	0.19959	0.23494	0.23218	0.21644	0.21862	0.13818	0.19916	0.20878	0.24115	0.12246	0.22451	0.09566	0.19911	0.07932	0.06805	0.22611	0.17001	0.21354	0.09921	0.13156	0.22095
206.014		233	0.20852	0.00361	--	303	0.42907	0.00713	--	306	0.55459	0.00552			0.16178	0.1163	0.12311	0.08752	0.22108	0.11685	0.08909	0.09632	0.24176	0.20834	0.10294	0.10229	0.10911	0.05146	0.19829	0.25176	0.22765	0.21891	0.22026	0.13412	0.20367	0.21745	0.24168	0.12919	0.22989	0.10362	0.19895	0.06643	0.07159	0.23095	0.1758	0.22108	0.10137	0.1304	0.22909
207.013		233	0.2025	0.00336	--	303	0.43367	0.00689	--	306	0.56415	0.00551			0.16171	0.12111	0.12508	0.09262	0.21227	0.10479	0.08657	0.09535	0.24505	0.20786	0.0986	0.10473	0.12133	0.05697	0.20906	0.24259	0.24448	0.22043	0.21264	0.13853	0.20856	0.21598	0.25421	0.13845	0.23373	0.09825	0.19685	0.0604	0.07014	0.2411	0.16604	0.22589	0.10041	0.12254	0.23457
208.016		233	0.20987	0.00352	--	303	0.42718	0.00686	--	306	0.5594	0.00565			0.16887	0.12748	0.12888	0.08613	0.2133	0.11422	0.09428	0.10596	0.24854	0.20994	0.10947	0.09911	0.12398	0.06526	0.20404	0.23951	0.24647	0.22826	0.22027	0.13877	0.2102	0.20935	0.24703	0.14321	0.2302	0.10314	0.19281	0.07592	0.07488	0.23649	0.18072	0.23251	0.11028	0.13107	0.22364
209.014		233	0.20419	0.00351	--	303	0.4208	0.00699	--	306	0.56003	0.0054			0.1529	0.12228	0.12365	0.08656	0.20962	0.11552	0.08361	0.08733	0.24154	0.20619	0.10344	0.09891	0.12043	0.0682	0.19582	0.23346	0.23722	0.21676	0.20887	0.13028	0.20643	0.2191	0.2389	0.12542	0.22195	0.09458	0.19336	0.07342	0.06533	0.22572	0.16692	0.2227	0.10361	0.13303	0.22248
210.017		233	0.2121	0.00363	--	303	0.41798	0.00717	--	306	0.56086	0.00555			0.1698	0.1214	0.13021	0.09002	0.21839	0.1201	0.08088	0.10037	0.25043	0.20599	0.10433	0.1059	0.11283	0.0661	0.20714	0.24525	0.25088	0.22755	0.21925	0.13619	0.21222	0.22677	0.24752	0.13822	0.22402	0.09455	0.19479	0.07686	0.06007	0.24184	0.17188	0.2262	0.10592	0.12106	0.22412
211.066		233	0.20905	0.00356	--	303	0.43407	0.00704	--	306	0.55889	0.00568			0.15767	0.12218	0.13184	0.07986	0.2142	0.11355	0.08632	0.08259	0.24693	0.20985	0.09907	0.10244	0.11146	0.06025	0.19789	0.23817	0.23956	0.2232	0.20991	0.13225	0.21023	0.21829	0.24663	0.13275	0.2258	0.09826	0.19328	0.07073	0.0691	0.23885	0.17478	0.22387	0.10699	0.12804	0.22144
212.015		233	0.20993	0.00358	--	303	0.43199	0.00702	--	306	0.55677	0.00565			0.16025	0.12143	0.12952	0.09912	0.21727	0.12169	0.08685	0.10111	0.24703	0.2133	0.10415	0.10418	0.12096	0.06261	0.20958	0.24086	0.24867	0.22846	0.22597	0.1373	0.2118	0.21728	0.24667	0.13494	0.21694	0.09888	0.1949	0.07608	0.0816	0.22931	0.17939	0.21899	0.10562	0.13032	0.22747
213.013		233	0.20812	0.00349	--	303	0.43719	0.00699	--	306	0.5454	0.00582			0.16471	0.1162	0.12713	0.09192	0.20931	0.10594	0.08514	0.09528	0.24691	0.21229	0.11149	0.10276	0.12425	0.06344	0.2081	0.25603	0.24576	0.22136	0.21696	0.1343	0.21647	0.21228	0.24691	0.1324	0.21987	0.10421	0.20332	0.08725	0.064	0.23975	0.17116	0.22923	0.09776	0.12611	0.22189
214.017		233	0.21156	0.00375	--	303	0.4136	0.00716	--	306	0.55605	0.00546			0.14452	0.11664	0.12092	0.08483	0.21195	0.11275	0.07699	0.09269	0.23966	0.20602	0.09496	0.09884	0.11563	0.04809	0.20043	0.23736	0.23055	0.21178	0.2128	0.13298	0.20258	0.20734	0.23958	0.12799	0.21023	0.09045	0.19001	0.07415	0.07732	0.23099	0.16745	0.21942	0.10785	0.12575	0.21659
215.013		233	0.21111	0.00364	--	303	0.42219	0.00711	--	306	0.55811	0.00553			0.16844	0.11626	0.1286	0.09369	0.21514	0.11594	0.10427	0.09836	0.24812	0.2116	0.10108	0.10506	0.12358	0.06422	0.20276	0.23662	0.24862	0.22107	0.22628	0.13038	0.20656	0.22451	0.25259	0.1387	0.23	0.10279	0.19709	0.07297	0.06753	0.23701	0.17804	0.22664	0.10994	0.13448	0.23584
216.014		233	0.2097	0.00354	--	303	0.42154	0.00702	--	306	0.55731	0.00555			0.16475	0.11667	0.1319	0.09233	0.21384	0.10507	0.09242	0.09809	0.24713	0.21042	0.1024	0.10104	0.11986	0.05656	0.20156	0.24672	0.24373	0.21735	0.21567	0.13891	0.2163	0.21566	0.24575	0.12167	0.21986	0.10429	0.20566	0.07804	0.06878	0.22798	0.17531	0.22139	0.1024	0.13128	0.22395
217.014		233	0.21212	0.00373	--	303	0.42981	0.00734	--	306	0.57802	0.00541			0.15855	0.12374	0.12643	0.08833	0.21072	0.11139	0.07683	0.0973	0.24294	0.21062	0.10252	0.09696	0.11451	0.05914	0.20037	0.22984	0.24033	0.21456	0.21175	0.13565	0.21608	0.22137	0.2516	0.13136	0.23164	0.09716	0.19234	0.06277	0.06281	0.24538	0.17296	0.21787	0.09942	0.12233	0.22698
218.026		233	0.2038	0.00326	--	303	0.4227	0.00716	--	306	0.55329	0.00571			0.16255	0.122	0.14763	0.09332	0.22271	0.12216	0.09205	0.1058	0.25265	0.22106	0.10551	0.10762	0.12568	0.06486	0.20041	0.23813	0.23186	0.23273	0.22648	0.14306	0.22017	0.21762	0.25063	0.13976	0.22283	0.10826	0.19825	0.08018	0.07466	0.23746	0.17437	0.2253	0.10812	0.13763	0.22182
219.018		233	0.20531	0.00338	--	303	0.43591	0.00697	--	306	0.5471	0.00575			0.16923	0.12082	0.13274	0.09399	0.21377	0.11017	0.09159	0.09739	0.24592	0.21093	0.11152	0.10727	0.11211	0.06533	0.20194	0.23861	0.23891	0.22745	0.22664	0.13866	0.21554	0.21254	0.24953	0.13756	0.22093	0.10601	0.20049	0.07369	0.07443	0.23089	0.1705	0.22575	0.10672	0.13081	0.22868
220.015		233	0.20848	0.00341	--	303	0.42188	0.0073	--	306	0.56144	0.00566			0.16446	0.12646	0.13667	0.09417	0.21813	0.10792	0.09106	0.09908	0.24681	0.21563	0.10691	0.1025	0.1203	0.06259	0.20994	0.25154	0.25484	0.21921	0.22582	0.14205	0.21398	0.21943	0.25632	0.13003	0.22391	0.09621	0.20515	0.07181	0.06976	0.2465	0.17772	0.22725	0.11071	0.13389	0.23928
221.017		233	0.21083	0.00364	--	303	0.42605	0.00738	--	306	0.5585	0.00569			0.1667	0.12558	0.13137	0.0896	0.21716	0.11191	0.0851	0.10009	0.24804	0.20592	0.10738	0.10152	0.13035	0.05728	0.20428	0.22965	0.24842	0.22941	0.2127	0.13815	0.209	0.21578	0.25222	0.13898	0.22469	0.09423	0.19217	0.06972	0.06477	0.24307	0.176	0.24102	0.10237	0.1241	0.22056
222.013		233	0.21082	0.00361	--	303	0.42207	0.00729	--	306	0.56365	0.00572			0.16446	0.12047	0.12779	0.0979	0.21551	0.1132	0.08002	0.09716	0.25076	0.22267	0.10248	0.10199	0.11196	0.06004	0.20574	0.23963	0.24244	0.23184	0.2262	0.13384	0.21413	0.21588	0.25363	0.14076	0.22607	0.0948	0.20224	0.06702	0.06432	0.24566	0.16987	0.23131	0.1009	0.1309	0.23632
223.015		233	0.20874	0.00355	--	303	0.427	0.00729	--	306	0.56046	0.00572			0.17075	0.11945	0.13063	0.0931	0.21495	0.11572	0.0891	0.09115	0.24988	0.21452	0.10841	0.09929	0.11048	0.0637	0.19806	0.23438	0.24833	0.22876	0.21533	0.13783	0.20531	0.21204	0.25289	0.12885	0.22686	0.10491	0.20441	0.06288	0.06131	0.23228	0.16447	0.22055	0.10888	0.12439	0.22939
224.015		233	0.21085	0.00362	--	303	0.42178	0.0072	--	306	0.55803	0.00553			0.16329	0.11864	0.12596	0.08979	0.22002	0.10888	0.08242	0.09877	0.2494	0.21239	0.10432	0.09924	0.11344	0.06858	0.20723	0.2483	0.25153	0.21569	0.22302	0.13854	0.21086	0.21666	0.24797	0.13541	0.22769	0.10538	0.20064	0.07124	0.06722	0.23786	0.17526	0.22624	0.09831	0.14326	0.22395
225.014		233	0.20821	0.00337	--	303	0.42728	0.00696	--	306	0.55923	0.00562			0.17337	0.12146	0.13391	0.09029	0.22237	0.11158	0.0929	0.10181	0.25458	0.21219	0.1094	0.10168	0.1177	0.06389	0.21159	0.24093	0.24957	0.22355	0.2185	0.13673	0.22031	0.20943	0.25042	0.12715	0.22982	0.105	0.20091	0.08743	0.06708	0.23367	0.18039	0.23278	0.10866	0.13354	0.23047
226.016		233	0.2133	0.00361	--	303	0.42684	0.00725	--	306	0.56006	0.00556			0.1705	0.12129	0.13102	0.09557	0.21869	0.11826	0.08247	0.11509	0.25464	0.21172	0.10066	0.10199	0.1159	0.05854	0.2133	0.23932	0.24926	0.22705	0.22169	0.13663	0.22215	0.2158	0.2576	0.13462	0.22978	0.10719	0.20487	0.07106	0.07835	0.25207	0.17648	0.2356	0.11224	0.14474	0.23391
227.013		233	0.21244	0.00365	--	303	0.42686	0.00707	--	306	0.55818	0.00559			0.16932	0.12119	0.12301	0.09034	0.21854	0.1142	0.07871	0.09628	0.24928	0.21674	0.10319	0.10417	0.12135	0.05687	0.2014	0.25098	0.24018	0.22408	0.21485	0.13792	0.21059	0.21559	0.2597	0.13194	0.22181	0.1014	0.2037	0.06768	0.07472	0.21964	0.16331	0.22679	0.11066	0.14286	0.22846
228.029		233	0.21205	0.00365	--	303	0.43189	0.00738	--	306	0.5579	0.00553			0.17624	0.1304	0.12884	0.09227	0.2171	0.11663	0.09446	0.09361	0.25222	0.21302	0.10646	0.101	0.12543	0.0647	0.21328	0.24156	0.25502	0.23278	0.22125	0.14028	0.21925	0.21796	0.25161	0.12665	0.23365	0.10382	0.20333	0.05723	0.06878	0.24225	0.1748	0.24157	0.11655	0.13371	0.23602
229.022		233	0.21356	0.00359	--	303	0.4257	0.00745	--	306	0.55405	0.00547			0.1641	0.12535	0.12449	0.09822	0.21779	0.12198	0.08683	0.09579	0.25252	0.21938	0.11792	0.10448	0.12496	0.06493	0.2133	0.24204	0.26188	0.22542	0.22044	0.1425	0.21093	0.22447	0.26001	0.14217	0.22611	0.09801	0.19792	0.06658	0.07656	0.25002	0.17412	0.23261	0.11192	0.13188	0.23458
230.017		233	0.21203	0.00356	--	303	0.42105	0.00737	--	306	0.56016	0.00551			0.16662	0.12525	0.13277	0.10044	0.22164	0.12179	0.08852	0.0964	0.25174	0.22062	0.11071	0.10593	0.12409	0.06281	0.2069	0.24568	0.24265	0.22904	0.21755	0.1389	0.22506	0.2238	0.26498	0.13887	0.22516	0.09976	0.2042	0.07646	0.07409	0.24015	0.17955	0.22242	0.10835	0.13205	0.23252
231.016		233	0.21121	0.00354	--	303	0.41765	0.00747	--	306	0.5514	0.00571			0.17143	0.12228	0.1291	0.09158	0.21822	0.11742	0.09217	0.09241	0.25364	0.21918	0.11087	0.09662	0.11465	0.06497	0.20269	0.24033	0.2483	0.23483	0.21021	0.13647	0.22303	0.21871	0.2562	0.12743	0.22515	0.10612	0.21122	0.07162	0.07283	0.23304	0.16406	0.24012	0.10731	0.13018	0.22967
232.015		233	0.20841	0.00348	--	303	0.4226	0.00736	--	306	0.56451	0.00517			0.1664	0.11672	0.13346	0.08954	0.2197	0.11383	0.08288	0.0915	0.24972	0.21689	0.10672	0.10568	0.117	0.07153	0.20759	0.24113	0.24019	0.2237	0.21805	0.13615	0.21201	0.21648	0.25949	0.13273	0.22817	0.10178	0.19744	0.06786	0.06596	0.23138	0.17205	0.23126	0.10952	0.13098	0.22894
233.016		233	0.21335	0.00366	--	303	0.431	0.00715	--	306	0.55414	0.00556			0.16811	0.12265	0.13334	0.09532	0.21812	0.11235	0.08317	0.10577	0.24957	0.21374	0.11579	0.10471	0.12427	0.0619	0.20241	0.24323	0.25069	0.22224	0.22236	0.14566	0.2197	0.2221	0.25524	0.13114	0.23748	0.10545	0.20283	0.07151	0.07223	0.23904	0.17474	0.22235	0.10854	0.13173	0.22118
234.015		233	0.21208	0.00357	--	303	0.4215	0.00699	--	306	0.55002	0.00575			0.17741	0.11947	0.13037	0.10023	0.21904	0.11358	0.09146	0.10019	0.25672	0.21505	0.11137	0.10832	0.12391	0.0714	0.22177	0.2349	0.24612	0.23571	0.21607	0.14475	0.21964	0.2228	0.25595	0.13544	0.22825	0.10262	0.20171	0.06981	0.08534	0.24992	0.17754	0.22194	0.10798	0.14127	0.23662
235.048		233	0.21237	0.00363	--	303	0.44209	0.00683	--	306	0.56123	0.00553			0.16018	0.12927	0.13353	0.08796	0.21649	0.11949	0.09851	0.10104	0.25536	0.21406	0.10916	0.10656	0.11905	0.05297	0.20478	0.24602	0.23989	0.23455	0.23139	0.14039	0.21973	0.21938	0.25897	0.13534	0.24006	0.10687	0.19765	0.0708	0.0704	0.24049	0.17248	0.23816	0.09993	0.13027	0.23156
236.019		233	0.2166	0.00384	--	303	0.42423	0.00712	--	306	0.57044	0.00528			0.16764	0.12067	0.13629	0.09609	0.21445	0.11968	0.08548	0.08755	0.25864	0.22384	0.10568	0.1065	0.1237	0.05523	0.21575	0.24222	0.24745	0.23565	0.21966	0.1413	0.22249	0.21812	0.25935	0.13426	0.233	0.10396	0.20454	0.06732	0.07215	0.24938	0.18097	0.22202	0.10425	0.14222	0.24049
237.014		233	0.20938	0.00354	--	303	0.43157	0.00701	--	306	0.56572	0.00563			0.16172	0.12381	0.12193	0.09301	0.21572	0.10216	0.09219	0.09685	0.25404	0.20956	0.11049	0.10274	0.11043	0.06062	0.19917	0.24427	0.2411	0.2332	0.22242	0.13701	0.21337	0.22374	0.24937	0.13463	0.22705	0.10334	0.19791	0.06946	0.07442	0.23088	0.1717	0.23216	0.09779	0.13651	0.22823
238.024		233	0.20907	0.00364	--	303	0.43059	0.00712	--	306	0.5584	0.00564			0.16041	0.11451	0.12641	0.09053	0.21809	0.11829	0.07548	0.08544	0.25316	0.20427	0.10179	0.10113	0.12176	0.05671	0.20286	0.24115	0.25145	0.22518	0.22444	0.13563	0.21408	0.20641	0.25946	0.13255	0.23042	0.10351	0.20403	0.06587	0.0536	0.23982	0.1761	0.22942	0.1015	0.13903	0.2339
239.016		233	0.21042	0.0035	--	303	0.41293	0.00702	--	306	0.56142	0.00529			0.15527	0.1247	0.13482	0.09323	0.21572	0.11338	0.0884	0.09649	0.25404	0.21912	0.10007	0.09979	0.11983	0.061	0.20484	0.24295	0.24548	0.22472	0.21781	0.13915	0.21814	0.22439	0.25676	0.13849	0.22794	0.10853	0.20394	0.06106	0.08706	0.2474	0.17508	0.24383	0.11292	0.12194	0.22774
240.032		233	0.20684	0.00338	--	303	0.42069	0.00718	--	306	0.54297	0.00586			0.16615	0.12119	0.13032	0.09187	0.2126	0.11256	0.08099	0.09625	0.2518	0.22121	0.10479	0.10142	0.12393	0.06727	0.20527	0.2294	0.24848	0.23135	0.2269	0.14123	0.22114	0.21359	0.2537	0.12637	0.22942	0.10561	0.20104	0.06862	0.06402	0.24009	0.17332	0.22615	0.11495	0.13073	0.22807
241.017		233	0.21436	0.00354	--	303	0.40473	0.00719	--	306	0.52429	0.00533			0.17159	0.1234	0.13364	0.09158	0.22067	0.1188	0.08871	0.09876	0.25784	0.21476	0.11201	0.1064	0.12808	0.06502	0.20797	0.24611	0.25363	0.23381	0.22459	0.14462	0.22606	0.22795	0.25889	0.14568	0.22034	0.10098	0.20442	0.0676	0.07034	0.24225	0.17846	0.22868	0.11233	0.13041	0.23065
242.013		233	0.21035	0.00373	--	303	0.37406	0.00703	--	306	0.48775	0.00504			0.15719	0.1131	0.12189	0.08322	0.21104	0.11286	0.08328	0.09455	0.24665	0.20139	0.10118	0.10313	0.11035	0.0556	0.19856	0.23907	0.2361	0.21285	0.21726	0.13474	0.20523	0.20577	0.24779	0.12911	0.21629	0.1012	0.19925	0.06221	0.06777	0.22722	0.16576	0.2305	0.10609	0.13512	0.23454
243.013		233	0.20483	0.00348	--	303	0.35823	0.00683	--	306	0.43855	0.00503			0.15884	0.11394	0.12799	0.08854	0.21273	0.11454	0.08714	0.08757	0.25019	0.21236	0.09867	0.10417	0.12016	0.0622	0.19526	0.24465	0.24188	0.2223	0.21917	0.13616	0.21305	0.22256	0.26541	0.13354	0.21966	0.09983	0.19945	0.077	0.06603	0.23484	0.1664	0.22492	0.10466	0.13201	0.22799
244.015		233	0.20285	0.0034	--	303	0.32511	0.00681	--	306	0.38886	0.0048			0.17286	0.12385	0.13247	0.10049	0.21199	0.11483	0.08674	0.09454	0.25596	0.21278	0.11027	0.10045	0.12475	0.06511	0.20711	0.24313	0.24058	0.21711	0.22481	0.14286	0.2081	0.21912	0.26574	0.13515	0.23151	0.10955	0.19928	0.08131	0.06764	0.24795	0.16901	0.23481	0.10264	0.13158	0.22536
245.026		233	0.19915	0.00332	--	303	0.29933	0.00652	--	306	0.35878	0.00466			0.16757	0.11738	0.13185	0.08511	0.2107	0.10119	0.08043	0.08709	0.25499	0.21188	0.10511	0.10508	0.11107	0.05817	0.20167	0.2264	0.24128	0.21973	0.2183	0.13784	0.2102	0.21648	0.24978	0.12904	0.22652	0.10268	0.20243	0.0599	0.06839	0.22784	0.16053	0.21404	0.10437	0.13041	0.21833
246.012		233	0.20204	0.00343	--	303	0.27313	0.00622	--	306	0.33282	0.0044			0.16439	0.11261	0.12733	0.09073	0.20826	0.12269	0.08487	0.09728	0.24928	0.20714	0.10424	0.09815	0.12586	0.0632	0.20189	0.22328	0.23697	0.21272	0.21627	0.14263	0.2157	0.21293	0.25564	0.13483	0.22381	0.09664	0.19928	0.0795	0.06823	0.2269	0.17082	0.21763	0.10302	0.1293	0.22542
247.022		233	0.19902	0.00336	--	303	0.25198	0.00606	--	306	0.3061	0.00426			0.16197	0.11562	0.12314	0.09203	0.209	0.11487	0.08679	0.09357	0.24471	0.20881	0.10728	0.09743	0.11258	0.06187	0.19827	0.22516	0.23575	0.21773	0.20826	0.13509	0.21065	0.21229	0.24263	0.12554	0.22458	0.09639	0.19509	0.07714	0.07514	0.21859	0.16258	0.22366	0.10281	0.13476	0.21173
248.018		233	0.19487	0.00316	--	303	0.22846	0.00577	--	306	0.27826	0.00403			0.16668	0.11937	0.12197	0.08174	0.20533	0.11576	0.09064	0.09513	0.24771	0.21587	0.1025	0.10218	0.12466	0.06777	0.19864	0.24013	0.2375	0.22728	0.21853	0.13593	0.20692	0.2045	0.25717	0.13496	0.23026	0.10847	0.19828	0.08311	0.0706	0.23364	0.16477	0.23105	0.10571	0.13699	0.22063
249.06		233	0.19304	0.00319	--	303	0.20824	0.00549	--	306	0.25994	0.00388			0.1688	0.11999	0.12974	0.08539	0.2123	0.1131	0.09793	0.10212	0.25671	0.20448	0.10183	0.10213	0.11834	0.06019	0.20496	0.22724	0.23434	0.21549	0.2227	0.13402	0.21333	0.21911	0.25426	0.13684	0.2269	0.09715	0.20803	0.07338	0.079	0.23125	0.16821	0.21394	0.10759	0.13165	0.23122
250.024		233	0.19184	0.00312	--	303	0.1982	0.00538	--	306	0.24944	0.00379			0.16119	0.12186	0.12458	0.09135	0.20348	0.1174	0.09275	0.09845	0.2554	0.19881	0.09754	0.10341	0.12505	0.06786	0.19884	0.24164	0.23571	0.22158	0.21485	0.13684	0.20087	0.21391	0.2531	0.12995	0.21954	0.10995	0.19738	0.07379	0.07263	0.22364	0.16442	0.21632	0.10392	0.13015	0.22623
251.013		233	0.18901	0.00306	--	303	0.18745	0.00521	--	306	0.23611	0.00369			0.16518	0.11433	0.12814	0.08752	0.20279	0.114	0.09556	0.09376	0.24759	0.20541	0.11076	0.0995	0.12014	0.06246	0.19214	0.2375	0.23338	0.20408	0.20479	0.13158	0.20393	0.2088	0.24876	0.13208	0.2167	0.0932	0.19871	0.06475	0.06744	0.23476	0.16348	0.21431	0.10698	0.12718	0.21532
252.014		233	0.19328	0.00325	--	303	0.17461	0.00503	--	306	0.2177	0.00342			0.168	0.11559	0.12794	0.09264	0.21802	0.11201	0.08795	0.09433	0.25456	0.20466	0.09549	0.08693	0.11527	0.05813	0.19232	0.23178	0.23609	0.21035	0.21601	0.13816	0.20988	0.21211	0.24874	0.12232	0.2205	0.10345	0.19429	0.06895	0.07938	0.215	0.16434	0.22941	0.10061	0.13091	0.22731
253.014		233	0.19446	0.00334	--	303	0.16484	0.00493	--	306	0.21011	0.00333			0.16513	0.11151	0.12379	0.07563	0.20313	0.10658	0.08266	0.09716	0.24636	0.20468	0.09869	0.09542	0.11684	0.05045	0.18565	0.22523	0.23871	0.21197	0.21061	0.13123	0.21103	0.20743	0.25309	0.12703	0.22062	0.09774	0.18759	0.06263	0.06427	0.22456	0.1565	0.22218	0.09834	0.12888	0.23306
254.043		233	0.19446	0.00331	--	303	0.15411	0.00485	--	306	0.19994	0.00332			0.15863	0.11644	0.13178	0.08482	0.21308	0.11432	0.08389	0.09931	0.24537	0.19893	0.11217	0.10702	0.11949	0.05829	0.18821	0.23752	0.2413	0.2141	0.21614	0.1386	0.2144	0.21189	0.25123	0.13069	0.22906	0.10043	0.19679	0.07038	0.06084	0.2317	0.16152	0.22187	0.10203	0.12959	0.22314
255.022		233	0.19303	0.0033	--	303	0.15265	0.00474	--	306	0.19236	0.00318			0.16821	0.11404	0.13156	0.08145	0.21061	0.10994	0.08473	0.09145	0.24789	0.2122	0.09392	0.10365	0.12035	0.06254	0.19446	0.22912	0.22867	0.2144	0.21578	0.1348	0.20481	0.21151	0.25459	0.13548	0.23354	0.09307	0.19852	0.0659	0.07185	0.23167	0.16176	0.22595	0.09866	0.12655	0.22839
256.014		233	0.19115	0.00321	--	303	0.14255	0.00464	--	306	0.18449	0.00316			0.17167	0.11429	0.13182	0.08575	0.21039	0.11226	0.09351	0.10169	0.2535	0.2036	0.09113	0.0996	0.11668	0.05651	0.19197	0.23252	0.24591	0.22399	0.20967	0.13906	0.21097	0.20598	0.25473	0.13709	0.22174	0.09705	0.20074	0.07775	0.06569	0.22717	0.15903	0.22204	0.1019	0.13732	0.22766
257.016		233	0.19013	0.00317	--	303	0.13674	0.00457	--	306	0.18162	0.00304			0.16155	0.11335	0.13621	0.08479	0.21006	0.11452	0.09286	0.08127	0.24574	0.20468	0.10457	0.09535	0.11625	0.05898	0.1922	0.22454	0.23565	0.21056	0.21366	0.13204	0.20601	0.2245	0.25322	0.13108	0.21797	0.09472	0.19159	0.06671	0.06339	0.23849	0.15866	0.21707	0.10004	0.13195	0.22201
258.014		233	0.19441	0.00336	--	303	0.13501	0.00456	--	306	0.16902	0.00295			0.16781	0.11638	0.12492	0.09006	0.20617	0.10946	0.09396	0.1009	0.24539	0.20212	0.10641	0.10241	0.12113	0.05676	0.18672	0.23152	0.23016	0.21798	0.20053	0.14329	0.20983	0.20807	0.24767	0.1303	0.21948	0.09891	0.19543	0.05805	0.06203	0.22588	0.1605	0.21365	0.10034	0.12794	0.21697
259.015		233	0.19086	0.00321	--	303	0.13025	0.00451	--	306	0.16514	0.00291			0.1641	0.10574	0.13531	0.07956	0.20524	0.11187	0.08978	0.09288	0.2463	0.20212	0.10093	0.0948	0.11328	0.06103	0.1875	0.22737	0.23646	0.21743	0.21377	0.13744	0.20499	0.19685	0.24358	0.13025	0.22434	0.09204	0.19607	0.07192	0.07684	0.22627	0.15849	0.21414	0.10494	0.12544	0.20704
260.038		233	0.18986	0.00313	--	303	0.12195	0.00447	--	306	0.16158	0.00293			0.16661	0.11041	0.12952	0.08781	0.21109	0.11167	0.09002	0.10092	0.25029	0.20295	0.10248	0.10103	0.12432	0.05549	0.19402	0.24093	0.2416	0.21583	0.20777	0.13709	0.20641	0.21459	0.26111	0.13733	0.22407	0.10406	0.1926	0.06523	0.07734	0.22564	0.15842	0.21861	0.10252	0.13305	0.22574
261.015		233	0.19472	0.00339	--	303	0.12304	0.00441	--	306	0.16134	0.00286			0.16671	0.12121	0.1313	0.08545	0.20831	0.10833	0.0962	0.09218	0.24875	0.20263	0.10175	0.09474	0.11199	0.06665	0.18888	0.22851	0.22446	0.21525	0.21454	0.1326	0.21004	0.19698	0.25248	0.12561	0.22622	0.10132	0.19633	0.07388	0.07033	0.21346	0.16766	0.21475	0.10471	0.12898	0.22207
262.067		233	0.18845	0.00304	--	303	0.12034	0.00439	--	306	0.15462	0.00285			0.16019	0.11087	0.12735	0.08276	0.20835	0.10411	0.07993	0.08317	0.25092	0.19309	0.10825	0.09554	0.11801	0.07164	0.19216	0.22952	0.23765	0.20661	0.21084	0.13139	0.20734	0.20491	0.24014	0.12687	0.21772	0.09982	0.1919	0.06176	0.0684	0.22107	0.16549	0.21189	0.10502	0.13879	0.22005
263.027		233	0.1865	0.00305	--	303	0.11916	0.00437	--	306	0.14669	0.00272			0.16394	0.11571	0.1261	0.08044	0.19992	0.11069	0.07853	0.09033	0.24468	0.19936	0.09883	0.09885	0.11322	0.05731	0.19326	0.22907	0.22586	0.21106	0.20693	0.13457	0.19596	0.20068	0.24807	0.12795	0.21265	0.09818	0.19357	0.06962	0.05841	0.21748	0.15255	0.21519	0.09801	0.12866	0.22571
264.017		233	0.18966	0.00312	--	303	0.11505	0.00438	--	306	0.14697	0.0027			0.17333	0.1205	0.13231	0.0887	0.21201	0.11768	0.09362	0.09735	0.25152	0.2109	0.09927	0.0976	0.12375	0.0637	0.19079	0.2324	0.2342	0.21407	0.21987	0.13624	0.21361	0.20874	0.25523	0.12878	0.22904	0.10123	0.20246	0.05835	0.06562	0.23961	0.17051	0.21204	0.10676	0.13374	0.22436
265.016		233	0.18829	0.00318	--	303	0.11265	0.00434	--	306	0.14262	0.00265			0.15375	0.11586	0.12582	0.08437	0.2084	0.11198	0.07986	0.08868	0.24656	0.20254	0.09106	0.10168	0.11175	0.05346	0.18866	0.23044	0.23627	0.21285	0.21497	0.13595	0.20352	0.20121	0.24798	0.13055	0.22114	0.09275	0.19556	0.07473	0.05617	0.21978	0.15488	0.20999	0.1068	0.12673	0.22931
266.016		233	0.19273	0.00321	--	303	0.114	0.00431	--	306	0.13966	0.00262			0.16819	0.11794	0.13361	0.08252	0.20622	0.10678	0.08222	0.09139	0.2498	0.20915	0.09524	0.09807	0.11754	0.06662	0.19307	0.23764	0.24908	0.21092	0.20891	0.1399	0.20049	0.21234	0.26359	0.13279	0.23046	0.10775	0.19928	0.07016	0.07258	0.22754	0.16132	0.20885	0.09757	0.13226	0.22275
267.015		233	0.18999	0.00317	--	303	0.11031	0.00426	--	306	0.14312	0.00255			0.15817	0.11453	0.12829	0.08615	0.20661	0.10581	0.08489	0.09391	0.2482	0.20062	0.09754	0.09895	0.12331	0.0592	0.18071	0.22586	0.23548	0.21337	0.20995	0.13126	0.20883	0.20943	0.24837	0.13372	0.22776	0.09349	0.18979	0.05685	0.06384	0.22123	0.15365	0.21483	0.10033	0.11918	0.21801
268.015		233	0.19131	0.00319	--	303	0.10959	0.00422	--	306	0.13709	0.00254			0.16557	0.11871	0.12722	0.08984	0.20576	0.10904	0.08673	0.09168	0.24756	0.20672	0.10036	0.09455	0.1084	0.05153	0.19009	0.22573	0.23427	0.20594	0.20668	0.13372	0.20496	0.20849	0.24429	0.13628	0.20995	0.09211	0.19416	0.0563	0.06473	0.21589	0.16371	0.20367	0.10022	0.13219	0.21799
269.013		233	0.18921	0.00305	--	303	0.10554	0.00422	--	306	0.1358	0.00264			0.16462	0.11276	0.13264	0.07931	0.20061	0.10976	0.08278	0.1058	0.24933	0.20671	0.09773	0.10038	0.11718	0.06203	0.19438	0.23249	0.2239	0.21483	0.21253	0.13719	0.20743	0.20834	0.26014	0.13551	0.22249	0.10073	0.19866	0.07471	0.07501	0.21914	0.16639	0.21666	0.09548	0.13267	0.22553
270.014		233	0.1852	0.00314	--	303	0.11046	0.00429	--	306	0.13524	0.00258			0.16522	0.11525	0.12341	0.08062	0.19896	0.10596	0.08169	0.08625	0.25045	0.20544	0.0982	0.09839	0.11669	0.05408	0.19197	0.22985	0.22559	0.21444	0.20472	0.13234	0.20768	0.20538	0.24516	0.13695	0.22979	0.09	0.19167	0.05848	0.06878	0.22554	0.1556	0.22318	0.10015	0.11937	0.22414
271.013		233	0.18883	0.00311	--	303	0.10486	0.00426	--	306	0.13365	0.00255			0.16135	0.11572	0.12695	0.08053	0.20472	0.10661	0.08818	0.09081	0.24843	0.2075	0.10276	0.09285	0.11673	0.05737	0.1874	0.23045	0.24187	0.21783	0.21365	0.1404	0.20851	0.20934	0.2506	0.13093	0.21309	0.09182	0.19655	0.07304	0.06898	0.22854	0.16195	0.20878	0.0926	0.13435	0.22281
272.041		233	0.19043	0.00321	--	303	0.10326	0.00421	--	306	0.13259	0.00256			0.16256	0.11707	0.13098	0.08678	0.20617	0.10689	0.08311	0.09598	0.2451	0.2018	0.1008	0.09614	0.12176	0.05834	0.18869	0.22778	0.2328	0.20436	0.20621	0.13694	0.20563	0.20621	0.25582	0.13427	0.22884	0.09787	0.19308	0.07422	0.06999	0.2251	0.15803	0.21643	0.09768	0.12595	0.22322
273.029		233	0.18675	0.00307	--	303	0.10364	0.00421	--	306	0.12836	0.00253			0.16257	0.10802	0.12548	0.08439	0.21269	0.11494	0.07565	0.10003	0.24791	0.21419	0.10355	0.09591	0.11299	0.06118	0.20163	0.2336	0.24435	0.20803	0.21766	0.1312	0.20433	0.20204	0.25308	0.1341	0.2145	0.09629	0.19368	0.06714	0.07628	0.22413	0.16042	0.2146	0.10942	0.12758	0.22265
274.013		233	0.19316	0.00334	--	303	0.10414	0.00426	--	306	0.12815	0.0025			0.16128	0.11501	0.12761	0.08658	0.207	0.10915	0.07662	0.09472	0.24544	0.20275	0.09624	0.09365	0.11379	0.05175	0.19047	0.2344	0.2388	0.21327	0.22129	0.13486	0.21274	0.2053	0.25281	0.13038	0.22402	0.09649	0.19524	0.07126	0.06331	0.20835	0.14948	0.20911	0.10148	0.1222	0.21568
275.015		233	0.18751	0.00315	--	303	0.10268	0.00426	--	306	0.13119	0.00249			0.1563	0.1131	0.12179	0.08405	0.1998	0.10213	0.08514	0.09131	0.24715	0.20191	0.10172	0.08858	0.11922	0.05109	0.18592	0.22779	0.23296	0.21362	0.20517	0.13146	0.20168	0.19574	0.24109	0.12987	0.21839	0.0993	0.19019	0.06951	0.07565	0.2185	0.15876	0.21353	0.09882	0.12372	0.21836
276.037		233	0.18724	0.0032	--	303	0.10095	0.00423	--	306	0.12892	0.00251			0.14997	0.11385	0.12809	0.08942	0.20949	0.10195	0.08168	0.08443	0.24357	0.20131	0.0916	0.09794	0.1128	0.06325	0.18716	0.22047	0.23699	0.20851	0.20675	0.13275	0.20627	0.19582	0.249	0.12602	0.21559	0.1038	0.18716	0.0616	0.05263	0.2267	0.15596	0.21169	0.10059	0.12818	0.21635
277.014		233	0.19103	0.00326	--	303	0.10111	0.00417	--	306	0.126	0.00248			0.15193	0.11058	0.12679	0.07781	0.20179	0.10137	0.08195	0.08386	0.24357	0.20518	0.10038	0.09542	0.1154	0.05665	0.19055	0.22227	0.22723	0.21085	0.20553	0.1369	0.19738	0.19609	0.24293	0.13013	0.20851	0.1001	0.19361	0.06139	0.07771	0.22663	0.16176	0.20453	0.10163	0.13762	0.21718
278.024		233	0.18882	0.00315	--	303	0.09969	0.00417	--	306	0.12757	0.00247			0.17553	0.11551	0.13212	0.08679	0.2111	0.10291	0.08432	0.09567	0.24663	0.2125	0.09594	0.09705	0.1129	0.06437	0.1913	0.23565	0.23305	0.21632	0.21052	0.13555	0.20443	0.2034	0.252	0.13745	0.22001	0.10617	0.19468	0.0679	0.07013	0.22336	0.1647	0.20936	0.10342	0.12844	0.22482
279.014		233	0.19424	0.00315	--	303	0.1042	0.00416	--	306	0.12538	0.00243			0.16331	0.11868	0.13676	0.08418	0.21111	0.11092	0.09967	0.10406	0.25571	0.21096	0.1057	0.10447	0.11376	0.06396	0.19981	0.24047	0.23668	0.21825	0.21456	0.1444	0.215	0.20781	0.25238	0.13265	0.22621	0.1097	0.21215	0.07475	0.07583	0.22836	0.16964	0.2181	0.1027	0.13676	0.23925
280.017		233	0.18985	0.00323	--	303	0.10042	0.00419	--	306	0.12341	0.00244			0.15227	0.10529	0.12455	0.08298	0.19806	0.10722	0.08875	0.08762	0.24211	0.19893	0.09729	0.09272	0.11811	0.05271	0.18652	0.21032	0.23302	0.20691	0.20522	0.12974	0.20201	0.20873	0.24795	0.12826	0.22076	0.09326	0.1913	0.06869	0.06367	0.22744	0.15784	0.20779	0.09914	0.14096	0.21955
281.041		233	0.18904	0.00317	--	303	0.09774	0.0042	--	306	0.12309	0.00239			0.16164	0.11153	0.12593	0.08442	0.20584	0.11064	0.07904	0.09697	0.24641	0.20189	0.09066	0.09471	0.11071	0.0578	0.18554	0.22186	0.23372	0.20931	0.21453	0.14044	0.20473	0.20768	0.25428	0.1288	0.21786	0.10189	0.19071	0.05785	0.066	0.22088	0.15346	0.20057	0.09921	0.12458	0.21793
282.012		233	0.19146	0.00325	--	303	0.10016	0.00419	--	306	0.12481	0.00241			0.16955	0.11771	0.11718	0.08404	0.20707	0.10172	0.08053	0.08511	0.24636	0.19962	0.09283	0.09814	0.11556	0.05392	0.18634	0.22637	0.23458	0.21873	0.2128	0.13788	0.21052	0.2069	0.24987	0.12717	0.21052	0.10692	0.19078	0.07314	0.08112	0.22005	0.1561	0.21626	0.10426	0.13074	0.21903
283.013		233	0.18807	0.00319	--	303	0.10189	0.00419	--	306	0.1234	0.00245			0.15459	0.117	0.12609	0.07975	0.2057	0.10735	0.08342	0.08623	0.2466	0.20266	0.10658	0.09678	0.10891	0.06394	0.19787	0.23612	0.23421	0.21369	0.21147	0.13635	0.20419	0.20481	0.25098	0.13217	0.2198	0.09734	0.19001	0.05291	0.0621	0.22759	0.15097	0.2077	0.09583	0.13733	0.21368
284.016		233	0.18606	0.00306	--	303	0.0974	0.00415	--	306	0.12389	0.00247			0.15508	0.10576	0.1262	0.08768	0.19955	0.11053	0.08528	0.09556	0.24761	0.20088	0.09986	0.09642	0.1161	0.04708	0.18822	0.23858	0.23731	0.20552	0.20817	0.13568	0.20179	0.21214	0.24924	0.13842	0.21108	0.09849	0.19815	0.07547	0.06626	0.21511	0.16376	0.20018	0.10006	0.12465	0.22027
285.044		233	0.18775	0.00299	--	303	0.0978	0.00414	--	306	0.12315	0.00245			0.1662	0.11951	0.13485	0.08565	0.21285	0.11229	0.09535	0.10798	0.25211	0.2166	0.10425	0.10624	0.11489	0.05915	0.1905	0.24326	0.2254	0.21839	0.2171	0.13771	0.20812	0.20869	0.26255	0.14531	0.22594	0.10361	0.19917	0.0835	0.07599	0.20582	0.17063	0.21827	0.10684	0.13706	0.22408
286.055		233	0.18673	0.00316	--	303	0.09966	0.0042	--	306	0.12398	0.00247			0.14961	0.10966	0.12388	0.08315	0.20577	0.10677	0.07844	0.09054	0.24627	0.20567	0.09531	0.09585	0.11702	0.06269	0.18291	0.21933	0.21699	0.20543	0.21392	0.13461	0.19336	0.20341	0.2497	0.13755	0.22084	0.09504	0.18923	0.06127	0.07605	0.23366	0.15406	0.20213	0.09547	0.12471	0.22162
287.013		233	0.18797	0.00319	--	303	0.10003	0.00414	--	306	0.12077	0.0024			0.16117	0.11705	0.1264	0.08639	0.20506	0.11272	0.08654	0.10044	0.248	0.20804	0.10367	0.09841	0.12085	0.06157	0.18938	0.23349	0.23868	0.20713	0.21772	0.13498	0.21046	0.20426	0.2475	0.1338	0.22082	0.09422	0.19435	0.06025	0.05769	0.21996	0.16105	0.20942	0.09972	0.13355	0.22243
288.017		233	0.18895	0.00311	--	303	0.10068	0.00416	--	306	0.12334	0.00244			0.16219	0.11346	0.12739	0.08298	0.20497	0.11051	0.07579	0.09153	0.24574	0.20909	0.09635	0.09	0.11832	0.0611	0.19029	0.22793	0.23116	0.21115	0.20978	0.13069	0.20982	0.19849	0.24871	0.13251	0.22143	0.09375	0.1974	0.06455	0.06404	0.22217	0.15959	0.20996	0.09929	0.13999	0.2226
289.038		233	0.19055	0.00311	--	303	0.09968	0.00419	--	306	0.12195	0.00243			0.16827	0.1216	0.13314	0.08957	0.20758	0.10983	0.08999	0.09646	0.25608	0.2132	0.11073	0.10105	0.12194	0.05348	0.19663	0.23396	0.2523	0.221	0.21114	0.1364	0.20425	0.21942	0.25593	0.13683	0.22677	0.10253	0.20247	0.08103	0.07044	0.24341	0.17215	0.21542	0.09999	0.13478	0.22742
290.019		233	0.18835	0.0031	--	303	0.09558	0.00416	--	306	0.12283	0.00248			0.16369	0.10783	0.12373	0.08345	0.19652	0.1149	0.0871	0.10585	0.2479	0.19963	0.09961	0.09717	0.12047	0.05818	0.18914	0.22413	0.23845	0.21496	0.20699	0.13342	0.21077	0.20754	0.24491	0.1256	0.22537	0.10035	0.18879	0.07059	0.07848	0.22823	0.15879	0.21567	0.10206	0.13922	0.22027
291.015		233	0.19161	0.00324	--	303	0.09971	0.00412	--	306	0.12289	0.00242			0.16445	0.10836	0.12756	0.08902	0.20414	0.10691	0.07674	0.09341	0.24922	0.20338	0.10115	0.09916	0.123	0.05816	0.19088	0.22363	0.23695	0.22065	0.20519	0.13276	0.20631	0.21523	0.25817	0.12678	0.22574	0.10243	0.19246	0.06624	0.07363	0.21873	0.16234	0.20203	0.1049	0.13708	0.22426
292.031		233	0.18945	0.00322	--	303	0.09744	0.00414	--	306	0.11998	0.00238			0.16078	0.12074	0.1244	0.08622	0.21042	0.10975	0.09144	0.09751	0.25069	0.20483	0.10338	0.09822	0.10809	0.04786	0.19686	0.2301	0.2316	0.20734	0.21798	0.13793	0.20591	0.20763	0.24406	0.13689	0.22037	0.10959	0.19427	0.06369	0.06823	0.22378	0.16406	0.21166	0.10303	0.12946	0.22794
293.057		233	0.18903	0.00315	--	303	0.10002	0.00422	--	306	0.12357	0.00247			0.15515	0.11606	0.12622	0.08945	0.20591	0.10971	0.07864	0.09375	0.24925	0.20006	0.09855	0.09292	0.11238	0.06	0.18799	0.22227	0.22511	0.22523	0.21327	0.1341	0.21196	0.21202	0.24616	0.12204	0.22011	0.09706	0.20382	0.06473	0.07476	0.22311	0.15316	0.20873	0.09727	0.14162	0.21487
294.012		233	0.18592	0.00298	--	303	0.09998	0.00416	--	306	0.12338	0.00242			0.16631	0.11572	0.12504	0.08982	0.19903	0.10396	0.09047	0.0955	0.24915	0.20445	0.09834	0.09577	0.12196	0.05776	0.19156	0.22359	0.23889	0.22049	0.21291	0.13547	0.20055	0.20335	0.24803	0.12651	0.21519	0.10011	0.19546	0.0722	0.06877	0.22901	0.16042	0.22076	0.09958	0.1325	0.21918
295.07		233	0.18932	0.0032	--	303	0.09611	0.00416	--	306	0.12173	0.00242			0.16249	0.12082	0.13064	0.08775	0.20855	0.11138	0.09132	0.09815	0.25376	0.19688	0.10509	0.09537	0.1223	0.05766	0.1886	0.22826	0.24217	0.2091	0.21819	0.13661	0.20742	0.21672	0.25374	0.13261	0.22069	0.10379	0.19919	0.06425	0.07305	0.22391	0.16475	0.20936	0.10611	0.14098	0.22385
296.013		233	0.19181	0.00325	--	303	0.09581	0.00414	--	306	0.11983	0.00237			0.16876	0.11576	0.13527	0.08536	0.21397	0.10571	0.08838	0.08967	0.25343	0.2148	0.10024	0.09733	0.11963	0.05869	0.19685	0.23186	0.24182	0.21036	0.21694	0.13686	0.20738	0.20651	0.26298	0.13397	0.23092	0.10065	0.1935	0.06735	0.071	0.23111	0.15554	0.21292	0.10649	0.13581	0.2373
297.014		233	0.18847	0.00308	--	303	0.0975	0.00417	--	306	0.12174	0.00246			0.17444	0.11059	0.13649	0.08584	0.21053	0.1127	0.09393	0.1002	0.25411	0.21099	0.10384	0.10323	0.12433	0.0684	0.19488	0.22731	0.24826	0.2206	0.20949	0.13553	0.20581	0.21294	0.25074	0.14297	0.22382	0.10355	0.19696	0.06273	0.06946	0.2215	0.16133	0.21007	0.10505	0.13539	0.22575
298.019		233	0.18988	0.00318	--	303	0.09657	0.00412	--	306	0.12247	0.00241			0.16176	0.11679	0.13546	0.08207	0.20249	0.11319	0.08787	0.09099	0.24857	0.20483	0.09721	0.09612	0.1184	0.06635	0.19873	0.2262	0.2307	0.22013	0.21395	0.13412	0.19932	0.20329	0.24627	0.13064	0.23118	0.10974	0.19325	0.06015	0.07308	0.22857	0.15736	0.22016	0.10664	0.13516	0.22444
299.014		233	0.19151	0.00327	--	303	0.10033	0.00413	--	306	0.11904	0.00248			0.15824	0.11742	0.1247	0.08731	0.21381	0.11477	0.0862	0.09255	0.25228	0.20713	0.09963	0.10354	0.11639	0.05199	0.18879	0.21944	0.23171	0.21357	0.22122	0.14519	0.20954	0.20959	0.25157	0.13798	0.22402	0.09937	0.20179	0.06102	0.07031	0.22659	0.16647	0.22513	0.10566	0.12553	0.23355
300.034		233	0.18204	0.00295	--	303	0.09855	0.00417	--	306	0.12358	0.00242			0.16747	0.11749	0.12715	0.08512	0.21342	0.11449	0.08631	0.08887	0.24764	0.19776	0.10245	0.09666	0.11852	0.06176	0.19065	0.22251	0.23689	0.21672	0.21783	0.13644	0.21182	0.20383	0.25134	0.13981	0.21539	0.10115	0.19768	0.06974	0.06443	0.22653	0.16006	0.20694	0.10461	0.13679	0.23395
[truncated: 809 more columns]

## Sheet: Fig.EV1B
Untranfected HEK 293T	30 mM HOAC - pH 5.0	--	Cap - pF	Current Density
1	0		20.6	0
2	-3.377		16.3	0.20718
3	-2.54		16.13	0.15747
4	-10.128		14.05	0.72085
5	-33.776		12.57	2.68703
Only specimen demonstrated

## Sheet: Fig.EVC_D
Cell	Control	pH 5.0	pH 5 + Pregnenolone		Normalized to Control
	pA	pA	pA		Control	pH 5.0	pH 5 + Pregnenolone
1	1185	2062	930		1	1.74008	0.78481
2	775	1585	483		1	2.04516	0.62323
3	363	944	291		1	2.60055	0.80165
4	637	3531	230		1	3.83442	0.47403
5	616	2362	292		1	5.54317	0.36107
Currents recorded at +100 mV

## Sheet: FigEV1.E_F
Plus100mV	pA	pA	pA	pA		Normalized to Control
Cells	Control	pH5	10mM	30mM		Control	pH5	10mM	30mM
1	736	1262	--	355		1	1.71467	--	0.48234
2	447	970	--	377		1	2.17002	--	0.8434
3	927	4063	--	1326		1	4.38296	--	1.43042
4	815	1936	--	895		1	2.37546	--	1.09816
5	726	1483	464	424		1	2.0427	0.63912	0.58402
6	661	1252	422	367		1	1.8941	0.63843	0.55522
7	331	1885	515	444		1	5.69486	1.55589	1.34139
8	1390	2358	916	767		1	1.6964	0.65899	0.5518
9	830	3074	782	658		1	3.70361	0.94217	0.79277
Minus100mV	pA	pA	pA	pA
Cells	Control	pH5	10mM	30mM
1	-78	-52	--	-50
2	-95	-93	--	-73
3	-111	-82	--	-71
4	-73	-74	--	-62
5	-70	-40	-28	-29
6	-135	-94	-63	-63
7	-28	-43	-73	-76
8	-36	-37	-28	-44
9	-35	-50	-29	-51
Data at -100 mV not included

## Sheet: Fig.EV1G_H
Vm	Cell 1	Cell 2	Cell 3	Cell 4		Normalized Data						Mean	SEM	Mean	SEM
	pH 5	pH 5	pH 5	pH 5							-60	-0.03877	0.01129	-0.0304	0.00443
-60	-1.43e-11	-1.17e-11	-5.99e-12	-1.24e-11		-0.04373	-0.00933	-0.06404	-0.03799		-40	-0.0129	0.03495	-0.01668	0.01919
-40	-1.46e-11	-1.23e-11	5.76e-11	2.61e-11		-0.04465	0.08972	-0.06579	-0.03088		-20	0.07739	0.05328	0.07036	0.01061
-20	3.6e-11	2.25e-11	1.13e-10	6.04e-11		0.11009	0.17601	-0.07383	0.0973		0	0.17232	0.02653	0.11866	0.01712
0	6.77e-11	3.68e-11	1.4e-10	1.05e-10		0.20703	0.21807	0.10117	0.16299		20	0.48446	0.12172	0.18544	0.02629
20	9.51e-11	5.64e-11	2.19e-10	1.56e-10		0.29083	0.34112	0.83041	0.47549		40	0.71384	0.16798	0.45936	0.1156
40	1.45e-10	1.76e-10	3.06e-10	1.77e-10		0.44343	0.47664	1.16813	0.76716		60	0.88234	0.17966	0.62102	0.15213
60	2.04e-10	2.53e-10	3.99e-10	2.47e-10		0.62385	0.6215	1.3845	0.89951		80	1.00201	0.16227	0.74657	0.15588
80	2.66e-10	3.25e-10	4.7e-10	2.98e-10		0.81346	0.73209	1.4576	1.0049		100	1.07308	0.1423	0.8589	0.14958
100	3.29e-10	3.64e-10	5.56e-10	3.56e-10		1.00612	0.86604	1.49123	0.92892		120	1	0	0.89398	0.09775
120	3.27e-10	2.89e-10	6.42e-10	4.32e-10		1	1	1	1
	pH5 + HOAc	pH5 + HOAc	pH5 + HOAc	pH5 + HOAc
-60	-4.38e-11	-2.67e-11	-1.55e-11	-1.12e-11		-0.03578	-0.01931	-0.03904	-0.02745
-40	-4.5e-11	-2.66e-11	-1.26e-11	-1.26e-11		-0.03761	0.04065	-0.03889	-0.03088
-20	-5.05e-11	2.93e-11	3.97e-11	3.09e-11		0.06881	0.09408	0.04284	0.07574
0	6.92e-11	5.5e-11	6.65e-11	4.82e-11		0.11254	0.16355	0.08041	0.11814
20	5.68e-10	8.17e-11	1.94e-10	8.44e-11		0.17248	0.24299	0.11944	0.20686
40	7.99e-10	5.14e-10	3.13e-10	1.11e-10		0.53823	0.2757	0.75146	0.27206
60	9.47e-10	6.67e-10	3.67e-10	1.43e-10		0.7737	0.38474	0.97515	0.35049
80	9.97e-10	7.1e-10	4.1e-10	2e-10		0.99388	0.46417	1.03801	0.4902
100	1.02e-09	7.65e-10	3.79e-10	2.65e-10		1.11315	0.55452	1.11842	0.64951
120	6.84e-10	7.86e-10	4.08e-10	3.55e-10		0.88379	0.6729	1.14912	0.8701

## Sheet: Fig.EV1I_K
2-APB + pH 5.0
Cells	Current pA	Current pA	Normalized Current
	2-APB	2-APB+pH5	(2-APB+pH5)/2-APB
1	440	3083	7.00682
2	861	6849	7.9547
3	546	4951	9.06777
4	879	6365	7.24118
5	690	6191	8.97246
6	309	4194	13.5728
7	480	6052	12.6083
8	833	4641	5.57143
2-APB + HOAC_pH 5.0
Cells	Current pA	Current pA	Normalized Current
	2-APB	2-APB+HOACpH5	(2-APB+JOAcpH5)/2-APB
1	645	7393	11.462
2	857	9228	10.7678
3	358	7791	21.7626
4	1360	8784	6.45882
5	532	7078	13.3045
6	431	8779	20.3689
7	476	9882	20.7605
8	759	8706	11.4704
