# Supplementary material for: Functional and structural insights into activation of TRPV2 by weak acids
Source: EMBO J. 2024 Apr 26;43(11):8. doi: 10.1038/s44318-024-00106-4 (PMC11148119; doi:10.1038/s44318-024-00106-4)
Supplement: Supplementary file 8 — EV Figure Source Data [file 44318_2024_106_MOESM8_ESM.zip › SourceData_EV2.xlsx]

## Sheet: Fig.EV2A_B
Plus100mV	C02
Cells	Current pA	Current Density pA/pF	Cap-pF		CO2 + Ruth. Red pA
1	784.53	37.2698	21.05		227.47
2	394.18	19.3131	20.41		127.82
3	2005.88	104.636	19.17		540.12
4	1181.77	73.1293	16.16		441.23
5	637.41	22.4836	28.35		409.59
6	1152.35	76.4665	15.07		291.65
7	1269.41	31.2201	40.66		349.59
Minus100mV (not demonstrated)
Cells	Current pA	Current Density pA/pF
1	-329.53	15.6546			-19.53
2	-96.18	4.7124			-1.28
3	-866.88	45.2207			-57.88
4	-486.77	30.1219			14.33
5	-158.41	5.58765			-18.51
6	-439.35	29.1539			-4.55
7	-355.41	8.74102			-6.01

## Sheet: Fig.EV2C_D
Cells	Current pA	Current pA	Normalized Current
	CBD	CBD + CO2	(CBD + CO2)/2-APB
1	601	9924	16.5125
2	164	10800	65.8537
3	345	6586	19.0899
4	162	1363	8.41358
5	89	860	9.66292

## Sheet: Fig.EV2E_F
	Current Amplitudes									Current Density pA/pF
	Control	Control	LA - pH 5.0	LA - pH 5.0	LA - pH 4.0	LA - pH 4.0		Cap - pF		LA - pH 5.0		LA - pH 4.0
Cells	-100	100	-100	100	-100	100				-100	100	-100	100
1	-23.5	427	-24.99	1488.31	-703.46	2155.54		18.33		1.36334	81.1953	38.3775	117.596
2	-114	640	-61.4	1752.6	-432.5	2320.5		50		1.228	35.052	8.65	46.41
3	-38.8	900	-52.63	2422.77	-321	2450		23.89		2.20301	101.414	13.4366	102.553
4	-41.6	576	-30.49	1518.31	-335.69	2538.31		21.04		1.44914	72.163	15.9549	120.642
5	-19.4	521			-315.46	1585.54		22.54				13.9956	70.3434
6	-58.2	363			-373.5	2100.5		26.87				13.9003	78.1727
7	-36	3226			-297.5	1612.5		21.5				13.8372	75
8	-30.5	984			-304.46	2995.54		15.35				19.8345	195.149

## Sheet: FigEV2G_H
	Amplitudes pA						Current Densities
Cells	100mM LA	LA + RR		Cap - pF	Block by RR		100mM LA	LA + RR
1	-402.34	-32.94		29.84	-0.93568		13.4832	1.10389
2	-1197.41	-65.88		11.19	-0.97053		107.007	5.8874
3	-1371.94	-70.59		17.55	-0.95369		78.1732	4.02222
4	-241.21	-47.06		43.8	-0.70246		5.50708	1.07443
5	-599.99	-50.59		12.77	-0.92353		46.9843	3.96163
6	-1827.94	-150.6		19.62	-0.92147		93.1672	7.67584
7	-511.771	-57.65		11.93	-0.89425		42.8978	4.83236

## Sheet: FigEV2I_J
Cells	Minus100	Plus100		Cap -pF		Minus100	Plus100
	Amplitude	Amplitude				Current Density	Current Density
1	-312.48	722.6		17.62		-17.7344	41.0102
2	-365.12	1301		10.13		-36.0434	128.43
3	-97.84	69.6		17.08		-5.72834	4.07494
4	-295.8	812.2		8.874		-33.3333	91.5258
5	-282.4	962.1		17.1		-16.5146	56.2632
6	-274.9	1039		9.27		-29.6548	112.082

## Sheet: Fig.EV2K_L
Cells	Current pA	Current pA	Normalized Current
	CBD	CBD + PA	(CBD + PA)/2-APB
1	353	8275	23.4419
2	129	6682	51.7985
3	175	7290	41.6571
4	58	6624	114.207

## Sheet: FigEV2.EVM_N
Cells	FA_pH5	FA+RR		Cap - pF		Current Density			Block RR
	Amplitude	Amplitude				pA/pF	pA/pF		x100%
1	-1383.5	-120		15.24		90.7808	7.87402		0.91326
2	-2898	-137.6		9.116		317.903	15.0943		0.95252
3	-1952.89	-77.69		12.24		159.55	6.34722		0.96022
4	-2300.12	-184.718		13.07		175.985	14.133		0.91969
5	-1893.94	-207.041		22.03		85.971	9.39814		0.89068
6	-5192.65	-250.547		9.681		536.375	25.8803		0.95175

## Sheet: Fig.EV2_O
Cells	Heat	Heat + FA	Cap - pF	Current Density Heat + FA
1	-29.11	-10690	9.671	1037.25
2	-39.41	-6908	15.05	427.734
3	-52.65	-3586	9.759	364.563
4	-24.406	-8941	13.48	593.464
5	-23.24	-7830	10.73	633.271
6	-34.12	-8075	10.26	768.694

## Sheet: FigEV2.P_Q
Cells	Control pA	Benzoic Acid pA
1	43.9	1475.1
2	43.9	1176.1
3	18.2	1023.2
4	125	611
5	116	3553
6	10	877.25

## Sheet: Fig.EV2R_S
Cells	control - pA	CBD - pA	Benzoic acid - pA	Cap - pF
1	4.31	219.69	4395.69	29.84
2	69.9	54.1	4090.1	11.29
3	15.6	244.4	5814.4	21.29
4	4.31	65.59	4585.69	10.32
5	6.57	244.43	6433.43	13.55
