# Supplementary material for: Functional and structural insights into activation of TRPV2 by weak acids
Source: EMBO J. 2024 Apr 26;43(11):8. doi: 10.1038/s44318-024-00106-4 (PMC11148119; doi:10.1038/s44318-024-00106-4)
Supplement: Supplementary file 8 — EV Figure Source Data [file 44318_2024_106_MOESM8_ESM.zip › SourceData_EV3.xlsx]

## Sheet: FigEV3A
Normalized Currents: 30 mM HOAc - pH 5.0 / 1 mM 2-APB All random pore mutants
Cells	WT	E561Q	K566Q	E569Q	D570N	E577Q	E584Q	E585Q	E586Q	D595N	E599Q	K602Q	E609Q	E614Q
1	0.04596	0.03015	0.04951	0.02708	0.06106	0.05617	0.06947	0.06725	0.06433	0.04118	0.09411	0.02646	0.04714	0.02854
2	0.09609	0.0657	0.11002	0.05622	0.11088	0.16643	0.02542	0.09265	0.02998	0.08987	0.07452	0.00965	0.06356	0.02595
3	0.03528	0.06785	0.01637	0.11218	0.02862	0.10685	0.09026	0.04351	0.04994	0.05097	0.09793	0.00379	0.01895	0.06435
4	0.04313	0.0494	0.1103	0.02458	0.06966	0.2262	0.05444	0.02357	0.06304	0.00666	0.09423	0.04586	0.0353	0.02533
5	0.1424	0.0362	0.11828	0.01992	0.10347	0.09867	0.1172	0.03546	0.07822	0.12315	0.0271	0.00199	0.08057	0.01193
6	0.16701	0.0436	0.06862	0.06673	0.05438	0.15386	0.07762	0.05348	0.12644	0.03462	0.12221	0.01268	0.02189
7	0.06229	0.05338	0.09649	0.07661	0.10263		0.09799	0.09438				0.01158	0.01261
8	0.14566	--	--					0.04072				0.00152	0.0439
9	0.05853	--	--									0.00329
10	0.14145	--	--

## Sheet: Fig.EV3B
Current Densities Heat-induced Currents on all pore mutants
Cells	WT	E561Q	K566Q	E569Q	D570N	E577Q	E584Q	E585Q	E586Q	D595N	E599Q	K602Q	E609Q	E614Q
1	739.085	94.002	375.09	138.11	40.7422	117.734	688.986	117.593	287.685	241.556	249.139	0.86035	251.38	402.989
2	552.973	16.0926	150.702	33.2918	367.005	634.574	117.177	359.026	339.464	545.57	174.959	5.82933	442.274	491.146
3	484.077	37.2332	282.01	26.9211	153.288	123.528	123.003	130.561	286.83	525.801	330.612	7.79446	756.037	216.868
4	506.754	12.1362	17.99	210.556	167.493	456.029	651.944	432.263	43.8725	45.7145	290.83	16.9015	416.19	139.862
5	468.895	117.687	564.099	209.492	100.73	151.244	910.276	571.302	247.368	540.5	269.413	12.2941	366.102	149.127
6	851.389	293.451	282.325	210	63.8641	140.672	823.974	659.924	217.914	519.017	133.423	12.1825	524.363	275.482
7	--	--	--	212.79									212.422

## Sheet: FigEV3_C
E561Q
Cells	30 mM HOAc	2-APB	C-slow	rel.Strom ES	rel.Strom 2APB	HoAc / 2-APB		Cells	Heat	Heat + HOAc	Cap - pF	Current Density
1	-133.603	-133.603	7.679	17.3985	577.044	0.03015		1	-10.763	-830.79	8.838	94.002
2	-240.041	-240.041	7.598	31.5927	480.887	0.0657		2	-9.29	-239.78	14.9	16.0926
3	-127.05	-127.05	10.01	12.6923	187.074	0.06785		3	-8.44	-410.31	11.02	37.2332
4	-123.48	-123.48	18.2	6.78462	137.335	0.0494		4	-13.51	-237.87	19.6	12.1362
5	-98.86	-98.86	12.63	7.8274	216.233	0.0362		5	-11.83	-1171.81	9.957	117.687
6	-97.63	-97.63	17.4	5.61092	128.696	0.0436		6	-9.708	-2276.3	7.757	293.451
7	-297.64	-297.64	8.43	35.3072	661.492	0.05338
E566Q
Cells	30 mM HOAc	2-APB	C-slow	rel.Strom ES	rel.Strom 2APB	HoAc / 2-APB		Cells	Heat	Heat + HOAc	Cap - pF	Current Density
1	-150.32	-3036.1	6.514	23.0765	466.088	0.04951		1	-16.889	-3445.2	9.185	375.09
2	-553.846	-5033.93	10.71	51.713	470.022	0.11002		2	-18.153	-2756.7	12.73	216.551
3	-44.75	-2733.56	5.018	8.9179	544.75	0.01637		3	-23.38	-4376.8	15.52	282.01
4	-366.457	-3322.36	9.777	37.4815	339.814	0.1103		4	-19.42	-1080.3	9.761	110.675
5	-327.57	-2769.4	7.446	43.9928	371.931	0.11828		5	-145.2	-4079	7.231	564.099
6	-202.67	-2953.43	10.32	19.6386	286.185	0.06862		6	-118.2	-3958.2	14.02	282.325
7	-363.034	-3762.25	7.364	49.2985	510.897	0.09649
E569Q
Cells	30 mM HOAc	2-APB	C-slow	rel.Strom ES	rel.Strom 2APB	HoAc / 2-APB		Cells	Heat	Heat + HOAc	Cap - pF	Current Density
1	-167.157	-6172.56	14.58	11.4648	423.358	0.02708		1	-21.95	-1816.8	8.51	213.49
2	-212.77	-3784.87	14.94	14.2416	253.338	0.05622		2	-14.35	-925.7	12.68	73.0047
3	-466.034	-4154.29	10.57	44.0903	393.026	0.11218		3	-17.55	-1121.1	11.54	97.1491
4	-80.2	-3263.09	13.67	5.86686	238.704	0.02458		4	-57.44	-2918.3	13.86	210.556
5	-25.33	-1271.85	11.52	2.19878	110.404	0.01992		5	-54.04	-3917.5	18.7	209.492
6	-253.27	-3795.36	11.88	21.319	319.475	0.06673		6	-18.576	-3039.6	11.13	273.1
7	-319.13	-4165.87	14.49	22.0241	287.5	0.07661		7	-21.954	-3119.5	14.66	212.79
E570N
Cells	30 mM HOAc	2-APB	C-slow	rel.Strom ES	rel.Strom 2APB	HoAc / 2-APB		Cells	Heat	Heat + HOAc	Cap - pF	Current Density
1	-236.38	-3871.41	13.22	17.8805	292.845	0.06106		1	-13.045	-1540.4	17.96	85.7684
2	-342.823	-3091.8	10.7	32.0395	288.953	0.11088		2	-61.67	-3471.5	9.459	367.005
3	-37.15	-1298.09	12.58	2.9531	103.187	0.02862		3	-44.75	-2256.4	14.72	153.288
4	-244.85	-3515.18	12.65	19.3557	277.88	0.06966		4	-26.92	-2269.1	10.77	210.687
5	-369.78	-3573.8	10.63	34.7865	336.199	0.10347		5	-16.886	-2606.9	15.69	166.15
6	-190.83	-3509.45	9.857	19.3599	356.036	0.05438		6	-29.55	-3174.1	14.86	213.6
7	-396.85	-3866.87	11.3	35.1195	342.201	0.10263
E577Q
Cells	30 mM HOAc	2-APB	C-slow	rel.Strom ES	rel.Strom 2APB	HoAc / 2-APB		Cells	Heat	Heat + HOAc	Cap - pF	Current Density
1	-283.7	-5050.43	12.36	22.9531	408.611	0.05617		1	-27.016	-2647.8	11.36	233.081
2	-660.28	-3967.23	9.177	71.9494	432.301	0.16643		2	-27.018	-4619.7	7.28	634.574
3	-557.2	-5214.94	11.49	48.4943	453.868	0.10685		3	-28.704	-2323.2	16.24	143.054
4	-1243.21	-5496.16	15.07	82.4957	364.709	0.2262		4	-35.46	-5030	11.03	456.029
5	-254.94	-2583.87	15.94	15.9937	162.1	0.09867		5	-21.531	-2607.44	17.24	151.244
6	-481.246	-3127.74	17.17	28.0283	182.163	0.15386		6	-28.704	-3444	17.72	194.357
E584Q
Cells	30 mM HOAc	2-APB	C-slow	rel.Strom ES	rel.Strom 2APB	HoAc / 2-APB		Cells	Heat	Heat + HOAc	Cap - pF	Current Density
1	-439	-6318.88	15.96	27.5063	395.92	0.06947		1	-7.53	-4510.1	6.546	688.986
2	-199.98	-7865.65	19.93	10.0341	394.664	0.02542		2	-30.62	-1347.53	11.5	117.177
3	-632.889	-7011.59	21.46	29.4916	326.728	0.09026		3	-16.661	-1275.54	10.37	123.003
4	-291.718	-5358.53	13.98	20.8668	383.3	0.05444		4	-23.42	-4913.7	7.537	651.944
5	-665.9	-5681.82	20.52	32.4513	276.892	0.1172		5	-13.512	-6829.8	7.503	910.276
6	-318.794	-4107.12	13.67	23.3207	300.448	0.07762		6	-28.81	-11239	13.64	823.974
7	-835.24	-8524.1	15.26	54.7339	558.591	0.09799
E585Q
Cells	30 mM HOAc	2-APB	C-slow	rel.Strom ES	rel.Strom 2APB	HoAc / 2-APB		Cells	Heat	Heat + HOAc	Cap - pF	Current Density
1	-148.66	-2210.69	15.55	9.56013	142.167	0.06725		1	-16.211	-1253.54	10.66	117.593
2	-883.59	-9536.39	10.87	81.287	877.313	0.09265		2	-22.068	-4351.4	12.12	359.026
3	-382.38	-8788.45	10.48	36.4866	838.593	0.04351		3	-20.714	-1699.9	13.02	130.561
4	-138.78	-5887.03	9.706	14.2984	606.535	0.02357		4	-34.22	-4927.8	11.4	432.263
5	-72.2	-2036.06	13.85	5.213	147.008	0.03546		5	-24.311	-5793	10.14	571.302
6	-283.174	-5294.86	13.06	21.6825	405.426	0.05348		6	-17.561	-6916	10.48	659.924
7	-648.55	-6871.88	17.84	36.3537	385.195	0.09438
8	-370.97	-9110.7	13.87	26.7462	656.864	0.04072
E586Q
Cells	30 mM HOAc	2-APB	C-slow	rel.Strom ES	rel.Strom 2APB	HoAc / 2-APB		Cells	Heat	Heat + HOAc	Cap - pF	Current Density
1	-241.48	-3753.92	10.63	22.7168	353.144	0.06433		1	-26.174	-3417.7	11.88	287.685
2	-138.423	-4616.62	13.36	10.361	345.556	0.02998		2	-59.95	-5322.8	15.68	339.464
3	-108.93	-2181.25	15.66	6.95594	139.288	0.04994		3	-52.35	-3849.6	13.47	285.791
4	-356.27	-5651.8	12.54	28.4107	450.702	0.06304		4	-23.64	-1614.3	16.32	98.9154
5	-351.223	-4490.03	14.27	24.6127	314.648	0.07822		5	-49.81	-2810.1	11.36	247.368
6	-408.646	-3231.82	17.76	23.0094	181.972	0.12644		6	-50.7	-3850.4	14.91	258.243
E595N
Cells	30 mM HOAc	2-APB	C-slow	rel.Strom ES	rel.Strom 2APB	HoAc / 2-APB		Cells	Heat	Heat + HOAc	Cap - pF	Current Density
1	-242.174	-5880.61	11.89	20.3679	494.585	0.04118		1	-45.88	-4517.1	18.7	241.556
2	-563.6	-6271	15.7	35.8981	399.427	0.08987		2	-18.823	-5006.7	9.177	545.57
3	-223.013	-4375.11	14.62	15.254	299.255	0.05097		3	-17.054	-5647.1	10.74	525.801
4	-50.98	-7658.6	17.07	2.98653	448.658	0.00666		4	-18.82	-882.29	19.3	45.7145
5	-758.981	-6163.3	15.05	50.4306	409.522	0.12315		5	-9.119	-4517.5	8.358	540.5
6	-124.12	-3584.89	32.35	3.83679	110.816	0.03462		6	44.41	-6550	12.62	519.017
E599Q
Cells	30 mM HOAc	2-APB	C-slow	rel.Strom ES	rel.Strom 2APB	HoAc / 2-APB		Cells	Heat	Heat + HOAc	Cap - pF	Current Density
1	-369.574	-3927.05	12.95	28.5385	303.247	0.09411			-20.29	-4198	16.85	249.139
2	-213.842	-2869.44	10.79	19.8185	265.935	0.07452			-20.59	-2550.9	14.58	174.959
3	-441.85	-4511.72	17.65	25.034	255.622	0.09793			-14.51	-5346	16.17	330.612
4	-237.922	-2524.86	27.98	8.50329	90.238	0.09423			-12.94	-4310.1	14.82	290.83
5	-124.63	-4598.19	15.33	8.12981	299.947	0.0271			-10.96	-4084.3	15.16	269.413
6	-322.85	-2641.7	13.05	24.7395	202.429	0.12221			-29.41	-2428.3	18.2	133.423
rTRPV2_K602Q
Cells	30 mM HOAc	2-APB	Cap- pF	rel.Strom ES	rel.Strom 2APB	HoAc / 2-APB		Cells	Heat	Heat + HOAc	Cap - pF	Current Density
1	-7.082	-267.62	8.788	0.80587	30.4529	0.02646		1	-66.75	-150.28	25.78	5.82933
2	-7.79	-807.1	10.62	0.73352	75.9981	0.00965		2	-36.31	-126.66	16.25	7.79446
3	-10.62	-2803.98	11.85	0.8962	236.623	0.00379		3	-55.72	-211.1	12.49	16.9015
4	-14.87	-324.27	10.93	1.36048	29.6679	0.04586		4	-14.78	-167.2	13.6	12.2941
5	-1.69	-851.09	32.65	0.05176	26.0671	0.00199		5	-38.843	-130.84	10.74	12.1825
6	-38.84	-3063.61	33.88	1.1464	90.4253	0.01268
7	-27.02	-2333.63	18.78	1.43876	124.261	0.01158
8	-1.69	-1114.49	20.37	0.08297	54.7123	0.00152
9	9.28	-664.47	10.33	-0.89835	64.3243	-0.01397
10	-6.76	-2053.49	23.13	0.29226	88.7804	0.00329
rTRPV2_K609Q
Cells	30 mM HOAc	2-APB	Cap- pF	rel.Strom ES	rel.Strom 2APB	HoAc / 2-APB		Cells	Heat	Heat + HOAc	Cap - pF	Current Density
1	-135.23	-2868.4	9.023	14.9872	317.899	0.04714		1	-39.97	-3680.2	14.64	251.38
2	-608.85	-9579.4	14.7	41.4184	651.66	0.06356		2	-37.06	-5815.9	13.15	442.274
3	-82.11	-4333.34	12.13	6.76917	357.242	0.01895		3	-77.6	-5891.8	7.793	756.037
4	-308.013	-8726.5	23.89	12.893	365.278	0.0353		4	-15.88	-4282.6	10.29	416.19
5	-41.07	-509.772	13.78	2.98041	36.9936	0.08057		5	-31.76	-150.63	20.68	7.28385
6	-92.047	-4205.06	15.75	5.84425	266.988	0.02189		6	-21.17	-4931.4	13.47	366.102
7	-60.18	-4773.18	14.16	4.25	337.089	0.01261		7	-10.88	-5553	10.59	524.363
8	-370.98	-8450.9	10.76	34.4777	785.4	0.0439		8	-28.83	-3473.1	16.35	212.422
rTRPV2_K614Q
Cells	30 mM HOAc	2-APB	Cap- pF	rel.Strom ES	rel.Strom 2APB	HoAc / 2-APB		Cells	Heat	Heat + HOAc	Cap - pF	Current Density
1	-181.93	-6375.1	17.41	10.4497	366.175	0.02854		1	-34.71	-5891.7	14.62	402.989
2	-75.04	-2891.61	9.248	8.11419	312.674	0.02595		2	-21.76	-5270	10.73	491.146
3	-311.55	-4841.53	12.15	25.642	398.48	0.06435		3	-42.36	-4272.3	19.7	216.868
4	-118.945	-4694.89	9.272	12.8284	506.351	0.02533		4	-21.18	-1920.3	13.73	139.862
5	-63.72	-5341.9	10.08	6.32143	529.95	0.01193		5	-14.41	-2475.5	16.6	149.127
								6	-11.474	-3030.3	11	275.482

## Sheet: Fig. EV3_D-E
rTRPV2_K602Q
Cells	30 mM HOAc	2-APB	Cap- pF	rel.Strom ES	rel.Strom 2APB	HoAc / 2-APB
1	-7.082	-267.62	8.788	0.80587	30.4529	0.02646
2	-7.79	-807.1	10.62	0.73352	75.9981	0.00965
3	-10.62	-2803.98	11.85	0.8962	236.623	0.00379
4	-14.87	-324.27	10.93	1.36048	29.6679	0.04586
5	-1.69	-851.09	32.65	0.05176	26.0671	0.00199
6	-38.84	-3063.61	33.88	1.1464	90.4253	0.01268
7	-27.02	-2333.63	18.78	1.43876	124.261	0.01158
8	-1.69	-1114.49	20.37	0.08297	54.7123	0.00152
9	9.28	-664.47	10.33	-0.89835	64.3243	-0.01397
10	-6.76	-2053.49	23.13	0.29226	88.7804	0.00329
Cells	Heat	Heat + HOAc	Cap - pF	Current Density
1	-66.75	-150.28	25.78	5.82933
2	-36.31	-126.66	16.25	7.79446
3	-55.72	-211.1	12.49	16.9015
4	-14.78	-167.2	13.6	12.2941
5	-38.843	-130.84	10.74	12.1825

## Sheet: Fig.EV3_F
	Normalized Currents: 30 mM HOAc - pH5 / 1 mM 2-APB
Cells	rTRPV2-WT		K556Q	K556A		E569Q	E569A		E570Q	E570A		E577Q	E577A		E586Q	E586A
1	0.04596		0.04951	0.17019		0.02708	0.32626		0.06106	0.35381		0.05617	0.33039		0.06433	0.39181
2	0.09609		0.11002	0.13595		0.05622	0.42968		0.11088	0.31664		0.16643	0.19016		0.02998	0.2999
3	0.03528		0.01637	0.17885		0.11218	0.58056		0.02862	0.47618		0.10685	0.27122		0.04994	0.33914
4	0.04313		0.1103	0.27426		0.02458	0.23847		0.06966	0.52215		0.2262	0.29319		0.06304	0.29514
5	0.1424		0.11828	0.34132		0.01992	0.39655		0.10347	0.48919		0.09867	0.29775		0.07822	0.0509
6	0.16701		0.06862	0.12706		0.06673	0.32258		0.05438	0.33378		0.15386	0.36153		0.12644	0.32782
7	0.06229		0.09649	--		0.07661	0.32875		0.10263			--			--
8	0.14566		--
9	0.05853		--
10	0.14145

## Sheet: FigEV3.G
rTRPV2_D570A
Cells	30 mM HOAc	2-APB	C-slow	rel.Strom ES	rel.Strom 2APB	HoAc / 2-APB
1	-236.38	-3871.41	13.22	17.8805	292.845	0.06106
2	-342.823	-3091.8	10.7	32.0395	288.953	0.11088
3	-37.15	-1298.09	12.58	2.9531	103.187	0.02862
4	-244.85	-3515.18	12.65	19.3557	277.88	0.06966
5	-369.78	-3573.8	10.63	34.7865	336.199	0.10347
6	-190.83	-3509.45	9.857	19.3599	356.036	0.05438
7	-396.85	-3866.87	11.3	35.1195	342.201	0.10263
Cells	Heat	Heat + HOAc	Cap - pF	Current Density
1	-13.045	-1540.4	17.96	85.7684
2	-61.67	-3471.5	9.459	367.005
3	-44.75	-2256.4	14.72	153.288
4	-26.92	-2269.1	10.77	210.687
5	-16.886	-2606.9	15.69	166.15
6	-29.55	-3174.1	14.86	213.6

## Sheet: FigEV3.H
rTRPV2_D570A
Cells	30 mM HOAc	2-APB	C-slow	rel.Strom ES	rel.Strom 2APB	HoAc / 2-APB
1	-2242.01	-6336.72	13.52	165.829	468.692	0.35381
2	-2447.48	-7729.48	14.61	167.521	529.054	0.31664
3	-2791.36	-5862	22.79	122.482	257.218	0.47618
4	-3292.65	-6305.95	17.9	183.947	352.288	0.52215
5	-4091.48	-8363.71	10.53	388.555	794.274	0.48919
6	-2306.12	-6909.01	16.68	138.257	414.209	0.33378
Cells	Heat	Heat + HOAc	Cap - pF	Current Density
1	-21.37	-4276.6	15.11	283.031
2	-26.35	-4412	10.59	416.619
3	-25.88	-3689.4	16.84	219.086
4	-8.25	-1077.2	12.12	88.8779
5	-23.52	-1633.4	12.63	129.327
6	-36.47	-1829.3	18.48	98.9881
7	-13.882	-935.4	14.7	63.6326

## Sheet: Fig.EV3_I
	Current Densities pA/pF for Heat-induced activation with 10 mM HOAC - ph 5
Cells	rTRPV2-WT		K556Q	K556A		E569Q	E569A		E570Q	E570A		E577Q	E577A		E586Q	E586A
1	739.085		375.09	194.77		138.11	213.714		40.7422	271.741		117.734	662.073		287.685	304.2
2	552.973		150.702	268.979		33.2918	221.635		367.005	409.452		634.574	247.088		339.464	287.587
3	484.077		282.01	96.7668		26.9211	378.788		153.288	231.829		123.528	278.167		286.83	432.509
4	506.754		17.99	469.158		210.556	216.907		167.493	67.4505		456.029	448.003		43.8725	189.748
5	468.895		564.099	234.857		209.492	287.726		100.73	69.2716		151.244	214.804		247.368	309.654
6	851.389		282.325	71.124		210	299.791		63.8641	63.9719		140.672	254.236		217.914	255.39
7			--			212.79			--	45.9503		--			--
		--
		--

## Sheet: Fig. EV3J
E566Q														E566Q
Cells	30 mM HOAc	2-APB	C-slow	rel.Strom ES	rel.Strom 2APB	HoAc / 2-APB		Cells	Heat	Heat + HOAc	Cap - pF	Current Density		Cells	30 mM HOAc	2-APB	C-slow	rel.Strom ES	rel.Strom 2APB	HoAc / 2-APB		Cells	Heat	Heat + HOAc	Cap - pF	Current Density
1	-150.32	-3036.1	6.514	23.0765	466.088	0.04951		1	-16.889	-3445.2	9.185	375.09		1	-803.74	-4722.71	10.97	73.2671	430.511	0.17019		1	-14.13	-2409.3	12.37	194.77
2	-553.846	-5033.93	10.71	51.713	470.022	0.11002		2	-18.153	-2756.7	12.73	216.551		2	-745.42	-5483.12	12.42	60.0177	441.475	0.13595		2	-29.65	-5766.9	21.44	268.979
3	-44.75	-2733.56	5.018	8.9179	544.75	0.01637		3	-23.38	-4376.8	15.52	282.01		3	-1038	-5803.77	14.92	69.5713	388.993	0.17885		3	-34.35	-2190.8	22.64	96.7668
4	-366.457	-3322.36	9.777	37.4815	339.814	0.1103		4	-19.42	-1080.3	9.761	110.675		4	-2006.95	-7317.8	21.33	94.0905	343.075	0.27426		4	-36.71	-4533	9.662	469.158
5	-327.57	-2769.4	7.446	43.9928	371.931	0.11828		5	-145.2	-4079	7.231	564.099		5	-2114.01	-6193.54	19.14	110.45	323.591	0.34132		5	-30.12	-4758.2	20.26	234.857
6	-202.67	-2953.43	10.32	19.6386	286.185	0.06862		6	-118.2	-3958.2	14.02	282.325		6	-692.66	-5451.36	19.66	35.2319	277.282	0.12706		6	-106.4	-2936	41.28	71.124
7	-363.034	-3762.25	7.364	49.2985	510.897	0.09649
Cells	30 mM HOAc	2-APB	C-slow	rel.Strom ES	rel.Strom 2APB	HoAc / 2-APB		Cells	Heat	Heat + HOAc	Cap - pF	Current Density		Cells	30 mM HOAc	2-APB	C-slow	rel.Strom ES	rel.Strom 2APB	HoAc / 2-APB		Cells	Heat	Heat + HOAc	Cap - pF	Current Density
1	-167.157	-6172.56	14.58	11.4648	423.358	0.02708		1	-21.95	-1816.8	8.51	213.49		1	-1922	-5891.01	17.09	112.463	344.705	0.32626		1	-20.71	-3049.7	14.27	213.714
2	-212.77	-3784.87	14.94	14.2416	253.338	0.05622		2	-14.35	-925.7	12.68	73.0047		2	-3544.24	-8248.59	22.07	160.591	373.747	0.42968		2	-29.18	-2710.6	12.23	221.635
3	-466.034	-4154.29	10.57	44.0903	393.026	0.11218		3	-17.55	-1121.1	11.54	97.1491		3	-2625	-4521.5	19.8	132.576	228.359	0.58056		3	-34.82	-4939.4	13.04	378.788
4	-80.2	-3263.09	13.67	5.86686	238.704	0.02458		4	-57.44	-2918.3	13.86	210.556		4	-1059.12	-4441.24	16.83	62.9305	263.888	0.23847		4	-22.12	-2861	13.19	216.907
5	-25.33	-1271.85	11.52	2.19878	110.404	0.01992		5	-54.04	-3917.5	18.7	209.492		5	-3540.6	-8928.42	20.41	173.474	437.453	0.39655		5	-23.53	-4908.6	17.06	287.726
6	-253.27	-3795.36	11.88	21.319	319.475	0.06673		6	-18.576	-3039.6	11.13	273.1		6	-2505.48	-7767.01	19.49	128.552	398.513	0.32258		6	-18.36	-3300.7	11.01	299.791
7	-319.13	-4165.87	14.49	22.0241	287.5	0.07661		7	-21.954	-3119.5	14.66	212.79		7	-2306.18	-7015.01	18.44	125.064	380.424	0.32875
Cells	30 mM HOAc	2-APB	C-slow	rel.Strom ES	rel.Strom 2APB	HoAc / 2-APB		Cells	Heat	Heat + HOAc	Cap - pF	Current Density		Cells	30 mM HOAc	2-APB	C-slow	rel.Strom ES	rel.Strom 2APB	HoAc / 2-APB		Cells	Heat	Heat + HOAc	Cap - pF	Current Density
1	-236.38	-3871.41	13.22	17.8805	292.845	0.06106		1	-13.045	-1540.4	17.96	85.7684		1	-2242.01	-6336.72	13.52	165.829	468.692	0.35381		1	-21.37	-4276.6	15.11	283.031
2	-342.823	-3091.8	10.7	32.0395	288.953	0.11088		2	-61.67	-3471.5	9.459	367.005		2	-2447.48	-7729.48	14.61	167.521	529.054	0.31664		2	-26.35	-4412	10.59	416.619
3	-37.15	-1298.09	12.58	2.9531	103.187	0.02862		3	-44.75	-2256.4	14.72	153.288		3	-2791.36	-5862	22.79	122.482	257.218	0.47618		3	-25.88	-3689.4	16.84	219.086
4	-244.85	-3515.18	12.65	19.3557	277.88	0.06966		4	-26.92	-2269.1	10.77	210.687		4	-3292.65	-6305.95	17.9	183.947	352.288	0.52215		4	-8.25	-1077.2	12.12	88.8779
5	-369.78	-3573.8	10.63	34.7865	336.199	0.10347		5	-16.886	-2606.9	15.69	166.15		5	-4091.48	-8363.71	10.53	388.555	794.274	0.48919		5	-23.52	-1633.4	12.63	129.327
6	-190.83	-3509.45	9.857	19.3599	356.036	0.05438		6	-29.55	-3174.1	14.86	213.6		6	-2306.12	-6909.01	16.68	138.257	414.209	0.33378		6	-36.47	-1829.3	18.48	98.9881
7	-396.85	-3866.87	11.3	35.1195	342.201	0.10263																7	-13.882	-935.4	14.7	63.6326
Cells	30 mM HOAc	2-APB	C-slow	rel.Strom ES	rel.Strom 2APB	HoAc / 2-APB		Cells	Heat	Heat + HOAc	Cap - pF	Current Density		Cells	30 mM HOAc	2-APB	C-slow	rel.Strom ES	rel.Strom 2APB	HoAc / 2-APB		Cells	Heat	Heat + HOAc	Cap - pF	Current Density
1	-283.7	-5050.43	12.36	22.9531	408.611	0.05617		1	-27.016	-2647.8	11.36	233.081		1	-2154.89	-6522.18	13.8	156.151	472.622	0.33039		1	-28.24	-5045	7.62	662.073
2	-660.28	-3967.23	9.177	71.9494	432.301	0.16643		2	-27.018	-4619.7	7.28	634.574		2	-963.69	-5067.71	15.1	63.8205	335.61	0.19016		2	-61.17	-2876.1	11.64	247.088
3	-557.2	-5214.94	11.49	48.4943	453.868	0.10685		3	-28.704	-2323.2	16.24	143.054		3	-2032.65	-7494.36	16.06	126.566	466.648	0.27122		3	-68.66	-3899.9	14.02	278.167
4	-1243.21	-5496.16	15.07	82.4957	364.709	0.2262		4	-35.46	-5030	11.03	456.029		4	-2185	-7452.47	16.3	134.049	457.207	0.29319		4	-65.92	-5631.4	12.57	448.003
5	-254.94	-2583.87	15.94	15.9937	162.1	0.09867		5	-21.531	-2607.44	17.24	151.244		5	-1653.83	-5554.5	14.48	114.215	383.598	0.29775		5	-53.65	-4592.5	21.38	214.804
6	-481.246	-3127.74	17.17	28.0283	182.163	0.15386		6	-28.704	-3444	17.72	194.357		6	-2349.12	-6497.65	13.78	170.473	471.528	0.36153		6	-63.06	-4261	16.76	254.236
Cells	30 mM HOAc	2-APB	C-slow	rel.Strom ES	rel.Strom 2APB	HoAc / 2-APB		Cells	Heat	Heat + HOAc	Cap - pF	Current Density		Cells	30 mM HOAc	2-APB	C-slow	rel.Strom ES	rel.Strom 2APB	HoAc / 2-APB		Cells	Heat	Heat + HOAc	Cap - pF	Current Density
1	-241.48	-3753.92	10.63	22.7168	353.144	0.06433		1	-26.174	-3417.7	11.88	287.685		1	-3628.01	-9259.54	25.59	141.775	361.842	0.39181		1	-22.52	-4106.7	13.5	304.2
2	-138.423	-4616.62	13.36	10.361	345.556	0.02998		2	-59.95	-5322.8	15.68	339.464		2	-1945	-6485.48	16.47	118.094	393.775	0.2999		2	-29.26	-4279.3	14.88	287.587
3	-108.93	-2181.25	15.66	6.95594	139.288	0.04994		3	-52.35	-3849.6	13.47	285.791		3	-2404.18	-7089.01	15.54	154.709	456.178	0.33914		3	-15.54	-3689.3	8.53	432.509
4	-356.27	-5651.8	12.54	28.4107	450.702	0.06304		4	-23.64	-1614.3	16.32	98.9154		4	-1758.71	-5958.9	10.85	162.093	549.207	0.29514		4	-24.31	-2557.8	13.48	189.748
5	-351.223	-4490.03	14.27	24.6127	314.648	0.07822		5	-49.81	-2810.1	11.36	247.368		5	-464.9	-9134.36	8.11	57.3243	1126.31	0.0509		5	-35.53	-3486.7	11.26	309.654
6	-408.646	-3231.82	17.76	23.0094	181.972	0.12644		6	-50.7	-3850.4	14.91	258.243		6	-2200.71	-6713.1	33.66	65.3806	199.439	0.32782		6	-9.685	-2421.1	9.48	255.39
